# Supplementary material for: Genetic control of seasonal meristem arrest in trees
Source: Proc Natl Acad Sci U S A. 2025 Nov 26;122(48):e2505641122. doi: 10.1073/pnas.2505641122 (PMC12685071; doi:10.1073/pnas.2505641122)
Supplement: Supplementary file 2 — Dataset S01 (XLSX) [file pnas.2505641122.sd01.xlsx]

## Sheet: Dataset S1
Dataset S1：Prediction of miR172 target genes of Populus trichocarpa using psRNATarget (https://www.zhaolab.org/psRNATarget/)，All parameters were set to default except for the expectation value set to 1
miRNA Acc.	Target Acc.	Gene name	Expect	UPE	Alignment	Target Description	Inhibition
ptc-miR172i	Potri.008G045300.4	TOEL4	0	N/A	miRNA 21 AACGUCGUAGUAGUCCUAAGA 1	pacid=42806971 locus=Potri.008G045300 ID=Potri.008G045300.4.v4.1 annot-version=v4.1	Cleavage
					:::::::::::::::::::::
					Target 1815 UUGCAGCAUCAUCAGGAUUCU 1835
ptc-miR172i	Potri.010G216200.3	TOEL3	0	N/A	miRNA 21 AACGUCGUAGUAGUCCUAAGA 1	pacid=42799445 locus=Potri.010G216200 ID=Potri.010G216200.3.v4.1 annot-version=v4.1	Cleavage
					:::::::::::::::::::::
					Target 1755 UUGCAGCAUCAUCAGGAUUCU 1775
ptc-miR172i	Potri.008G045300.3	TOEL4	0	N/A	miRNA 21 AACGUCGUAGUAGUCCUAAGA 1	pacid=42806970 locus=Potri.008G045300 ID=Potri.008G045300.3.v4.1 annot-version=v4.1	Cleavage
					:::::::::::::::::::::
					Target 1900 UUGCAGCAUCAUCAGGAUUCU 1920
ptc-miR172i	Potri.008G045300.1	TOEL4	0	N/A	miRNA 21 AACGUCGUAGUAGUCCUAAGA 1	pacid=42806969 locus=Potri.008G045300 ID=Potri.008G045300.1.v4.1 annot-version=v4.1	Cleavage
					:::::::::::::::::::::
					Target 1973 UUGCAGCAUCAUCAGGAUUCU 1993
ptc-miR172i	Potri.005G140700.4	AP2L2	0	N/A	miRNA 21 AACGUCGUAGUAGUCCUAAGA 1	pacid=42805278 locus=Potri.005G140700 ID=Potri.005G140700.4.v4.1 annot-version=v4.1	Cleavage
					::::::::::::::::::::
					Target 2137 CUGCAGCAUCAUCAGGAUUCU 2157
ptc-miR172a	Potri.008G045300.4	TOEL4	0.5	N/A	miRNA 21 UACGUCGUAGUAGUUCUAAGA 1	pacid=42806971 locus=Potri.008G045300 ID=Potri.008G045300.4.v4.1 annot-version=v4.1	Cleavage
					:::::::::::::.::::::
					Target 1815 UUGCAGCAUCAUCAGGAUUCU 1835
ptc-miR172a	Potri.010G216200.3	TOEL3	0.5	N/A	miRNA 21 UACGUCGUAGUAGUUCUAAGA 1	pacid=42799445 locus=Potri.010G216200 ID=Potri.010G216200.3.v4.1 annot-version=v4.1	Cleavage
					:::::::::::::.::::::
					Target 1755 UUGCAGCAUCAUCAGGAUUCU 1775
ptc-miR172a	Potri.008G045300.3	TOEL4	0.5	N/A	miRNA 21 UACGUCGUAGUAGUUCUAAGA 1	pacid=42806970 locus=Potri.008G045300 ID=Potri.008G045300.3.v4.1 annot-version=v4.1	Cleavage
					:::::::::::::.::::::
					Target 1900 UUGCAGCAUCAUCAGGAUUCU 1920
ptc-miR172a	Potri.008G045300.1	TOEL4	0.5	N/A	miRNA 21 UACGUCGUAGUAGUUCUAAGA 1	pacid=42806969 locus=Potri.008G045300 ID=Potri.008G045300.1.v4.1 annot-version=v4.1	Cleavage
					:::::::::::::.::::::
					Target 1973 UUGCAGCAUCAUCAGGAUUCU 1993
ptc-miR172a	Potri.005G140700.4	AP2L2	0.5	N/A	miRNA 21 UACGUCGUAGUAGUUCUAAGA 1	pacid=42805278 locus=Potri.005G140700 ID=Potri.005G140700.4.v4.1 annot-version=v4.1	Cleavage
					:::::::::::::.::::::
					Target 2137 CUGCAGCAUCAUCAGGAUUCU 2157
ptc-miR172b-3p	Potri.008G045300.4	TOEL4	0.5	N/A	miRNA 21 UACGUCGUAGUAGUUCUAAGA 1	pacid=42806971 locus=Potri.008G045300 ID=Potri.008G045300.4.v4.1 annot-version=v4.1	Cleavage
					:::::::::::::.::::::
					Target 1815 UUGCAGCAUCAUCAGGAUUCU 1835
ptc-miR172b-3p	Potri.010G216200.3	TOEL3	0.5	N/A	miRNA 21 UACGUCGUAGUAGUUCUAAGA 1	pacid=42799445 locus=Potri.010G216200 ID=Potri.010G216200.3.v4.1 annot-version=v4.1	Cleavage
					:::::::::::::.::::::
					Target 1755 UUGCAGCAUCAUCAGGAUUCU 1775
ptc-miR172b-3p	Potri.008G045300.3	TOEL4	0.5	N/A	miRNA 21 UACGUCGUAGUAGUUCUAAGA 1	pacid=42806970 locus=Potri.008G045300 ID=Potri.008G045300.3.v4.1 annot-version=v4.1	Cleavage
					:::::::::::::.::::::
					Target 1900 UUGCAGCAUCAUCAGGAUUCU 1920
ptc-miR172b-3p	Potri.008G045300.1	TOEL4	0.5	N/A	miRNA 21 UACGUCGUAGUAGUUCUAAGA 1	pacid=42806969 locus=Potri.008G045300 ID=Potri.008G045300.1.v4.1 annot-version=v4.1	Cleavage
					:::::::::::::.::::::
					Target 1973 UUGCAGCAUCAUCAGGAUUCU 1993
ptc-miR172b-3p	Potri.005G140700.4	AP2L2	0.5	N/A	miRNA 21 UACGUCGUAGUAGUUCUAAGA 1	pacid=42805278 locus=Potri.005G140700 ID=Potri.005G140700.4.v4.1 annot-version=v4.1	Cleavage
					:::::::::::::.::::::
					Target 2137 CUGCAGCAUCAUCAGGAUUCU 2157
ptc-miR172c	Potri.008G045300.4	TOEL4	0.5	N/A	miRNA 21 UACGUCGUAGUAGUUCUAAGA 1	pacid=42806971 locus=Potri.008G045300 ID=Potri.008G045300.4.v4.1 annot-version=v4.1	Cleavage
					:::::::::::::.::::::
					Target 1815 UUGCAGCAUCAUCAGGAUUCU 1835
ptc-miR172c	Potri.010G216200.3	TOEL3	0.5	N/A	miRNA 21 UACGUCGUAGUAGUUCUAAGA 1	pacid=42799445 locus=Potri.010G216200 ID=Potri.010G216200.3.v4.1 annot-version=v4.1	Cleavage
					:::::::::::::.::::::
					Target 1755 UUGCAGCAUCAUCAGGAUUCU 1775
ptc-miR172c	Potri.008G045300.3	TOEL4	0.5	N/A	miRNA 21 UACGUCGUAGUAGUUCUAAGA 1	pacid=42806970 locus=Potri.008G045300 ID=Potri.008G045300.3.v4.1 annot-version=v4.1	Cleavage
					:::::::::::::.::::::
					Target 1900 UUGCAGCAUCAUCAGGAUUCU 1920
ptc-miR172c	Potri.008G045300.1	TOEL4	0.5	N/A	miRNA 21 UACGUCGUAGUAGUUCUAAGA 1	pacid=42806969 locus=Potri.008G045300 ID=Potri.008G045300.1.v4.1 annot-version=v4.1	Cleavage
					:::::::::::::.::::::
					Target 1973 UUGCAGCAUCAUCAGGAUUCU 1993
ptc-miR172c	Potri.005G140700.4	AP2L2	0.5	N/A	miRNA 21 UACGUCGUAGUAGUUCUAAGA 1	pacid=42805278 locus=Potri.005G140700 ID=Potri.005G140700.4.v4.1 annot-version=v4.1	Cleavage
					:::::::::::::.::::::
					Target 2137 CUGCAGCAUCAUCAGGAUUCU 2157
ptc-miR172d	Potri.007G046200.5	AP2L1	0.5	N/A	miRNA 21 UACGUCGUAGUAGUUCUAAGG 1	pacid=42765993 locus=Potri.007G046200 ID=Potri.007G046200.5.v4.1 annot-version=v4.1	Cleavage
					:::::::::::::.::::::
					Target 2040 CUGCAGCAUCAUCAGGAUUCC 2060
ptc-miR172d	Potri.007G046200.4	AP2L1	0.5	N/A	miRNA 21 UACGUCGUAGUAGUUCUAAGG 1	pacid=42765991 locus=Potri.007G046200 ID=Potri.007G046200.4.v4.1 annot-version=v4.1	Cleavage
					:::::::::::::.::::::
					Target 2049 CUGCAGCAUCAUCAGGAUUCC 2069
ptc-miR172d	Potri.007G046200.2	AP2L1	0.5	N/A	miRNA 21 UACGUCGUAGUAGUUCUAAGG 1	pacid=42765992 locus=Potri.007G046200 ID=Potri.007G046200.2.v4.1 annot-version=v4.1	Cleavage
					:::::::::::::.::::::
					Target 2150 CUGCAGCAUCAUCAGGAUUCC 2170
ptc-miR172d	Potri.007G046200.1	AP2L1	0.5	N/A	miRNA 21 UACGUCGUAGUAGUUCUAAGG 1	pacid=42765990 locus=Potri.007G046200 ID=Potri.007G046200.1.v4.1 annot-version=v4.1	Cleavage
					:::::::::::::.::::::
					Target 2159 CUGCAGCAUCAUCAGGAUUCC 2179
ptc-miR172e	Potri.007G046200.5	AP2L1	0.5	N/A	miRNA 21 UACGUCGUAGUAGUUCUAAGG 1	pacid=42765993 locus=Potri.007G046200 ID=Potri.007G046200.5.v4.1 annot-version=v4.1	Cleavage
					:::::::::::::.::::::
					Target 2040 CUGCAGCAUCAUCAGGAUUCC 2060
ptc-miR172e	Potri.007G046200.4	AP2L1	0.5	N/A	miRNA 21 UACGUCGUAGUAGUUCUAAGG 1	pacid=42765991 locus=Potri.007G046200 ID=Potri.007G046200.4.v4.1 annot-version=v4.1	Cleavage
					:::::::::::::.::::::
					Target 2049 CUGCAGCAUCAUCAGGAUUCC 2069
ptc-miR172e	Potri.007G046200.2	AP2L1	0.5	N/A	miRNA 21 UACGUCGUAGUAGUUCUAAGG 1	pacid=42765992 locus=Potri.007G046200 ID=Potri.007G046200.2.v4.1 annot-version=v4.1	Cleavage
					:::::::::::::.::::::
					Target 2150 CUGCAGCAUCAUCAGGAUUCC 2170
ptc-miR172e	Potri.007G046200.1	AP2L1	0.5	N/A	miRNA 21 UACGUCGUAGUAGUUCUAAGG 1	pacid=42765990 locus=Potri.007G046200 ID=Potri.007G046200.1.v4.1 annot-version=v4.1	Cleavage
					:::::::::::::.::::::
					Target 2159 CUGCAGCAUCAUCAGGAUUCC 2179
ptc-miR172f	Potri.008G045300.4	TOEL4	0.5	N/A	miRNA 21 UACGUCGUAGUAGUUCUAAGA 1	pacid=42806971 locus=Potri.008G045300 ID=Potri.008G045300.4.v4.1 annot-version=v4.1	Cleavage
					:::::::::::::.::::::
					Target 1815 UUGCAGCAUCAUCAGGAUUCU 1835
ptc-miR172f	Potri.010G216200.3	TOEL3	0.5	N/A	miRNA 21 UACGUCGUAGUAGUUCUAAGA 1	pacid=42799445 locus=Potri.010G216200 ID=Potri.010G216200.3.v4.1 annot-version=v4.1	Cleavage
					:::::::::::::.::::::
					Target 1755 UUGCAGCAUCAUCAGGAUUCU 1775
ptc-miR172f	Potri.008G045300.3	TOEL4	0.5	N/A	miRNA 21 UACGUCGUAGUAGUUCUAAGA 1	pacid=42806970 locus=Potri.008G045300 ID=Potri.008G045300.3.v4.1 annot-version=v4.1	Cleavage
					:::::::::::::.::::::
					Target 1900 UUGCAGCAUCAUCAGGAUUCU 1920
ptc-miR172f	Potri.008G045300.1	TOEL4	0.5	N/A	miRNA 21 UACGUCGUAGUAGUUCUAAGA 1	pacid=42806969 locus=Potri.008G045300 ID=Potri.008G045300.1.v4.1 annot-version=v4.1	Cleavage
					:::::::::::::.::::::
					Target 1973 UUGCAGCAUCAUCAGGAUUCU 1993
ptc-miR172f	Potri.005G140700.4	AP2L2	0.5	N/A	miRNA 21 UACGUCGUAGUAGUUCUAAGA 1	pacid=42805278 locus=Potri.005G140700 ID=Potri.005G140700.4.v4.1 annot-version=v4.1	Cleavage
					:::::::::::::.::::::
					Target 2137 CUGCAGCAUCAUCAGGAUUCU 2157
ptc-miR172g-3p	Potri.007G046200.5	AP2L1	0.5	N/A	miRNA 21 GACGUCGUAGUAGUUCUAAGG 1	pacid=42765993 locus=Potri.007G046200 ID=Potri.007G046200.5.v4.1 annot-version=v4.1	Cleavage
					::::::::::::::.::::::
					Target 2040 CUGCAGCAUCAUCAGGAUUCC 2060
ptc-miR172g-3p	Potri.007G046200.4	AP2L1	0.5	N/A	miRNA 21 GACGUCGUAGUAGUUCUAAGG 1	pacid=42765991 locus=Potri.007G046200 ID=Potri.007G046200.4.v4.1 annot-version=v4.1	Cleavage
					::::::::::::::.::::::
					Target 2049 CUGCAGCAUCAUCAGGAUUCC 2069
ptc-miR172g-3p	Potri.007G046200.2	AP2L1	0.5	N/A	miRNA 21 GACGUCGUAGUAGUUCUAAGG 1	pacid=42765992 locus=Potri.007G046200 ID=Potri.007G046200.2.v4.1 annot-version=v4.1	Cleavage
					::::::::::::::.::::::
					Target 2150 CUGCAGCAUCAUCAGGAUUCC 2170
ptc-miR172g-3p	Potri.007G046200.1	AP2L1	0.5	N/A	miRNA 21 GACGUCGUAGUAGUUCUAAGG 1	pacid=42765990 locus=Potri.007G046200 ID=Potri.007G046200.1.v4.1 annot-version=v4.1	Cleavage
					::::::::::::::.::::::
					Target 2159 CUGCAGCAUCAUCAGGAUUCC 2179
ptc-miR172h-3p	Potri.007G046200.5	AP2L1	0.5	N/A	miRNA 21 GACGUCGUAGUAGUUCUAAGG 1	pacid=42765993 locus=Potri.007G046200 ID=Potri.007G046200.5.v4.1 annot-version=v4.1	Cleavage
					::::::::::::::.::::::
					Target 2040 CUGCAGCAUCAUCAGGAUUCC 2060
ptc-miR172h-3p	Potri.007G046200.4	AP2L1	0.5	N/A	miRNA 21 GACGUCGUAGUAGUUCUAAGG 1	pacid=42765991 locus=Potri.007G046200 ID=Potri.007G046200.4.v4.1 annot-version=v4.1	Cleavage
					::::::::::::::.::::::
					Target 2049 CUGCAGCAUCAUCAGGAUUCC 2069
ptc-miR172h-3p	Potri.007G046200.2	AP2L1	0.5	N/A	miRNA 21 GACGUCGUAGUAGUUCUAAGG 1	pacid=42765992 locus=Potri.007G046200 ID=Potri.007G046200.2.v4.1 annot-version=v4.1	Cleava
					::::::::::::::.::::::
					Target 2150 CUGCAGCAUCAUCAGGAUUCC 2170
ptc-miR172h-3p	Potri.007G046200.1	AP2L1	0.5	N/A	miRNA 21 GACGUCGUAGUAGUUCUAAGG 1	pacid=42765990 locus=Potri.007G046200 ID=Potri.007G046200.1.v4.1 annot-version=v4.1	Cleavage
					::::::::::::::.::::::
					Target 2159 CUGCAGCAUCAUCAGGAUUCC 2179
ptc-miR172d	Potri.008G045300.4	TOEL4	1	N/A	miRNA 21 UACGUCGUAGUAGUUCUAAGG 1	pacid=42806971 locus=Potri.008G045300 ID=Potri.008G045300.4.v4.1 annot-version=v4.1	Cleavage
					:::::::::::::.:::::.
					Target 1815 UUGCAGCAUCAUCAGGAUUCU 1835
ptc-miR172d	Potri.010G216200.3	TOEL3	1	N/A	miRNA 21 UACGUCGUAGUAGUUCUAAGG 1	pacid=42799445 locus=Potri.010G216200 ID=Potri.010G216200.3.v4.1 annot-version=v4.1	Cleavage
					:::::::::::::.:::::.
					Target 1755 UUGCAGCAUCAUCAGGAUUCU 1775
ptc-miR172d	Potri.008G045300.3	TOEL4	1	N/A	miRNA 21 UACGUCGUAGUAGUUCUAAGG 1	pacid=42806970 locus=Potri.008G045300 ID=Potri.008G045300.3.v4.1 annot-version=v4.1	Cleavage
					:::::::::::::.:::::.
					Target 1900 UUGCAGCAUCAUCAGGAUUCU 1920
ptc-miR172d	Potri.008G045300.1	TOEL4	1	N/A	miRNA 21 UACGUCGUAGUAGUUCUAAGG 1	pacid=42806969 locus=Potri.008G045300 ID=Potri.008G045300.1.v4.1 annot-version=v4.1	Cleavage
					:::::::::::::.:::::.
					Target 1973 UUGCAGCAUCAUCAGGAUUCU 1993
ptc-miR172d	Potri.005G140700.4	AP2L2	1	N/A	miRNA 21 UACGUCGUAGUAGUUCUAAGG 1	pacid=42805278 locus=Potri.005G140700 ID=Potri.005G140700.4.v4.1 annot-version=v4.1	Cleavage
					:::::::::::::.:::::.
					Target 2137 CUGCAGCAUCAUCAGGAUUCU 2157
ptc-miR172e	Potri.008G045300.4	TOEL4	1	N/A	miRNA 21 UACGUCGUAGUAGUUCUAAGG 1	pacid=42806971 locus=Potri.008G045300 ID=Potri.008G045300.4.v4.1 annot-version=v4.1	Cleavage
					:::::::::::::.:::::.
					Target 1815 UUGCAGCAUCAUCAGGAUUCU 1835
ptc-miR172e	Potri.010G216200.3	TOEL3	1	N/A	miRNA 21 UACGUCGUAGUAGUUCUAAGG 1	pacid=42799445 locus=Potri.010G216200 ID=Potri.010G216200.3.v4.1 annot-version=v4.1	Cleavage
					:::::::::::::.:::::.
					Target 1755 UUGCAGCAUCAUCAGGAUUCU 1775
ptc-miR172e	Potri.008G045300.3	TOEL4	1	N/A	miRNA 21 UACGUCGUAGUAGUUCUAAGG 1	pacid=42806970 locus=Potri.008G045300 ID=Potri.008G045300.3.v4.1 annot-version=v4.1	Cleavage
					:::::::::::::.:::::.
					Target 1900 UUGCAGCAUCAUCAGGAUUCU 1920
ptc-miR172e	Potri.008G045300.1	TOEL4	1	N/A	miRNA 21 UACGUCGUAGUAGUUCUAAGG 1	pacid=42806969 locus=Potri.008G045300 ID=Potri.008G045300.1.v4.1 annot-version=v4.1	Cleavage
					:::::::::::::.:::::.
					Target 1973 UUGCAGCAUCAUCAGGAUUCU 1993
ptc-miR172e	Potri.005G140700.4	AP2L2	1	N/A	miRNA 21 UACGUCGUAGUAGUUCUAAGG 1	pacid=42805278 locus=Potri.005G140700 ID=Potri.005G140700.4.v4.1 annot-version=v4.1	Cleavage
					:::::::::::::.:::::.
					Target 2137 CUGCAGCAUCAUCAGGAUUCU 2157
ptc-miR172g-3p	Potri.005G140700.4	AP2L2	1	N/A	miRNA 21 GACGUCGUAGUAGUUCUAAGG 1	pacid=42805278 locus=Potri.005G140700 ID=Potri.005G140700.4.v4.1 annot-version=v4.1	Cleavage
					::::::::::::::.:::::.
					Target 2137 CUGCAGCAUCAUCAGGAUUCU 2157
ptc-miR172g-3p	Potri.008G045300.4	TOEL4	1	N/A	miRNA 21 GACGUCGUAGUAGUUCUAAGG 1	pacid=42806971 locus=Potri.008G045300 ID=Potri.008G045300.4.v4.1 annot-version=v4.1	Cleavage
					.:::::::::::::.:::::.
					Target 1815 UUGCAGCAUCAUCAGGAUUCU 1835
ptc-miR172g-3p	Potri.010G216200.3	TOEL3	1	N/A	miRNA 21 GACGUCGUAGUAGUUCUAAGG 1	pacid=42799445 locus=Potri.010G216200 ID=Potri.010G216200.3.v4.1 annot-version=v4.1	Cleavage
					.:::::::::::::.:::::.
					Target 1755 UUGCAGCAUCAUCAGGAUUCU 1775
ptc-miR172g-3p	Potri.008G045300.3	TOEL4	1	N/A	miRNA 21 GACGUCGUAGUAGUUCUAAGG 1	pacid=42806970 locus=Potri.008G045300 ID=Potri.008G045300.3.v4.1 annot-version=v4.1	Cleavage
					.:::::::::::::.:::::.
					Target 1900 UUGCAGCAUCAUCAGGAUUCU 1920
ptc-miR172g-3p	Potri.008G045300.1	TOEL4	1	N/A	miRNA 21 GACGUCGUAGUAGUUCUAAGG 1	pacid=42806969 locus=Potri.008G045300 ID=Potri.008G045300.1.v4.1 annot-version=v4.1	Cleavage
					.:::::::::::::.:::::.
					Target 1973 UUGCAGCAUCAUCAGGAUUCU 1993
ptc-miR172h-3p	Potri.005G140700.4	AP2L2	1	N/A	miRNA 21 GACGUCGUAGUAGUUCUAAGG 1	pacid=42805278 locus=Potri.005G140700 ID=Potri.005G140700.4.v4.1 annot-version=v4.1	Cleavage
					::::::::::::::.:::::.
					Target 2137 CUGCAGCAUCAUCAGGAUUCU 2157
ptc-miR172h-3p	Potri.008G045300.4	TOEL4	1	N/A	miRNA 21 GACGUCGUAGUAGUUCUAAGG 1	pacid=42806971 locus=Potri.008G045300 ID=Potri.008G045300.4.v4.1 annot-version=v4.1	Cleavage
					.:::::::::::::.:::::.
					Target 1815 UUGCAGCAUCAUCAGGAUUCU 1835
ptc-miR172h-3p	Potri.010G216200.3	TOEL3	1	N/A	miRNA 21 GACGUCGUAGUAGUUCUAAGG 1	pacid=42799445 locus=Potri.010G216200 ID=Potri.010G216200.3.v4.1 annot-version=v4.1	Cleavage
					.:::::::::::::.:::::.
					Target 1755 UUGCAGCAUCAUCAGGAUUCU 1775
ptc-miR172h-3p	Potri.008G045300.3	TOEL4	1	N/A	miRNA 21 GACGUCGUAGUAGUUCUAAGG 1	pacid=42806970 locus=Potri.008G045300 ID=Potri.008G045300.3.v4.1 annot-version=v4.1
					.:::::::::::::.:::::.
					Target 1900 UUGCAGCAUCAUCAGGAUUCU 1920
ptc-miR172h-3p	Potri.008G045300.1	TOEL4	1	N/A	miRNA 21 GACGUCGUAGUAGUUCUAAGG 1	pacid=42806969 locus=Potri.008G045300 ID=Potri.008G045300.1.v4.1 annot-version=v4.1	Cleavage
					.:::::::::::::.:::::.
					Target 1973 UUGCAGCAUCAUCAGGAUUCU 1993
ptc-miR172i	Potri.016G084500.1	TOEL1	1	N/A	miRNA 21 AACGUCGUAGUAGUCCUAAGA 1	pacid=42810100 locus=Potri.016G084500 ID=Potri.016G084500.1.v4.1 annot-version=v4.1	Cleavage
					:::::::::::::::::::
					Target 1575 CUGCAGCAUCAUCAGGAUUCG 1595
ptc-miR172i	Potri.006G132400.2	TOEL2	1	N/A	miRNA 21 AACGUCGUAGUAGUCCUAAGA 1	pacid=42767410 locus=Potri.006G132400 ID=Potri.006G132400.2.v4.1 annot-version=v4.1	Cleavage
					:::::::::::::::::::
					Target 1555 CUGCAGCAUCAUCAGGAUUCG 1575
ptc-miR172i	Potri.006G132400.3	TOEL2	1	N/A	miRNA 21 AACGUCGUAGUAGUCCUAAGA 1	pacid=42767409 locus=Potri.006G132400 ID=Potri.006G132400.3.v4.1 annot-version=v4.1	Cleavage
					:::::::::::::::::::
					Target 1587 CUGCAGCAUCAUCAGGAUUCG 1607
ptc-miR172i	Potri.016G084500.2	TOEL1	1	N/A	miRNA 21 AACGUCGUAGUAGUCCUAAGA 1	pacid=42810101 locus=Potri.016G084500 ID=Potri.016G084500.2.v4.1 annot-version=v4.1	Cleavage
					:::::::::::::::::::
					Target 1668 CUGCAGCAUCAUCAGGAUUCG 1688
ptc-miR172i	Potri.006G132400.1	TOEL2	1	N/A	miRNA 21 AACGUCGUAGUAGUCCUAAGA 1	pacid=42767408 locus=Potri.006G132400 ID=Potri.006G132400.1.v4.1 annot-version=v4.1	Cleavage
					:::::::::::::::::::
					Target 1632 CUGCAGCAUCAUCAGGAUUCG 1652
ptc-miR172i	Potri.007G046200.5	AP2L1	1	N/A	miRNA 21 AACGUCGUAGUAGUCCUAAGA 1	pacid=42765993 locus=Potri.007G046200 ID=Potri.007G046200.5.v4.1 annot-version=v4.1	Cleavage
					:::::::::::::::::::
					Target 2040 CUGCAGCAUCAUCAGGAUUCC 2060
ptc-miR172i	Potri.007G046200.4	AP2L1	1	N/A	miRNA 21 AACGUCGUAGUAGUCCUAAGA 1	pacid=42765991 locus=Potri.007G046200 ID=Potri.007G046200.4.v4.1 annot-version=v4.1	Cleavage
					:::::::::::::::::::
					Target 2049 CUGCAGCAUCAUCAGGAUUCC 2069
ptc-miR172i	Potri.007G046200.2	AP2L1	1	N/A	miRNA 21 AACGUCGUAGUAGUCCUAAGA 1	pacid=42765992 locus=Potri.007G046200 ID=Potri.007G046200.2.v4.1 annot-version=v4.1	Cleavage
					:::::::::::::::::::
					Target 2150 CUGCAGCAUCAUCAGGAUUCC 2170
