# Supplementary material for: Genetic control of seasonal meristem arrest in trees
Source: Proc Natl Acad Sci U S A. 2025 Nov 26;122(48):e2505641122. doi: 10.1073/pnas.2505641122 (PMC12685071; doi:10.1073/pnas.2505641122)
Supplement: Supplementary file 3 — Dataset S02 (XLSX) [file pnas.2505641122.sd02.xlsx]

## Sheet: Dataset S2A
Dataset S2A: Up-regulated gene information from AP2L/TOEL mutant transcriptome data shown in Fig. 3B
Populus Trichocarpa Gene ID	Populus Tremula Gene ID	ap2l1 ap2l2 vs WT fold change	ap2l1 ap2l2 toel1 toel3 vs WT fold change	ap2l1 ap2l2 toel1 toel3 toel4 vs WT fold change	Closest Arabidopsis homolog	Closest Arabidopsis name	Description
Potri.004G224600	Potra2n4c10385	-1.83121	-1.65158	-0.248009	0	0	0
Potri.010G115300	Potra2n10c21423	-1.47112	-0.293691	-0.0996565	AT2G01290.1	RPI2	ribose-5-phosphate isomerase 2
Potri.002G221100		-1.37222	-1.23356	-0.767121	AT2G05160.1	0	CCCH-type zinc fingerfamily protein with RNA-binding domain
Potri.016G024700	Potra2n9c19944	-1.15079	-0.0965416	-0.0345946	AT2G27030.3	ACAM-2,CAM5	calmodulin 5
Potri.001G348000	Potra2n1c3056	-0.499906	1.36795	1.54397	AT5G40380.1	CRK42	cysteine-rich RLK (RECEPTOR-like protein kinase) 42
Potri.002G176300	Potra2n2c4807	-0.496034	1.78123	3.51845	AT2G46680.1	ATHB-7,ATHB7,HB-7	homeobox 7
Potri.015G073800	Potra2n15c28557	-0.495118	0.8514	1.66833	AT5G62865.1	0	0
Potri.009G072900	Potra2n9c19555	-0.494958	1.08083	2.76639	AT3G47340.1	ASN1,AT-ASN1,DIN6	glutamine-dependent asparagine synthase 1
Potri.014G035600	Potra2n14c26590	-0.494787	0.794505	1.14043	AT1G47720.1	OSB1	Primosome PriB/single-strand DNA-binding
Potri.008G048400	Potra2n8c17042	-0.494001	1.51945	2.13442	AT3G12360.1	ITN1	Ankyrin repeat family protein
Potri.003G118200	Potra2n3c7435	-0.493161	1.31989	2.42609	AT2G45550.1	CYP76C4	cytochrome P450, family 76, subfamily C, polypeptide 4
Potri.010G173000	Potra2n10c20904	-0.493147	0.460651	1.08245	AT1G79510.1	0	Uncharacterized conserved protein (DUF2358)
Potri.001G024000	Potra2n514s35857	-0.491163	1.104	1.66535	AT1G34570.1	0	Essential protein Yae1, N-terminal
Potri.014G042700	Potra2n14c26647	-0.49062	0.598596	1.18815	AT1G19360.1	0	Nucleotide-diphospho-sugar transferase family protein
Potri.009G044000	Potra2n9c19748	-0.490465	1.42045	1.83964	AT1G07290.1	GONST2	golgi nucleotide sugar transporter 2
Potri.001G008300	Potra2n1c88	-0.490051	0.636454	1.34799	AT1G55265.1	0	Protein of unknown function, DUF538
Potri.004G152300	Potra2n4c9791	-0.488227	2.35974	3.94959	AT3G18830.1	ATPLT5,ATPMT5,PMT5	polyol/monosaccharide transporter 5
Potri.019G046000		-0.487986	1.4133	1.45448	AT5G36930.2	0	Disease resistance protein (TIR-NBS-LRR class) family
Potri.006G236800	Potra2n6c13221	-0.487718	0.453404	1.17597	AT4G32870.1	0	Polyketide cyclase/dehydrase and lipid transport superfamily protein
Potri.006G242100	Potra2n6c13170	-0.485472	1.04633	1.12629	AT2G25737.1	0	Sulfite exporter TauE/SafE family protein
Potri.010G182800	Potra2n10c20811	-0.484995	0.316933	1.16058	AT4G14270.1	0	0
Potri.019G124400		-0.484808	2.71755	4.43904	AT1G73325.1	0	Kunitz family trypsin and protease inhibitor protein
Potri.006G262900	Potra2n6c12981	-0.482577	3.10217	3.5168	AT1G23850.1	0	0
Potri.001G031800	Potra2n1c261	-0.481676	1.69805	2.32672	AT5G06980.4	0	0
Potri.019G077100	Potra2n19c33691	-0.48042	0.470539	1.07812	AT1G09645.1	0	0
Potri.012G048700		-0.480362	1.80481	2.04925	AT2G36800.1	DOGT1,UGT73C5	don-glucosyltransferase 1
Potri.005G005800	Potra2n5c12778	-0.478644	0.572617	1.25215	AT1G56700.1	0	Peptidase C15, pyroglutamyl peptidase I-like
Potri.014G108200	Potra2n14c27205	-0.477264	0.436	1.2474	AT5G54130.2	0	Calcium-binding endonuclease/exonuclease/phosphatase family
Potri.016G117400	Potra2n16c30328	-0.477193	2.99939	4.0054	AT5G01370.1	ACI1	ALC-interacting protein 1
Potri.005G205800	Potra2n5c11014	-0.47716	0.559191	1.82543	AT5G17230.1	PSY	PHYTOENE SYNTHASE
Potri.005G229600	Potra2n5c10790	-0.475853	0.699735	2.15797	AT5G66460.1	0	Glycosyl hydrolase superfamily protein
Potri.008G012700	Potra2n8c16738	-0.47051	1.56269	1.73068	AT5G16010.1	0	3-oxo-5-alpha-steroid 4-dehydrogenase family protein
Potri.012G041800	Potra2n12c24068	-0.469135	0.634706	2.09348	AT1G73480.1	0	alpha/beta-Hydrolases superfamily protein
Potri.001G405800	Potra2n1c3542	-0.467057	0.341961	1.00788	AT4G27390.1	0	0
Potri.002G006400	Potra2n2c6403	-0.466895	1.91385	2.38789	AT1G76410.1	ATL8	RING/U-box superfamily protein
Potri.015G082900	Potra2n15c28463	-0.466271	2.05846	3.35994	AT2G42490.1	0	Copper amine oxidase family protein
Potri.001G311700	Potra2n1c2709	-0.464725	2.49241	3.41865	AT5G64260.1	EXL2	EXORDIUM like 2
Potri.007G055100	Potra2n7c16155	-0.463874	1.09499	1.55635	AT5G67480.2	ATBT4,BT4	BTB and TAZ domain protein 4
Potri.006G007300	Potra2n6c15323	-0.462035	0.509677	1.18682	AT3G21790.1	0	UDP-Glycosyltransferase superfamily protein
Potri.007G010300	Potra2n7c16557	-0.45793	0.511899	1.03451	AT2G22480.1	PFK5	phosphofructokinase 5
Potri.004G172000	Potra2n4c9956	-0.456553	0.977745	1.73752	AT4G38690.1	0	PLC-like phosphodiesterases superfamily protein
Potri.010G108800	Potra2n10c21492	-0.45639	1.234	1.44245	AT1G14870.1	PCR2	PLANT CADMIUM RESISTANCE 2
Potri.008G004600	Potra2n8c16668	-0.455699	0.358088	1.43259	AT5G55630.2	ATKCO1,ATTPK1,KCO1,TPK1	Outward rectifying potassium channel protein
Potri.007G050600	Potra2n7c16197	-0.454751	0.376171	1.07837	AT2G23150.1	ATNRAMP3,NRAMP3	natural resistance-associated macrophage protein 3
Potri.003G067800		-0.454476	-0.0251496	1.24003	AT1G72510.1	0	Protein of unknown function (DUF1677)
Potri.018G027800	Potra2n18c33014	-0.45365	0.287096	1.22229	AT5G25360.2	0	0
Potri.010G247400	Potra2n10c20183	-0.453366	1.64275	2.90501	AT3G10660.1	ATCPK2,CPK2	calmodulin-domain protein kinase cdpk isoform 2
Potri.016G140200	Potra2n16c30540	-0.451597	0.30537	1.5127	AT5G01950.1	0	Leucine-rich repeat protein kinase family protein
Potri.005G127200	Potra2n5c11674	-0.45153	1.48112	1.90018	AT2G18630.1	0	Protein of unknown function (DUF677)
Potri.001G469600	Potra2n1c3991	-0.450802	0.90333	2.31439	AT3G13310.1	0	Chaperone DnaJ-domain superfamily protein
Potri.008G040100	Potra2n8c16964	-0.450407	2.14743	2.71706	AT3G54960.1	ATPDI1,ATPDIL1-3,PDI1,PDIL1-3	PDI-like 1-3
Potri.008G061700	Potra2n8c17169	-0.449533	1.28397	3.03586	AT3G55646.1	0	0
Potri.006G180500	Potra2n6c13765	-0.447723	1.3359	1.76578	AT2G24100.1	0	0
Potri.005G220900		-0.447614	0.458592	3.71853	AT5G63450.1	CYP94B1	cytochrome P450, family 94, subfamily B, polypeptide 1
Potri.017G135600	Potra2n17c30764	-0.446577	1.11574	1.23932	AT4G05320.2	UBQ10	polyubiquitin 10
Potri.010G232400	Potra2n10c20333	-0.445628	0.80943	1.37217	AT3G52190.1	PHF1	phosphate transporter traffic facilitator1
Potri.006G052900	Potra2n6c14935	-0.445611	1.07943	1.43153	AT3G57530.1	ATCPK32,CDPK32,CPK32	calcium-dependent protein kinase 32
Potri.018G065600	Potra2n18c32703	-0.444167	1.22781	2.44888	AT2G06050.1	DDE1,OPR3	oxophytodienoate-reductase 3
Potri.001G249900	Potra2n1c2173	-0.443153	0.475801	1.34003	AT2G29660.1	0	zinc finger (C2H2 type) family protein
Potri.013G067500	Potra2n13c25689	-0.441115	0.945678	1.7674	AT1G08810.1	AtMYB60,MYB60	myb domain protein 60
Potri.015G042000	Potra2n15c28827	-0.440939	2.23805	3.17622	AT2G29460.1	ATGSTU4,GST22,GSTU4	glutathione S-transferase tau 4
Potri.002G021500	Potra2n2c6249	-0.440493	1.06026	2.2873	AT2G16600.1	ROC3	rotamase CYP 3
Potri.012G082700	Potra2n443s35685	-0.440349	0.685226	1.03272	AT5G17990.1	pat1,TRP1	tryptophan biosynthesis 1
Potri.007G109500	Potra2n7c15731	-0.439935	0.281134	1.18551	0	0	0
Potri.001G058100	Potra2n1c478	-0.439781	0.422562	1.19392	AT1G27290.1	0	0
Potri.013G029700	Potra2n509s35845	-0.439473	2.84538	3.05002	AT4G08850.1	0	Leucine-rich repeat receptor-like protein kinase family protein
Potri.019G006000	Potra2n19c34345	-0.439046	4.3713	5.12606	AT3G14840.2	0	Leucine-rich repeat transmembrane protein kinase
Potri.009G023600	Potra2n9c19925	-0.437975	1.28141	1.74886	AT5G06710.1	HAT14	homeobox from Arabidopsis thaliana
Potri.009G061800	Potra2n9c19458	-0.437954	0.530015	1.07103	AT3G52105.1	0	0
Potri.013G059900		-0.437812	2.79941	4.12385	AT5G60900.1	RLK1	receptor-like protein kinase 1
Potri.003G216200	Potra2n3c6532	-0.436489	2.04483	2.46646	AT1G55210.1	0	Disease resistance-responsive (dirigent-like protein) family protein
Potri.001G303700		-0.435703	1.32716	1.56772	AT2G15480.1	UGT73B5	UDP-glucosyl transferase 73B5
Potri.015G002800	Potra2n15c29199	-0.435443	2.57684	2.86154	AT5G24530.1	DMR6	2-oxoglutarate (2OG) and Fe(II)-dependent oxygenase superfamily protein
Potri.005G213500	Potra2n5c10940	-0.43508	1.10506	2.68124	AT3G51895.1	AST12,SULTR3;1	sulfate transporter 3;1
Potri.012G101600	Potra2n12c24569	-0.434802	0.355307	1.05915	AT5G50720.1	ATHVA22E,HVA22E	HVA22 homologue E
Potri.006G035500	Potra2n6c15106	-0.43446	1.13195	1.41331	AT5G05140.1	0	Transcription elongation factor (TFIIS) family protein
Potri.012G073900	Potra2n12c24342	-0.433751	1.88765	2.53393	AT1G19000.2	0	Homeodomain-like superfamily protein
Potri.T005800		-0.433477	2.51835	4.48302	ATCG00490.1	0	ribulose-bisphosphate carboxylases
Potri.013G074400	Potra2n13c25630	-0.431616	3.39797	4.37589	AT5G17540.1	0	HXXXD-type acyl-transferase family protein
Potri.006G202200	Potra2n6c13560	-0.431421	2.30126	2.56579	AT3G11820.1	AT-SYR1,ATSYP121,ATSYR1,PEN1,SYP121,SYR1	syntaxin of plants 121
Potri.013G158500	Potra2n13c24952	-0.431165	0.779592	1.44026	AT4G27950.1	CRF4	cytokinin response factor 4
Potri.003G123500	Potra2n3c7383	-0.430243	1.05179	1.53828	AT3G47670.1	0	Plant invertase/pectin methylesterase inhibitor superfamily protein
Potri.002G151700	Potra2n2c5049	-0.428953	0.221541	1.28674	AT2G45660.1	AGL20,ATSOC1,SOC1	AGAMOUS-like 20
Potri.010G035100	Potra2n10c22122	-0.424597	1.20643	2.06457	AT1G27100.1	0	Actin cross-linking protein
Potri.017G000800	Potra2n17c31917	-0.422387	0.78035	1.01419	AT4G02600.2	ATMLO1,MLO1	Seven transmembrane MLO family protein
Potri.006G104800	Potra2n6c14410	-0.421057	0.196828	1.4954	AT3G51660.1	0	Tautomerase/MIF superfamily protein
Potri.002G219200		-0.42023	0.473576	1.04588	AT2G04520.1	0	Nucleic acid-binding, OB-fold-like protein
Potri.001G213700	Potra2n1c1852	-0.420077	2.78866	2.99663	AT2G27880.1	AGO5	Argonaute family protein
Potri.003G184800		-0.419176	0.344964	1.07327	AT2G37580.1	0	RING/U-box superfamily protein
Potri.005G128100	Potra2n5c11668	-0.41813	2.27262	3.06969	AT3G50770.1	CML41	calmodulin-like 41
Potri.004G106800		-0.416424	1.08731	1.99458	AT3G02470.1	SAMDC	S-adenosylmethionine decarboxylase
Potri.006G124800	Potra2n6c14220	-0.415118	1.95756	3.60745	AT5G03380.1	0	Heavy metal transport/detoxification superfamily protein
Potri.003G129900	Potra2n3c7325	-0.411789	1.82831	2.84975	AT5G41350.1	0	RING/U-box superfamily protein
Potri.001G263800	Potra2n1c2286	-0.410534	0.553332	1.28586	AT5G09680.2	RLF	reduced lateral root formation
Potri.004G180500	Potra2n4c10032	-0.409919	0.912887	2.02527	AT1G76160.1	sks5	SKU5 similar 5
Potri.007G036700	Potra2n7c16307	-0.409874	0.336593	1.29719	AT2G23610.1	ATMES3,MES3	methyl esterase 3
Potri.002G203400	Potra2n2c4566	-0.409084	0.568719	1.027	AT1G02816.1	0	Protein of unknown function, DUF538
Potri.013G120300	Potra2n13c25252	-0.40812	1.14806	2.15344	AT3G53690.1	0	RING/U-box superfamily protein
Potri.008G088800	Potra2n8c17413	-0.40811	1.21643	2.33804	AT1G18720.1	0	Protein of unknown function (DUF962)
Potri.002G024500	Potra2n2c6217	-0.407677	-0.0398223	1.91215	AT1G75590.1	0	SAUR-like auxin-responsive protein family
Potri.007G031100	Potra2n7c16353	-0.407665	1.83228	2.71813	AT4G36810.1	GGPS1	geranylgeranyl pyrophosphate synthase 1
Potri.002G155600	Potra2n2c5012	-0.407659	0.22527	1.3829	AT1G63220.1	0	Calcium-dependent lipid-binding (CaLB domain) family protein
Potri.012G070300	Potra2n12c24310	-0.404502	1.49912	2.0538	AT3G01280.1	ATVDAC1,VDAC1	voltage dependent anion channel 1
Potri.015G146400	Potra2n15c27969	-0.403941	0.626941	1.04701	AT5G52420.1	0	0
Potri.005G180200	Potra2n5c11250	-0.403333	2.47511	3.87544	AT1G01720.1	ANAC002,ATAF1	NAC (No Apical Meristem) domain transcriptional regulator superfamily protein
Potri.004G013700	Potra2n4c8530	-0.403117	0.869135	1.2869	AT1G62040.2	ATG8C	Ubiquitin-like superfamily protein
Potri.010G234300	Potra2n10c20315	-0.401147	1.27888	2.44771	AT3G57810.2	0	Cysteine proteinases superfamily protein
Potri.003G195400	Potra2n3c6714	-0.401147	0.392921	1.1156	AT1G08315.1	0	ARM repeat superfamily protein
Potri.007G047400	Potra2n7c16230	-0.401009	1.55127	2.17614	AT4G24240.1	ATWRKY7,WRKY7	WRKY DNA-binding protein 7
Potri.003G126800	Potra2n3c7354	-0.400962	-0.0382255	2.04256	AT5G12250.1	TUB6	beta-6 tubulin
Potri.001G036500		-0.399742	0.673053	1.039	AT5G07010.1	ATST2A,ST2A	sulfotransferase 2A
Potri.017G093700	Potra2n17c31109	-0.398687	2.58876	3.44046	AT3G29400.1	ATEXO70E1,EXO70E1	exocyst subunit exo70 family protein E1
Potri.001G113900	Potra2n1c970	-0.397582	0.426716	1.55978	AT2G45550.1	CYP76C4	cytochrome P450, family 76, subfamily C, polypeptide 4
Potri.001G310500	Potra2n1c2695	-0.39735	1.38252	1.66157	AT5G64300.1	ATGCH,ATRIBA1,GCH,RFD1	GTP cyclohydrolase II
Potri.007G096200	Potra2n7c15861	-0.397165	1.03855	1.12431	AT2G22420.1	0	Peroxidase superfamily protein
Potri.012G089500	Potra2n12c24464	-0.396418	2.53751	3.37847	AT5G50210.1	OLD5,QS,SUFE3	quinolinate synthase
Potri.015G055000	Potra2n15c28724	-0.393789	1.31286	1.39898	AT1G13580.3	LAG13	LAG1 longevity assurance homolog 3
Potri.004G002600	Potra2n4c8431	-0.393728	0.472405	1.33792	AT4G22260.1	IM,IM1	Alternative oxidase family protein
Potri.011G071400	Potra2n11c23184	-0.392222	1.81498	2.95387	AT1G29340.1	ATPUB17,PUB17	plant U-box 17
Potri.014G040600	Potra2n14c26631	-0.391444	0.58336	1.02717	AT1G75020.2	LPAT4	lysophosphatidyl acyltransferase 4
Potri.012G084800	Potra2n12c24418	-0.391429	1.28253	1.72345	AT5G50160.1	ATFRO8,FRO8	ferric reduction oxidase 8
Potri.019G118400	Potra2n19c33368	-0.391042	3.24884	4.24497	AT4G05120.1	ATENT3,ENT3,FUR1	Major facilitator superfamily protein
Potri.009G124400	Potra2n9c19026	-0.390933	0.168578	1.08655	AT4G38960.1	0	B-box type zinc finger family protein
Potri.010G151000	Potra2n10c21086	-0.389637	0.637568	1.25518	AT3G17210.1	ATHS1,HS1	heat stable protein 1
Potri.001G328800	Potra2n1c2866	-0.388965	0.814577	1.46469	AT3G27030.1	0	0
Potri.006G100500		-0.388283	0.436695	1.62304	AT5G01410.1	ATPDX1,ATPDX1.3,PDX1,PDX1.3,RSR4	Aldolase-type TIM barrel family protein
Potri.006G002200		-0.387658	0.810772	1.46297	0	0	0
Potri.003G141900	Potra2n3c7214	-0.385449	2.12893	2.83664	AT5G42050.1	0	DCD (Development and Cell Death) domain protein
Potri.003G163000	Potra2n3c7031	-0.383533	0.740373	1.85065	AT2G33550.1	0	Homeodomain-like superfamily protein
Potri.019G037300	Potra2n19c34065	-0.383074	1.46617	1.80164	0	0	0
Potri.007G043900	Potra2n7c16267	-0.382026	1.1551	2.20025	AT4G33985.1	0	Protein of unknown function (DUF1685)
Potri.012G089400	Potra2n12c24461	-0.381037	0.191747	1.11845	AT4G24730.2	0	Calcineurin-like metallo-phosphoesterase superfamily protein
Potri.005G177600	Potra2n5c11275	-0.380423	0.492207	1.11988	AT1G21830.1	0	0
Potri.001G086400	Potra2n1c710	-0.379448	0.635378	1.79588	AT4G24060.1	0	Dof-type zinc finger DNA-binding family protein
Potri.001G192500	Potra2n1c1682	-0.379239	0.626909	1.01546	AT3G15780.1	0	0
Potri.001G252900	Potra2n1c2198	-0.378676	0.786304	1.86075	AT5G05580.1	FAD8	fatty acid desaturase 8
Potri.009G078800	Potra2n9c19427	-0.37719	1.72281	2.27131	AT1G70750.1	0	Protein of unknown function, DUF593
Potri.016G023200	Potra2n16c29438	-0.376606	0.491074	1.29614	AT2G29420.1	ATGSTU7,GST25,GSTU7	glutathione S-transferase tau 7
Potri.019G007700	Potra2n19c34322	-0.375503	4.94453	5.23495	AT5G60900.1	RLK1	receptor-like protein kinase 1
Potri.001G383400		-0.375441	0.961836	1.58897	AT3G14770.1	0	Nodulin MtN3 family protein
Potri.005G182800	Potra2n5c11222	-0.374214	0.936966	1.44418	AT1G77280.1	0	Protein kinase protein with adenine nucleotide alpha hydrolases-like domain
Potri.012G074700	Potra2n12c24348	-0.37374	1.69409	2.16402	AT3G48080.1	0	alpha/beta-Hydrolases superfamily protein
Potri.011G101700		-0.373293	0.82575	1.71753	AT3G14690.1	CYP72A15	cytochrome P450, family 72, subfamily A, polypeptide 15
Potri.009G027800	Potra2n9c19888	-0.371224	0.56954	1.01011	AT5G59830.2	0	0
Potri.019G005200		-0.371058	2.0948	2.13369	AT1G07650.1	0	Leucine-rich repeat transmembrane protein kinase
Potri.007G130400	Potra2n7c15538	-0.370648	0.330056	1.11865	AT1G06050.1	0	Protein of unknown function (DUF1336)
Potri.001G380500	Potra2n1c3324	-0.370568	0.465862	1.04984	AT1G78510.1	SPS1	solanesyl diphosphate synthase 1
Potri.019G124300		-0.368186	0.789928	1.61153	AT2G30210.1	LAC3	laccase 3
Potri.T011000	Potra2n19c34417	-0.366076	1.73547	2.72818	AT1G10940.1	ASK1,SNRK2-4,SNRK2.4,SRK2A	Protein kinase superfamily protein
Potri.013G022000	Potra2n13c26108	-0.366044	0.34232	1.12298	AT1G55020.1	ATLOX1,LOX1	lipoxygenase 1
Potri.006G013900	Potra2n705s36539	-0.365283	1.03979	1.59698	AT5G47560.1	ATSDAT,ATTDT,TDT	tonoplast dicarboxylate transporter
Potri.014G186000		-0.363757	2.55606	6.10364	0	0	0
Potri.002G131200	Potra2n2c5217	-0.363414	0.605798	1.11827	AT1G65430.1	ARI8,ATARI8	IBR domain-containing protein
Potri.015G112300		-0.359412	0.748326	1.22299	AT4G25130.1	PMSR4	peptide met sulfoxide reductase 4
Potri.001G090700	Potra2n1c749	-0.357429	0.446209	1.23618	AT4G10960.1	UGE5	UDP-D-glucose/UDP-D-galactose 4-epimerase 5
Potri.002G247100	Potra2n2c4179	-0.357054	0.257164	1.03033	AT3G07270.1	0	GTP cyclohydrolase I
Potri.001G399500	Potra2n1c3490	-0.356972	0.141675	1.19931	AT3G15350.2	0	Core-2/I-branching beta-1,6-N-acetylglucosaminyltransferase family protein
Potri.017G099000	Potra2n17c31056	-0.356232	0.174198	2.66277	AT3G30180.1	BR6OX2,CYP85A2	brassinosteroid-6-oxidase 2
Potri.002G182500		-0.356178	0.792452	1.24673	AT1G02270.1	0	Calcium-binding endonuclease/exonuclease/phosphatase family
Potri.001G151800	Potra2n1c1321	-0.356113	0.920715	1.7365	AT5G47120.1	ATBI-1,ATBI1,BI-1,BI1	BAX inhibitor 1
Potri.002G106300		-0.355109	1.41532	2.03042	AT4G38060.2	0	0
Potri.005G024200		-0.353809	0.462749	1.02678	AT5G27830.1	0	0
Potri.004G134800	Potra2n4c9643	-0.35365	0.858589	1.17322	AT4G33420.1	0	Peroxidase superfamily protein
Potri.016G118000	Potra2n16c30333	-0.353584	0.449249	1.51654	AT3G51840.1	ACX4,ATG6,ATSCX	acyl-CoA oxidase 4
Potri.001G224400		-0.353464	0.634843	1.14754	AT1G21840.1	UREF	urease accessory protein F
Potri.001G155500	Potra2n1c1360	-0.352548	1.58755	1.94228	AT4G16760.1	ACX1,ATACX1	acyl-CoA oxidase 1
Potri.001G004100		-0.352178	1.03233	1.3009	AT5G56540.1	AGP14,ATAGP14	arabinogalactan protein 14
Potri.010G073000	Potra2n10c21810	-0.351331	0.704266	1.09307	AT3G23200.1	0	Uncharacterised protein family (UPF0497)
Potri.005G123200	Potra2n5c11703	-0.350423	1.98018	2.77181	AT1G75170.2	0	Sec14p-like phosphatidylinositol transfer family protein
Potri.T088600		-0.350322	0.364659	1.01085	AT1G10155.1	ATPP2-A10,PP2-A10	phloem protein 2-A10
Potri.004G089500	Potra2n4c9236	-0.349636	0.606142	1.7658	AT3G17980.1	0	Calcium-dependent lipid-binding (CaLB domain) family protein
Potri.002G154400	Potra2n2c5028	-0.349388	2.75017	2.81138	AT4G00750.1	0	S-adenosyl-L-methionine-dependent methyltransferases superfamily protein
Potri.006G019100	Potra2n6c15220	-0.348379	1.09856	1.87559	AT4G16380.1	0	Heavy metal transport/detoxification superfamily protein
Potri.001G051900	Potra2n3c6893	-0.347949	1.54539	2.55105	AT2G33150.1	KAT2,PED1,PKT3	peroxisomal 3-ketoacyl-CoA thiolase 3
Potri.012G006300	Potra2n12c23768	-0.347005	4.13928	5.01479	AT5G24530.1	DMR6	2-oxoglutarate (2OG) and Fe(II)-dependent oxygenase superfamily protein
Potri.017G083700	Potra2n17c31196	-0.34657	1.08636	1.62825	AT5G15240.1	0	Transmembrane amino acid transporter family protein
Potri.009G045500	Potra2n9c19731	-0.346495	1.61699	2.06944	AT5G58770.1	0	Undecaprenyl pyrophosphate synthetase family protein
Potri.003G059200	Potra2n3c7945	-0.345845	0.445861	1.16547	AT1G52760.1	LysoPL2	lysophospholipase 2
Potri.015G069400	Potra2n15c28600	-0.345095	1.16473	1.92327	AT5G62910.1	0	RING/U-box superfamily protein
Potri.019G004400		-0.34456	1.21182	1.78294	AT5G44120.3	ATCRA1,CRA1,CRU1	RmlC-like cupins superfamily protein
Potri.006G086900	Potra2n6c14579	-0.344543	1.44399	1.52925	AT5G02230.2	0	Haloacid dehalogenase-like hydrolase (HAD) superfamily protein
Potri.003G109300	Potra2n3c7532	-0.344439	0.531244	1.30798	AT3G47420.1	ATPS3,PS3	phosphate starvation-induced gene 3
Potri.013G135200	Potra2n13c25104	-0.343635	0.773499	1.1144	AT2G20780.1	0	Major facilitator superfamily protein
Potri.012G019200	Potra2n12c23807	-0.342894	3.16417	4.42798	AT4G27740.1	0	Yippee family putative zinc-binding protein
Potri.001G219100	Potra2n1c1901	-0.339203	1.829	2.03028	AT5G04760.1	0	Duplicated homeodomain-like superfamily protein
Potri.006G029900		-0.337754	0.677205	1.27657	AT3G10740.1	ARAF,ARAF1,ASD1,ATASD1	alpha-L-arabinofuranosidase 1
Potri.009G068600	Potra2n9c19516	-0.3373	0.906131	1.29741	AT2G26800.1	0	Aldolase superfamily protein
Potri.006G087200	Potra2n6c14576	-0.337154	1.87742	2.1782	AT2G45400.1	BEN1	NAD(P)-binding Rossmann-fold superfamily protein
Potri.001G104500	Potra2n1c879	-0.336661	0.342387	1.37476	AT4G23100.1	ATECS1,CAD2,GSH1,GSHA,PAD2,RML1	glutamate-cysteine ligase
Potri.001G028300	Potra2n1c233	-0.336552	1.25852	2.07697	AT1G08315.1	0	ARM repeat superfamily protein
Potri.018G120400		-0.335955	0.119393	1.42132	AT5G11090.1	0	serine-rich protein-related
Potri.010G000800	Potra2n10c22358	-0.335128	0.043934	1.41706	AT5G49230.1	HRB1	Drought-responsive family protein
Potri.006G085200	Potra2n6c14597	-0.333003	1.02762	1.49282	AT3G09390.1	ATMT-1,ATMT-K,MT2A	metallothionein 2A
Potri.018G084500	Potra2n18c32546	-0.332095	1.05561	1.46366	AT4G28880.1	ckl3	casein kinase I-like 3
Potri.008G188700	Potra2n8c18365	-0.331997	0.321437	1.1122	AT1G23380.1	KNAT6,KNAT6L,KNAT6S	KNOTTED1-like homeobox gene 6
Potri.007G029600	Potra2n7c16364	-0.330724	0.150362	1.16649	AT4G36750.1	0	Quinone reductase family protein
Potri.001G168000	Potra2n1c1479	-0.329626	3.22677	3.34832	AT2G05940.1	0	Protein kinase superfamily protein
Potri.008G129200	Potra2n8c17823	-0.329214	1.39103	3.1526	AT1G70985.1	0	hydroxyproline-rich glycoprotein family protein
Potri.002G148000	Potra2n2c5081	-0.327887	1.63636	3.24527	AT2G45400.1	BEN1	NAD(P)-binding Rossmann-fold superfamily protein
Potri.019G040200	Potra2n19c34030	-0.327444	1.72585	2.69954	AT5G17860.1	CAX7	calcium exchanger 7
Potri.019G055200	Potra2n19c33920	-0.325605	2.10198	2.40903	AT1G08450.1	AtCRT3,CRT3,EBS2,PSL1	calreticulin 3
Potri.015G115500	Potra2n81s34499	-0.325151	1.03001	2.73163	AT1G25275.1	0	0
Potri.010G250800	Potra2n10c20147	-0.32339	2.13796	2.32194	AT3G21180.1	ACA9,ATACA9	autoinhibited Ca(2+)-ATPase 9
Potri.003G152100	Potra2n3c7126	-0.322749	0.73726	1.37722	0	0	0
Potri.003G003300	Potra2n3c8391	-0.322647	0.755201	1.76578	AT5G23230.1	NIC2	nicotinamidase 2
Potri.006G090600	Potra2n6c14548	-0.321645	0.861551	1.35067	AT2G37770.2	0	NAD(P)-linked oxidoreductase superfamily protein
Potri.009G115800	Potra2n9c19101	-0.321486	0.872713	1.90685	AT1G75180.3	0	Erythronate-4-phosphate dehydrogenase family protein
Potri.005G102300	Potra2n5c11901	-0.321172	0.121627	1.63443	AT4G38250.1	0	Transmembrane amino acid transporter family protein
Potri.006G007100		-0.319958	0.956517	1.19739	AT3G21760.1	HYR1	UDP-Glycosyltransferase superfamily protein
Potri.008G145700	Potra2n8c17963	-0.319824	0.318071	1.17952	AT5G55380.1	0	MBOAT (membrane bound O-acyl transferase) family protein
Potri.006G165500	Potra2n6c13872	-0.319173	0.723672	1.53601	AT5G57340.2	0	0
Potri.006G130300	Potra2n6c14166	-0.31907	1.33189	1.66922	AT2G37110.1	0	PLAC8 family protein
Potri.017G084300	Potra2n17c31190	-0.318837	0.71038	2.48335	AT3G28970.1	AAR3	Domain of unknown function (DUF298)
Potri.005G084700		-0.318279	0.682094	1.2014	AT5G09960.1	0	0
Potri.011G056900	Potra2n11c23302	-0.318034	1.37435	3.08021	AT1G28360.1	ATERF12,ERF12	ERF domain protein 12
Potri.001G077600	Potra2n1c626	-0.317302	0.669836	1.07006	0	0	0
Potri.010G060800	Potra2n10c21907	-0.317148	1.17837	1.55572	AT4G24210.1	SLY1	F-box family protein
Potri.002G190400	Potra2n2c4684	-0.316127	1.35902	2.04155	AT3G62260.2	0	Protein phosphatase 2C family protein
Potri.001G400100	Potra2n1c3495	-0.315814	0.33956	1.47624	AT3G15353.1	ATMT3,MT3	metallothionein 3
Potri.009G056400		-0.315694	0.683821	1.24828	AT5G28040.1	0	DNA-binding storekeeper protein-related transcriptional regulator
Potri.007G031600	Potra2n7c16349	-0.31562	1.16809	1.23517	AT2G23780.1	0	RING/U-box superfamily protein
Potri.015G067800	Potra2n15c28618	-0.315507	0.451471	1.03456	AT5G20110.1	0	Dynein light chain type 1 family protein
Potri.017G051800	Potra2n17c31519	-0.315309	0.791402	1.55161	AT5G64250.2	0	Aldolase-type TIM barrel family protein
Potri.012G082200	Potra2n12c24412	-0.314514	0.672089	1.47532	AT1G10650.1	0	SBP (S-ribonuclease binding protein) family protein
Potri.009G096000	Potra2n611s36153	-0.314363	0.260718	1.76078	AT4G37260.1	ATMYB73,MYB73	myb domain protein 73
Potri.017G023400	Potra2n7c15518	-0.314293	0.86984	1.67413	AT5G67550.1	0	0
Potri.006G187900	Potra2n6c13697	-0.313978	1.81015	1.98068	AT2G24300.2	0	Calmodulin-binding protein
Potri.002G125900	Potra2n2c5266	-0.313901	0.868186	1.22326	AT5G42900.1	COR27	cold regulated gene 27
Potri.005G170000	Potra2n5c11342	-0.313102	0.895918	1.19546	AT1G22040.1	0	Galactose oxidase/kelch repeat superfamily protein
Potri.018G032500	Potra2n18c32969	-0.312611	0.517869	1.73995	AT5G11330.1	0	FAD/NAD(P)-binding oxidoreductase family protein
Potri.008G082100	Potra2n8c17356	-0.311939	0.933473	1.17156	AT3G12740.1	ALIS1	ALA-interacting subunit 1
Potri.013G155800	Potra2n13c24980	-0.311456	0.418037	1.34944	AT5G58375.1	0	Methyltransferase-related protein
Potri.002G101500	Potra2n2c5493	-0.309704	2.41525	3.07413	AT2G14095.1	0	0
Potri.009G164500	Potra2n9c18683	-0.309581	0.999557	1.15525	AT3G44460.1	AtbZIP67,DPBF2	Basic-leucine zipper (bZIP) transcription factor family protein
Potri.009G055100	Potra2n9c19640	-0.309201	1.18342	1.37862	AT3G51970.1	ASAT1,ATASAT1,ATSAT1	acyl-CoA sterol acyl transferase 1
Potri.019G100800	Potra2n19c33445	-0.309132	1.11286	1.6143	AT4G03510.1	ATRMA1,RMA1	RING membrane-anchor 1
Potri.006G210600	Potra2n6c13478	-0.307648	0.152588	1.72792	AT3G52600.1	AtcwINV2,CWINV2	cell wall invertase 2
Potri.006G235800	Potra2n6c13234	-0.305654	4.64385	5.3388	AT5G25930.1	0	Protein kinase family protein with leucine-rich repeat domain
Potri.001G281700	Potra2n1c2462	-0.30565	1.58971	2.777	AT1G07050.1	0	CCT motif family protein
Potri.002G019200	Potra2n2c6276	-0.303878	0.792062	1.10657	AT2G17787.1	0	0
Potri.019G121000		-0.30376	0.724987	1.68164	AT4G08850.1	0	Leucine-rich repeat receptor-like protein kinase family protein
Potri.005G166400	Potra2n5c11370	-0.302909	1.22593	2.5256	AT1G78110.1	0	0
Potri.009G064800	Potra2n9c19482	-0.30226	1.46451	3.06914	AT1G12740.1	CYP87A2	cytochrome P450, family 87, subfamily A, polypeptide 2
Potri.006G132200		-0.30077	1.67104	2.14102	AT3G09640.1	APX1B,APX2	ascorbate peroxidase 2
Potri.004G140900	Potra2n4c9697	-0.300408	0.983776	2.01167	AT3G19270.1	CYP707A4	cytochrome P450, family 707, subfamily A, polypeptide 4
Potri.007G093600	Potra2n7c15889	-0.297976	0.541368	1.05812	AT4G39910.1	ATUBP3,UBP3	ubiquitin-specific protease 3
Potri.002G069800	Potra2n2c5786	-0.296863	0.641734	1.62456	AT1G43710.1	emb1075	Pyridoxal phosphate (PLP)-dependent transferases superfamily protein
Potri.011G158700	Potra2n11c22450	-0.296825	2.94893	5.39757	AT2G34790.1	EDA28,MEE23	FAD-binding Berberine family protein
Potri.014G074700	Potra2n14c26901	-0.296704	0.851907	2.01341	AT2G42010.1	PLDBETA,PLDBETA1	phospholipase D beta 1
Potri.015G073600	Potra2n15c28559	-0.295851	1.29375	1.66379	AT5G40250.1	0	RING/U-box superfamily protein
Potri.011G075500	Potra2n11c23139	-0.295497	0.998355	1.2147	AT1G29690.1	CAD1	MAC/Perforin domain-containing protein
Potri.008G085000	Potra2n8c17375	-0.294269	2.6481	2.97121	AT3G19830.2	NTMC2T5.2,NTMC2TYPE5.2	Calcium-dependent lipid-binding (CaLB domain) family protein
Potri.018G123100	Potra2n18c32198	-0.294093	0.693353	1.15898	AT1G60430.2	ARPC3	actin-related protein C3
Potri.013G141600		-0.292764	1.57892	3.20277	0	0	0
Potri.011G106400	Potra2n11c22928	-0.291488	0.986673	1.93181	AT1G53440.1	0	Leucine-rich repeat transmembrane protein kinase
Potri.008G026100	Potra2n8c16841	-0.291322	0.59705	1.24652	AT3G57810.3	0	Cysteine proteinases superfamily protein
Potri.010G226100	Potra2n8c16930	-0.289928	0.936267	1.19155	AT5G04270.1	0	DHHC-type zinc finger family protein
Potri.006G072300	Potra2n6c14724	-0.288587	0.756431	2.03871	0	0	0
Potri.006G154800	Potra2n6c13947	-0.287796	0.663086	1.04577	AT1G11020.1	0	RING/FYVE/PHD zinc finger superfamily protein
Potri.014G075000	Potra2n14c26904	-0.287613	1.72708	2.72613	AT3G61180.1	0	RING/U-box superfamily protein
Potri.019G119400	Potra2n19c33358	-0.287113	1.10561	1.74185	AT1G11360.3	0	Adenine nucleotide alpha hydrolases-like superfamily protein
Potri.001G140500	Potra2n1c1200	-0.285388	0.925752	2.28396	AT4G17940.1	0	Tetratricopeptide repeat (TPR)-like superfamily protein
Potri.018G116300		-0.284171	0.181455	1.39626	AT5G11090.1	0	serine-rich protein-related
Potri.009G153000	Potra2n9c18782	-0.28283	0.493782	1.13889	AT2G27140.1	0	HSP20-like chaperones superfamily protein
Potri.005G043400	Potra2n5c12478	-0.28273	1.73152	2.93871	AT3G06350.1	EMB3004,MEE32	dehydroquinate dehydratase, putative / shikimate dehydrogenase, putative
Potri.001G384000	Potra2n1c3352	-0.282447	0.892258	1.30647	AT1G78600.1	DBB3,LZF1,STH3	light-regulated zinc finger protein 1
Potri.002G183200		-0.280904	0.661828	1.05269	AT5G63140.1	ATPAP29,PAP29	purple acid phosphatase 29
Potri.001G101100		-0.280677	0.505774	1.00919	AT1G63830.2	0	PLAC8 family protein
Potri.006G092700	Potra2n6c14529	-0.280216	0.788134	1.24325	AT3G53990.1	0	Adenine nucleotide alpha hydrolases-like superfamily protein
Potri.013G015400	Potra2n13c26165	-0.27937	0.564818	1.73519	AT3G05550.1	0	Hypoxia-responsive family protein
Potri.009G046800	Potra2n9c19717	-0.279314	0.852014	1.30575	AT5G58620.1	0	zinc finger (CCCH-type) family protein
Potri.014G086300	Potra2n14c27006	-0.27912	2.30059	4.52475	AT3G61440.1	ARATH;BSAS3;1,ATCYSC1,CYSC1	cysteine synthase C1
Potri.006G066600	Potra2n6c14784	-0.277749	0.558621	1.46472	AT4G28640.3	IAA11	indole-3-acetic acid inducible 11
Potri.002G034000	Potra2n2c6137	-0.27655	0.670649	1.00221	AT1G19600.1	0	pfkB-like carbohydrate kinase family protein
Potri.008G197700	Potra2n8c18450	-0.27602	0.391117	1.10098	AT5G18900.1	0	2-oxoglutarate (2OG) and Fe(II)-dependent oxygenase superfamily protein
Potri.019G065700	Potra2n19c33827	-0.275963	0.449082	1.00186	AT3G56460.1	0	GroES-like zinc-binding alcohol dehydrogenase family protein
Potri.016G006500	Potra2n16c29287	-0.275349	1.56141	1.84168	AT4G16370.1	ATOPT3,OPT3	oligopeptide transporter
Potri.001G348300	Potra2n1c3059	-0.274868	2.17945	3.66444	AT5G14570.1	ATNRT2.7,NRT2.7	high affinity nitrate transporter 2.7
Potri.009G076100	Potra2n9c19586	-0.273182	0.325407	1.06911	AT1G07090.1	LSH6	Protein of unknown function (DUF640)
Potri.002G168600	Potra2n2c4883	-0.272566	0.887302	1.89283	AT4G01070.1	GT72B1,UGT72B1	UDP-Glycosyltransferase superfamily protein
Potri.011G053100	Potra2n11c23327	-0.272484	1.81695	2.09689	AT4G04960.1	0	Concanavalin A-like lectin protein kinase family protein
Potri.016G104600	Potra2n16c30227	-0.272426	0.485796	1.19836	AT3G53990.1	0	Adenine nucleotide alpha hydrolases-like superfamily protein
Potri.008G061100	Potra2n8c17164	-0.272296	0.584698	1.10254	AT3G53960.1	0	Major facilitator superfamily protein
Potri.010G119700	Potra2n10c21382	-0.271797	0.385729	1.38125	AT1G15060.1	0	Uncharacterised conserved protein UCP031088, alpha/beta hydrolase
Potri.001G188900	Potra2n1c1658	-0.271749	1.20524	2.19119	AT1G52140.1	0	0
Potri.001G010100		-0.271388	0.209674	1.06461	AT3G58060.1	0	Cation efflux family protein
Potri.002G004100		-0.271259	2.09858	2.83326	AT2G33590.1	0	NAD(P)-binding Rossmann-fold superfamily protein
Potri.003G104500	Potra2n3c7580	-0.270658	1.87345	2.36452	AT2G38250.1	0	Homeodomain-like superfamily protein
Potri.004G063200	Potra2n4c8991	-0.269343	0.674379	1.14525	AT1G29750.2	RKF1	receptor-like kinase in flowers 1
Potri.019G082400	Potra2n19c33635	-0.268663	0.741306	1.05921	AT1G35620.1	ATPDI8,ATPDIL5-2,PDI8,PDIL5-2	PDI-like 5-2
Potri.001G097500	Potra2n1c807	-0.267886	0.648801	1.07807	AT5G60750.1	0	CAAX amino terminal protease family protein
Potri.018G123400	Potra2n18c32195	-0.267867	1.18146	1.90498	0	0	0
Potri.002G041900	Potra2n2c6066	-0.267382	0.859312	1.20068	AT4G03030.1	0	Galactose oxidase/kelch repeat superfamily protein
Potri.004G073700	Potra2n4c9081	-0.266878	0.75834	1.38601	AT4G25720.1	ATQC,QC,QCT	glutaminyl cyclase
Potri.010G052700	Potra2n10c21971	-0.266771	1.15243	1.95539	AT1G24440.1	0	RING/U-box superfamily protein
Potri.011G074600		-0.264823	1.51751	3.30739	ATCG00730.1	0	photosynthetic electron transfer D
Potri.004G067800	Potra2n4c9037	-0.263947	1.39287	3.74033	AT1G17860.1	0	Kunitz family trypsin and protease inhibitor protein
Potri.007G040400		-0.263759	1.03985	1.13735	AT2G26560.1	PLA IIA,PLA2A,PLP2	phospholipase A 2A
Potri.005G195700		-0.261796	2.29248	3.03144	AT1G71695.1	0	Peroxidase superfamily protein
Potri.009G081500	Potra2n9c19402	-0.259988	0.500163	1.09824	AT5G64510.1	0	0
Potri.017G051700	Potra2n17c31520	-0.259194	3.48002	4.82918	AT5G64260.1	EXL2	EXORDIUM like 2
Potri.006G217000	Potra2n6c13410	-0.259	0.268867	1.30654	AT5G20885.1	0	RING/U-box superfamily protein
Potri.001G105200	Potra2n1c885	-0.258752	1.52411	1.91952	AT4G11600.1	ATGPX6,GPX6,LSC803,PHGPX	glutathione peroxidase 6
Potri.006G272800		-0.257849	1.11057	2.53808	AT2G24580.1	0	FAD-dependent oxidoreductase family protein
Potri.008G221000	Potra2n8c18617	-0.257577	1.3308	1.56623	AT3G06890.1	0	0
Potri.005G220700	Potra2n5c10874	-0.255294	0.197986	4.64768	AT5G63450.1	CYP94B1	cytochrome P450, family 94, subfamily B, polypeptide 1
Potri.006G191600		-0.255218	0.0314886	1.01312	0	0	0
Potri.006G213900	Potra2n6c13440	-0.255021	-0.0398177	1.34258	AT2G37390.1	0	Chloroplast-targeted copper chaperone protein
Potri.001G003500	Potra2n1c30	-0.254894	0.746392	1.42525	AT5G56520.1	0	0
Potri.013G028700	Potra2n13c26038	-0.254168	0.839499	1.29501	AT5G27320.1	ATGID1C,GID1C	alpha/beta-Hydrolases superfamily protein
Potri.018G020600	Potra2n18c33087	-0.253384	1.09737	1.3427	AT2G24270.4	ALDH11A3	aldehyde dehydrogenase 11A3
Potri.002G206700	Potra2n2c4529	-0.25232	0.512359	1.73519	0	0	0
Potri.010G070900	Potra2n199s34916	-0.252166	0.794676	2.11262	AT2G29420.1	ATGSTU7,GST25,GSTU7	glutathione S-transferase tau 7
Potri.006G178200	Potra2n6c13790	-0.251411	1.56352	2.69837	AT4G30460.1	0	glycine-rich protein
Potri.016G103400	Potra2n16c30210	-0.250278	0.258536	1.22992	AT3G53950.1	0	glyoxal oxidase-related protein
Potri.001G264500	Potra2n1c2291	-0.249202	0.327101	1.02439	AT3G27310.1	PUX1	plant UBX domain-containing protein 1
Potri.006G259400	Potra2n18c33066	-0.248829	1.61721	3.11132	AT5G25220.1	KNAT3	KNOTTED1-like homeobox gene 3
Potri.012G014300	Potra2n12c23854	-0.24848	0.381887	1.31358	AT3G06240.1	0	F-box family protein
Potri.010G212700	Potra2n10c20518	-0.246989	1.80762	2.78532	AT3G12360.1	ITN1	Ankyrin repeat family protein
Potri.003G069300		-0.246779	0.679837	3.33062	AT3G14130.1	0	Aldolase-type TIM barrel family protein
Potri.012G005100	Potra2n12c23782	-0.246713	0.495376	1.00912	AT1G18010.1	0	Major facilitator superfamily protein
Potri.013G014700	Potra2n13c26172	-0.24662	0.899818	1.34098	AT3G05580.1	0	Calcineurin-like metallo-phosphoesterase superfamily protein
Potri.012G014000	Potra2n12c23858	-0.246108	0.895109	1.45588	AT5G53420.1	0	CCT motif family protein
Potri.007G136600		-0.245803	2.02896	2.64037	AT2G20560.1	0	DNAJ heat shock family protein
Potri.003G022800	Potra2n3c8220	-0.245794	0.0588112	1.0619	AT5G64530.1	ANAC104,XND1	xylem NAC domain 1
Potri.003G108200	Potra2n3c7540	-0.245539	1.04453	1.34946	AT4G08850.1	0	Leucine-rich repeat receptor-like protein kinase family protein
Potri.001G245900	Potra2n1c2130	-0.245355	0.540054	1.26765	AT5G59590.1	UGT76E2	UDP-glucosyl transferase 76E2
Potri.002G173000		-0.244747	0.517395	1.47698	0	0	0
Potri.001G227800	Potra2n1c1963	-0.244543	0.686844	1.64358	0	0	0
Potri.007G122700	Potra2n7c15598	-0.244404	0.802789	1.17614	AT4G27130.1	0	Translation initiation factor SUI1 family protein
Potri.008G133800	Potra2n8c17860	-0.244322	1.33608	1.51651	AT1G70670.1	0	Caleosin-related family protein
Potri.011G067600		-0.243242	1.25139	2.15842	AT4G18700.1	ATWL4,CIPK12,SnRK3.9,WL4	CBL-interacting protein kinase 12
Potri.009G130400	Potra2n9c18978	-0.243057	1.12914	1.29679	AT4G34880.1	0	Amidase family protein
Potri.010G177300	Potra2n10c20861	-0.242536	0.981143	1.57622	AT1G65610.1	ATGH9A2,KOR2	Six-hairpin glycosidases superfamily protein
Potri.002G246100	Potra2n2c4188	-0.24182	0.730016	1.23118	AT4G13040.1	0	Integrase-type DNA-binding superfamily protein
Potri.001G343400	Potra2n1c3013	-0.241668	0.2824	1.13522	AT3G01640.1	ATGLCAK,GLCAK	glucuronokinase G
Potri.008G086300	Potra2n8c17388	-0.241458	0.852541	1.07463	AT2G02960.4	0	RING/FYVE/PHD zinc finger superfamily protein
Potri.006G207900	Potra2n6c13503	-0.241247	1.64246	3.10823	AT2G24280.1	0	alpha/beta-Hydrolases superfamily protein
Potri.001G170100		-0.240979	0.720279	1.36729	AT1G17455.2	ELF4-L4	ELF4-like 4
Potri.001G104400		-0.240729	1.05908	2.14169	AT4G11570.2	0	Haloacid dehalogenase-like hydrolase (HAD) superfamily protein
Potri.006G222800	Potra2n6c13356	-0.240507	1.57963	2.05832	AT2G01490.1	0	phytanoyl-CoA dioxygenase (PhyH) family protein
Potri.009G084600	Potra2n9c19376	-0.239726	1.1181	1.31767	AT4G08170.2	0	Inositol 1,3,4-trisphosphate 5/6-kinase family protein
Potri.008G161800	Potra2n8c18121	-0.238812	0.786943	1.12911	AT5G43650.1	BHLH92	basic helix-loop-helix (bHLH) DNA-binding superfamily protein
Potri.004G173800	Potra2n4c9974	-0.237336	0.763	2.6543	AT2G16700.1	ADF5,ATADF5	actin depolymerizing factor 5
Potri.002G057400	Potra2n2c5905	-0.236205	0.896341	1.39562	AT1G06570.1	HPD,PDS1	phytoene desaturation 1
Potri.015G000900		-0.236016	1.16987	1.23385	AT3G49550.1	0	0
Potri.001G297000	Potra2n1c2594	-0.235977	0.674371	1.35407	AT1G49850.1	0	RING/U-box superfamily protein
Potri.018G097700	Potra2n18c32392	-0.2356	0.401797	1.22549	AT2G18700.1	ATTPS11,ATTPSB,TPS11	trehalose phosphatase/synthase 11
Potri.012G017600	Potra2n12c23824	-0.234901	0.136363	1.02321	AT5G42020.1	BIP,BIP2	Heat shock protein 70 (Hsp 70) family protein
Potri.004G172500	Potra2n4c9961	-0.234816	1.16185	1.25869	AT4G34940.1	ARO1	armadillo repeat only 1
Potri.007G141700	Potra2n3c8363	-0.234766	1.79175	2.48709	AT1G05680.1	UGT74E2	Uridine diphosphate glycosyltransferase 74E2
Potri.013G092500		-0.23474	1.52319	3.71654	0	0	0
Potri.014G141400	Potra2n14c27529	-0.23468	2.29607	2.87346	AT5G45710.1	AT-HSFA4C,HSFA4C,RHA1	winged-helix DNA-binding transcription factor family protein
Potri.004G078100		-0.234136	0.478105	1.64959	AT1G65820.1	0	microsomal glutathione s-transferase, putative
Potri.018G066400	Potra2n18c32696	-0.232763	0.766152	1.7732	AT2G19570.1	AT-CDA1,CDA1,DESZ	cytidine deaminase 1
Potri.006G277800	Potra2n6c12860	-0.232139	0.419774	1.37225	AT5G24800.1	ATBZIP9,BZIP9,BZO2H2	basic leucine zipper 9
Potri.005G072800	Potra2n5c12213	-0.230916	0.401518	2.44709	AT2G22420.1	0	Peroxidase superfamily protein
Potri.019G127900	Potra2n19c33306	-0.230306	0.536024	1.09547	AT5G58375.1	0	Methyltransferase-related protein
Potri.005G245000		-0.22956	1.48206	3.1655	AT1G76040.2	CPK29	calcium-dependent protein kinase 29
Potri.009G095800	Potra2n9c19275	-0.22872	0.300307	1.04145	AT3G19450.1	ATCAD4,CAD,CAD-C,CAD4	GroES-like zinc-binding alcohol dehydrogenase family protein
Potri.010G081100	Potra2n10c21739	-0.227842	0.609711	1.56437	AT3G22910.1	0	ATPase E1-E2 type family protein / haloacid dehalogenase-like hydrolase family protein
Potri.018G123000	Potra2n18c32199	-0.22644	0.947382	1.61744	AT5G20410.1	ATMGD2,MGD2	monogalactosyldiacylglycerol synthase 2
Potri.002G256900	Potra2n2c4089	-0.226382	0.975498	1.15587	AT4G17940.1	0	Tetratricopeptide repeat (TPR)-like superfamily protein
Potri.010G237100	Potra2n10c20284	-0.225507	0.52134	1.23759	AT2G27600.1	ATSKD1,SKD1,VPS4	AAA-type ATPase family protein
Potri.011G050900	Potra2n11c23346	-0.225272	0.776877	1.25215	AT2G20740.1	0	Tetraspanin family protein
Potri.008G135600		-0.225153	0.476541	1.21403	AT1G14820.3	0	Sec14p-like phosphatidylinositol transfer family protein
Potri.015G099800	Potra2n15c28283	-0.224442	0.519676	1.16062	AT5G50610.1	0	0
Potri.014G088600	Potra2n14c27033	-0.223993	0.727728	1.05046	AT2G46080.1	0	0
Potri.005G256000	Potra2n5c10536	-0.223881	-0.0281048	1.37438	AT1G20850.1	XCP2	xylem cysteine peptidase 2
Potri.018G008200	Potra2n18c33182	-0.223782	0.649196	1.37814	AT5G24890.1	0	0
Potri.003G216300	Potra2n514s35860	-0.223661	0.912407	1.81121	AT1G55210.2	0	Disease resistance-responsive (dirigent-like protein) family protein
Potri.004G233900	Potra2n4c10464	-0.223574	1.16269	2.98174	AT5G45280.2	0	Pectinacetylesterase family protein
Potri.001G099300	Potra2n1c824	-0.222676	0.526415	1.12626	AT1G63970.1	ISPF,MECPS	isoprenoid F
Potri.006G232100	Potra2n6c13265	-0.222576	0.710613	1.27677	AT5G26030.1	ATFC-I,FC-I,FC1	ferrochelatase 1
Potri.009G109500	Potra2n414s35577	-0.221129	1.8152	3.23151	AT3G18950.1	0	Transducin/WD40 repeat-like superfamily protein
Potri.006G152700	Potra2n6c13965	-0.220555	0.56606	1.13296	AT4G29230.1	anac075,NAC075	NAC domain containing protein 75
Potri.008G110700	Potra2n8c17634	-0.219978	0.466707	1.19228	AT3G25545.1	0	0
Potri.010G147700	Potra2n10c21118	-0.216142	2.51006	3.17287	AT5G49520.1	ATWRKY48,WRKY48	WRKY DNA-binding protein 48
Potri.008G067500	Potra2n8c17223	-0.215471	0.5314	1.33886	AT5G05690.1	CBB3,CPD,CYP90,CYP90A,CYP90A1,DWF3	Cytochrome P450 superfamily protein
Potri.001G279300	Potra2n1c2435	-0.215059	1.00765	1.92328	AT2G30080.1	ATZIP6,ZIP6	ZIP metal ion transporter family
Potri.008G174100	Potra2n8c18231	-0.214346	1.31619	2.96443	AT3G23920.1	BAM1,BMY7,TR-BAMY	beta-amylase 1
Potri.017G132000	Potra2n293s35228	-0.21348	0.81442	2.22338	AT5G16940.2	0	carbon-sulfur lyases
Potri.005G259600	Potra2n5c10498	-0.213385	1.37663	1.65502	AT2G33580.1	0	Protein kinase superfamily protein
Potri.005G119900	Potra2n5c11737	-0.213379	1.25697	2.30208	AT5G17760.1	0	P-loop containing nucleoside triphosphate hydrolases superfamily protein
Potri.014G113700	Potra2n14c27254	-0.213366	1.49173	1.70667	AT4G01840.1	ATKCO5,ATTPK5,KCO5,TPK5	Ca2+ activated outward rectifying K+ channel 5
Potri.006G072200	Potra2n6c14725	-0.213052	0.411249	1.00291	AT2G17220.1	0	Protein kinase superfamily protein
Potri.001G471100	Potra2n1c4002	-0.211433	0.436411	1.185	AT4G26470.1	0	Calcium-binding EF-hand family protein
Potri.015G104200	Potra2n15c28238	-0.210275	0.924023	1.9446	AT5G50915.1	0	basic helix-loop-helix (bHLH) DNA-binding superfamily protein
Potri.013G104100	Potra2n13c25412	-0.210024	1.86141	1.9506	AT5G10340.1	0	F-box family protein
Potri.008G070800	Potra2n8c17251	-0.209992	1.07298	2.27188	AT2G40200.1	0	basic helix-loop-helix (bHLH) DNA-binding superfamily protein
Potri.005G161100	Potra2n5c11419	-0.209508	0.426937	1.18508	0	0	0
Potri.017G093500	Potra2n17c31111	-0.209423	1.33262	1.71478	AT5G39220.1	0	alpha/beta-Hydrolases superfamily protein
Potri.008G194800	Potra2n8c18424	-0.209124	0.699185	1.74411	AT1G07040.1	0	0
Potri.001G352500	Potra2n1c3107	-0.208199	1.20846	1.28639	AT4G18160.1	ATKCO6,ATTPK3,KCO6,TPK3	Ca2+ activated outward rectifying K+ channel 6
Potri.014G088400	Potra2n14c27030	-0.207697	0.868996	2.1734	AT2G22590.1	0	UDP-Glycosyltransferase superfamily protein
Potri.012G031900	Potra2n12c23971	-0.207603	1.47295	2.68559	AT5G41761.1	0	0
Potri.016G115500	Potra2n16c30311	-0.20728	1.47405	2.11621	AT3G51860.1	ATCAX3,ATHCX1,CAX1-LIKE,CAX3	cation exchanger 3
Potri.017G031700	Potra2n17c31758	-0.207198	0.736125	1.09406	AT2G43320.1	0	S-adenosyl-L-methionine-dependent methyltransferases superfamily protein
Potri.001G155300	Potra2n1c1358	-0.206615	0.745405	1.02175	AT5G47390.1	0	myb-like transcription factor family protein
Potri.002G156500		-0.206352	0.965378	1.96853	AT3G09970.1	0	Calcineurin-like metallo-phosphoesterase superfamily protein
Potri.003G073300	Potra2n3c7879	-0.205795	2.25657	2.88826	AT1G72310.1	ATL3	RING/U-box superfamily protein
Potri.008G102800	Potra2n8c17552	-0.204843	0.4822	1.02001	AT3G06580.1	GAL1,GALK	Mevalonate/galactokinase family protein
Potri.001G124200	Potra2n1c1073	-0.204838	0.556605	1.33755	AT3G47420.1	ATPS3,PS3	phosphate starvation-induced gene 3
Potri.008G151100	Potra2n8c18012	-0.203594	0.703844	1.73831	AT5G26340.1	ATSTP13,MSS1,STP13	Major facilitator superfamily protein
Potri.013G066600	Potra2n13c25697	-0.203385	0.990531	1.37787	0	0	0
Potri.017G084500	Potra2n17c31187	-0.203281	1.21336	2.17975	AT3G01170.1	0	Ribosomal protein L34e superfamily protein
Potri.008G004500	Potra2n8c16667	-0.202956	0.270312	1.00333	AT3G20270.3	0	lipid-binding serum glycoprotein family protein
Potri.005G200100	Potra2n5c11066	-0.202757	0.942145	1.51956	AT1G34190.1	anac017,NAC017	NAC domain containing protein 17
Potri.003G091500		-0.202174	0.331673	1.24268	AT5G46800.1	BOU	Mitochondrial substrate carrier family protein
Potri.014G088500	Potra2n14c27032	-0.20203	1.17576	1.54242	AT4G01370.1	ATMPK4,MPK4	MAP kinase 4
Potri.012G094600	Potra2n234s35048	-0.201797	1.06774	1.37324	AT1G67580.2	0	Protein kinase superfamily protein
Potri.T081900	Potra2n3c6808	-0.201757	0.442728	1.13513	AT1G16040.1	0	0
Potri.007G091900	Potra2n7c15902	-0.20129	0.827439	1.27959	AT4G39840.1	0	0
Potri.005G174700	Potra2n5c11300	-0.20089	0.789776	1.19566	AT4G08230.1	0	glycine-rich protein
Potri.003G191100	Potra2n3c6761	-0.200795	0.69164	1.145	AT3G12400.1	ATELC,ELC	Ubiquitin-conjugating enzyme/RWD-like protein
Potri.T170700	Potra2n8c17613	-0.200323	0.836046	1.19544	0	0	0
Potri.005G219300	Potra2n5c10888	-0.20017	0.804822	1.69761	AT1G08230.2	ATGAT1,GAT1	Transmembrane amino acid transporter family protein
Potri.017G014200	Potra2n17c31812	-0.200005	0.992142	1.85615	AT5G36160.1	0	Tyrosine transaminase family protein
Potri.016G093000	Potra2n16c30118	-0.200004	0.70358	1.27776	AT5G03370.1	0	acylphosphatase family
Potri.001G253800	Potra2n1c2206	-0.198082	0.754601	1.04908	AT1G77210.2	AtSTP14,STP14	sugar transporter 14
Potri.012G130700	Potra2n12c24788	-0.197291	0.665729	1.82952	AT5G62220.1	ATGT18,GT18	glycosyltransferase 18
Potri.002G129300	Potra2n2c5233	-0.196741	2.66326	3.54191	AT4G33300.2	ADR1-L1	ADR1-like 1
Potri.018G079300	Potra2n18c32587	-0.195621	0.956218	1.40176	AT5G45130.1	ATRAB-F2A,ATRAB5A,ATRABF2A,RAB-F2A,RAB5A,RABF2A,RHA1	RAB homolog 1
Potri.004G104800	Potra2n4c9393	-0.195455	0.505005	1.08816	AT5G15860.1	ATPCME,PCME	prenylcysteine methylesterase
Potri.011G072100	Potra2n11c23178	-0.195084	1.41267	2.1327	AT4G18910.1	ATNLM2,NIP1;2,NLM2	NOD26-like intrinsic protein 1;2
Potri.T082900		-0.194529	0.802902	1.04097	AT3G53810.1	0	Concanavalin A-like lectin protein kinase family protein
Potri.003G020800	Potra2n3c8259	-0.194334	0.617302	1.06981	AT1G33270.1	0	Acyl transferase/acyl hydrolase/lysophospholipase superfamily protein
Potri.017G015700	Potra2n17c31807	-0.194235	0.768671	1.78654	AT1G03820.1	0	0
Potri.009G145000	Potra2n9c18850	-0.193716	0.554788	1.48145	AT4G33790.1	CER4,FAR3,G7	Jojoba acyl CoA reductase-related male sterility protein
Potri.009G139600	Potra2n9c18897	-0.193646	0.549114	1.40385	AT4G38460.1	GGR	geranylgeranyl reductase
Potri.005G105400	Potra2n5c11881	-0.191545	1.47744	1.9355	AT2G17030.1	0	F-box family protein with a domain of unknown function (DUF295)
Potri.004G231700	Potra2n4c10452	-0.19126	0.881749	1.13645	AT5G49760.1	0	Leucine-rich repeat protein kinase family protein
Potri.005G074200	Potra2n5c12197	-0.191041	1.19407	1.44046	AT5G10290.1	0	leucine-rich repeat transmembrane protein kinase family protein
Potri.015G072400	Potra2n15c28570	-0.190096	1.0405	1.61075	AT1G10200.1	WLIM1	GATA type zinc finger transcription factor family protein
Potri.007G001200	Potra2n7c16631	-0.188804	1.62735	3.38614	AT3G19990.1	0	0
Potri.T081600	Potra2n3c6806	-0.18823	1.30939	2.40054	AT2G24100.1	0	0
Potri.001G143400	Potra2n1c1229	-0.188101	0.416599	1.01731	AT2G35260.1	0	0
Potri.006G024200	Potra2n6c15178	-0.187895	0.482628	1.18288	AT3G09270.1	ATGSTU8,GSTU8	glutathione S-transferase TAU 8
Potri.005G074900	Potra2n5c12190	-0.187861	0.322886	1.02243	AT4G39910.1	ATUBP3,UBP3	ubiquitin-specific protease 3
Potri.006G032800	Potra2n6c15130	-0.187606	1.19842	1.60763	AT1G79590.2	ATSYP52,SYP52	syntaxin of plants 52
Potri.006G110100	Potra2n6c14355	-0.187561	1.00403	1.61351	AT3G08710.1	ATH9,TH9,TRX H9	thioredoxin H-type 9
Potri.003G170300	Potra2n3c6955	-0.186884	0.940976	1.04125	AT1G27290.1	0	0
Potri.011G075000		-0.185812	2.28088	4.94289	ATCG01280.1	0	Chloroplast Ycf2;ATPase, AAA type, core
Potri.015G031200	Potra2n15c28936	-0.184055	0.445994	1.15662	AT1G48450.1	0	Protein of unknown function (DUF760)
Potri.003G113600	Potra2n3c7481	-0.183589	1.14448	2.18588	AT1G62760.1	0	Plant invertase/pectin methylesterase inhibitor superfamily protein
Potri.007G072300	Potra2n7c16010	-0.18271	0.388216	1.57582	AT5G08260.1	scpl35	serine carboxypeptidase-like 35
Potri.019G081500	Potra2n19c33645	-0.182596	1.46948	2.31985	AT1G22640.1	ATMYB3,MYB3	myb domain protein 3
Potri.003G177200	Potra2n3c6886	-0.180797	0.379899	2.76875	AT1G34010.1	0	0
Potri.007G008500	Potra2n7c16573	-0.180619	0.667068	1.54427	AT5G65730.1	XTH6	xyloglucan endotransglucosylase/hydrolase 6
Potri.011G050500	Potra2n11c23350	-0.179012	0.535424	1.20814	AT5G53750.1	0	CBS domain-containing protein
Potri.013G077000	Potra2n13c25613	-0.178947	0.881479	1.19366	AT1G64970.1	G-TMT,TMT1,VTE4	gamma-tocopherol methyltransferase
Potri.014G107500	Potra2n14c27202	-0.17867	1.69194	1.78576	AT4G35580.3	NTL9	NAC transcription factor-like 9
Potri.001G391900	Potra2n1c3417	-0.177784	0.191423	1.11083	AT3G14940.1	ATPPC3,PPC3	phosphoenolpyruvate carboxylase 3
Potri.010G193000	Potra2n10c20715	-0.177118	0.827789	1.14131	AT5G05790.1	0	Duplicated homeodomain-like superfamily protein
Potri.003G018800	Potra2n3c8278	-0.175502	1.21999	1.29271	AT4G22200.1	AKT2,AKT2/3,AKT3,KT2/3	potassium transport 2/3
Potri.003G055200	Potra2n3c7981	-0.175383	0.660428	1.06555	AT1G52343.1	0	0
Potri.002G113600	Potra2n2c5382	-0.17511	0.643259	1.68096	AT1G10070.1	ATBCAT-2,BCAT-2	branched-chain amino acid transaminase 2
Potri.005G246200	Potra2n5c10625	-0.175076	1.02634	1.3636	AT5G27280.1	0	Zim17-type zinc finger protein
Potri.004G163300	Potra2n4c9888	-0.174791	0.712849	1.30188	AT4G34710.2	ADC2,ATADC2,SPE2	arginine decarboxylase 2
Potri.014G095500	Potra2n14c27095	-0.174305	1.76428	2.79875	AT2G46370.4	FIN219,JAR1	Auxin-responsive GH3 family protein
Potri.004G046600	Potra2n4c8808	-0.173111	0.326581	1.11621	AT1G28310.2	0	Dof-type zinc finger DNA-binding family protein
Potri.010G028900	Potra2n10c22159	-0.173038	0.685432	1.10382	AT4G15470.1	0	Bax inhibitor-1 family protein
Potri.016G117500	Potra2n16c30330	-0.172753	0.936033	1.27173	AT5G05580.1	FAD8	fatty acid desaturase 8
Potri.008G103300	Potra2n8c17556	-0.171432	0.843269	1.36574	AT5G49520.1	ATWRKY48,WRKY48	WRKY DNA-binding protein 48
Potri.006G155000	Potra2n6c13946	-0.171317	0.471249	1.33525	AT2G18660.1	PNP-A	plant natriuretic peptide A
Potri.014G026500	Potra2n14c26520	-0.171011	2.21843	3.452	AT5G67090.1	0	Subtilisin-like serine endopeptidase family protein
Potri.004G038500		-0.170774	0.539493	1.08259	0	0	0
Potri.005G127100	Potra2n5c11675	-0.170091	0.683055	1.74171	AT4G36810.1	GGPS1	geranylgeranyl pyrophosphate synthase 1
Potri.006G015100	Potra2n6c15258	-0.170072	0.825953	1.14607	AT4G16490.1	0	ARM repeat superfamily protein
Potri.001G020800	Potra2n1c173	-0.170035	0.116667	1.25301	AT2G41540.3	GPDHC1	6-phosphogluconate dehydrogenase family protein
Potri.001G365500		-0.168339	0.87421	1.46536	AT3G13110.1	ATSERAT2;2,SAT-1,SAT-A,SAT-M,SAT3,SERAT2;2	serine acetyltransferase 2;2
Potri.001G239200	Potra2n1c2070	-0.16516	0.311685	1.98272	AT3G46540.1	0	ENTH/VHS family protein
Potri.004G017700	Potra2n4c8570	-0.165022	3.2197	4.23155	AT5G36110.1	CYP716A1	cytochrome P450, family 716, subfamily A, polypeptide 1
Potri.015G075100	Potra2n15c28543	-0.164674	0.64195	1.26056	AT5G62820.1	0	Uncharacterised protein family (UPF0497)
Potri.014G119800	Potra2n14c27309	-0.164643	0.626073	1.22081	AT2G34830.1	AtWRKY35,MEE24,WRKY35	WRKY DNA-binding protein 35
Potri.011G029100	Potra2n649s36267	-0.163578	1.43	1.56193	AT4G23220.1	CRK14	cysteine-rich RLK (RECEPTOR-like protein kinase) 14
Potri.010G126300	Potra2n10c21319	-0.163112	0.542892	2.11621	AT1G68570.1	0	Major facilitator superfamily protein
Potri.015G134900	Potra2n15c28067	-0.162351	0.463529	1.36179	AT5G51830.1	0	pfkB-like carbohydrate kinase family protein
Potri.005G001300	Potra2n5c12818	-0.161521	0.389058	1.09495	AT3G62020.1	GLP10	germin-like protein 10
Potri.011G032700		-0.161059	0.484842	2.04268	AT1G11440.1	0	0
Potri.009G105400	Potra2n9c19198	-0.161003	2.83158	5.33565	AT2G15760.1	0	Protein of unknown function (DUF1645)
Potri.008G220200	Potra2n8c18609	-0.159985	1.15503	1.36816	AT5G36930.2	0	Disease resistance protein (TIR-NBS-LRR class) family
Potri.006G095400	Potra2n6c14501	-0.158391	0.789492	1.28834	AT2G38000.1	0	chaperone protein dnaJ-related
Potri.009G113600	Potra2n9c19123	-0.157683	1.6904	1.91045	AT3G18830.1	ATPLT5,ATPMT5,PMT5	polyol/monosaccharide transporter 5
Potri.014G058300	Potra2n14c26782	-0.157585	1.74447	2.33914	AT3G60520.1	0	0
Potri.015G121600	Potra2n15c28147	-0.157391	0.280216	1.03615	AT4G19880.1	0	Glutathione S-transferase family protein
Potri.003G132400	Potra2n3c7301	-0.1572	0.438942	1.21019	AT1G63970.1	ISPF,MECPS	isoprenoid F
Potri.008G062900	Potra2n8c17185	-0.156988	0.581501	1.40826	AT2G39890.2	ATPROT1,PROT1	proline transporter 1
Potri.018G102800	Potra2n18c32349	-0.156371	0.615233	1.05757	AT2G24100.1	0	0
Potri.001G352400	Potra2n1c3106	-0.156033	4.10159	4.59485	AT4G18170.1	ATWRKY28,WRKY28	WRKY DNA-binding protein 28
Potri.001G055300	Potra2n1c454	-0.155936	0.738231	1.42249	AT1G67360.1	0	Rubber elongation factor protein (REF)
Potri.007G003100	Potra2n7c16618	-0.15592	0.95441	1.67787	AT3G13050.1	0	Major facilitator superfamily protein
Potri.012G131300	Potra2n12c24793	-0.154327	1.286	2.15194	AT4G21120.1	AAT1,CAT1	amino acid transporter 1
Potri.T177700		-0.153658	2.23485	3.21888	0	0	0
Potri.004G051300	Potra2n4c8854	-0.152727	0.838748	1.27457	AT1G28540.1	0	0
Potri.001G147300	Potra2n1c1268	-0.151436	0.956153	1.17076	AT2G38740.1	0	Haloacid dehalogenase-like hydrolase (HAD) superfamily protein
Potri.001G287200	Potra2n196s34843	-0.149442	1.63235	2.28663	AT4G37850.1	0	basic helix-loop-helix (bHLH) DNA-binding superfamily protein
Potri.005G206000	Potra2n5c11012	-0.149284	1.20211	1.85225	AT4G19645.1	0	TRAM, LAG1 and CLN8 (TLC) lipid-sensing domain containing protein
Potri.017G078100	Potra2n17c31246	-0.148577	2.71742	3.67637	AT5G62740.1	ATHIR1,HIR1	SPFH/Band 7/PHB domain-containing membrane-associated protein family
Potri.003G223200	Potra2n3c6471	-0.148489	0.754423	1.03373	AT5G56340.1	ATCRT1	RING/U-box superfamily protein
Potri.002G089800	Potra2n2c5596	-0.148484	2.4708	3.06702	AT1G77810.2	0	Galactosyltransferase family protein
Potri.007G019600		-0.148278	2.00246	2.77489	AT1G43910.1	0	P-loop containing nucleoside triphosphate hydrolases superfamily protein
Potri.013G048000	Potra2n13c25861	-0.146253	0.711848	1.79614	AT5G29000.2	0	Homeodomain-like superfamily protein
Potri.007G112700	Potra2n7c15703	-0.145688	0.854676	1.59262	AT3G23600.1	0	alpha/beta-Hydrolases superfamily protein
Potri.016G105900		-0.145176	1.32871	3.21362	AT5G05830.1	0	RING/FYVE/PHD zinc finger superfamily protein
Potri.014G102300	Potra2n14c27158	-0.145163	1.3686	2.4633	AT2G46620.1	0	P-loop containing nucleoside triphosphate hydrolases superfamily protein
Potri.004G215500	Potra2n4c10303	-0.144316	0.666077	1.26487	AT5G22950.1	VPS24.1	SNF7 family protein
Potri.010G206400	Potra2n10c20586	-0.143382	0.699723	1.23302	AT3G12570.3	FYD	FYD
Potri.011G128900		-0.14238	1.48116	2.22158	AT4G21380.1	ARK3,RK3	receptor kinase 3
Potri.005G133800		-0.142125	0.240256	1.46812	AT2G23620.1	ATMES1,MES1	methyl esterase 1
Potri.009G048700	Potra2n9c19700	-0.141542	0.467208	1.26406	AT1G50420.1	SCL-3,SCL3	scarecrow-like 3
Potri.008G103500	Potra2n10c21122	-0.141064	0.339283	1.19036	AT3G17100.2	0	sequence-specific DNA binding transcription factors
Potri.017G059400	Potra2n17c31434	-0.141047	0.292039	1.22755	AT4G13940.1	ATSAHH1,EMB1395,HOG1,MEE58,SAHH1	S-adenosyl-L-homocysteine hydrolase
Potri.007G051900	Potra2n7c16186	-0.139496	0.917198	1.04202	AT4G33920.1	0	Protein phosphatase 2C family protein
Potri.016G133900	Potra2n16c30480	-0.139235	1.21594	2.2736	AT5G01820.1	ATCIPK14,ATSR1,CIPK14,SnRK3.15,SR1	serine/threonine protein kinase 1
Potri.013G041600	Potra2n13c25932	-0.138419	0.652211	1.34942	AT3G04720.1	HEL,PR-4,PR4	pathogenesis-related 4
Potri.T002900		-0.138201	0.900257	1.08222	AT5G36930.1	0	Disease resistance protein (TIR-NBS-LRR class) family
Potri.019G057800	Potra2n19c33894	-0.13789	0.863947	1.07885	AT5G05270.1	0	Chalcone-flavanone isomerase family protein
Potri.004G093600	Potra2n4c9283	-0.136297	0.340924	1.08969	AT1G77840.1	0	Translation initiation factor IF2/IF5
Potri.011G028500	Potra2n11c23488	-0.135463	5.50771	5.93952	AT4G05200.1	CRK25	cysteine-rich RLK (RECEPTOR-like protein kinase) 25
Potri.017G122200	Potra2n17c30857	-0.134131	0.349422	1.14656	AT1G36730.1	0	Translation initiation factor IF2/IF5
Potri.009G069400	Potra2n9c19521	-0.133886	0.634396	1.35394	AT5G19380.1	CLT1	CRT (chloroquine-resistance transporter)-like transporter 1
Potri.006G034000	Potra2n6c15120	-0.131509	0.795855	1.51554	AT1G68570.1	0	Major facilitator superfamily protein
Potri.001G293100	Potra2n1c2553	-0.13149	0.443347	1.15269	AT3G49870.1	ARLA1C,ATARLA1C	ADP-ribosylation factor-like A1C
Potri.004G215400	Potra2n4c10301	-0.131441	0.051463	1.02217	AT3G45010.1	scpl48	serine carboxypeptidase-like 48
Potri.001G407800	Potra2n1c3560	-0.130497	0.674032	1.20934	AT5G54250.1	ATCNGC4,CNGC4,DND2,HLM1	cyclic nucleotide-gated cation channel 4
Potri.001G281800	Potra2n1c2463	-0.12967	1.21975	2.48725	AT2G30150.1	0	UDP-Glycosyltransferase superfamily protein
Potri.006G272600	Potra2n6c12917	-0.128822	0.718491	1.55736	AT2G15480.1	UGT73B5	UDP-glucosyl transferase 73B5
Potri.002G029200	Potra2n2c6180	-0.128732	0.555791	1.20363	AT3G54140.1	ATPTR1,PTR1	peptide transporter 1
Potri.008G085100	Potra2n8c17376	-0.128702	1.66025	1.95694	AT3G19840.1	ATPRP40C,PRP40C	pre-mRNA-processing protein 40C
Potri.004G235000	Potra2n4c10472	-0.126536	0.342255	2.20686	AT1G31720.1	0	Protein of unknown function (DUF1218)
Potri.015G142500	Potra2n15c28002	-0.126355	0.436048	1.11658	AT3G22942.1	AGG2	G-protein gamma subunit 2
Potri.001G390200	Potra2n1c3402	-0.125782	0.697869	1.04358	AT1G53320.1	AtTLP7,TLP7	tubby like protein 7
Potri.006G036500	Potra2n6c15097	-0.12537	0.861389	1.21348	AT1G28110.2	SCPL45	serine carboxypeptidase-like 45
Potri.001G398800	Potra2n1c3481	-0.125092	0.829848	1.68249	AT5G53870.1	AtENODL1,ENODL1	early nodulin-like protein 1
Potri.014G087300	Potra2n14c27016	-0.124779	0.628383	1.19514	AT2G46060.1	0	transmembrane protein-related
Potri.007G013800	Potra2n7c16517	-0.124012	1.39361	1.66428	AT2G36430.1	0	Plant protein of unknown function (DUF247)
Potri.007G137100		-0.123922	0.572801	1.03028	AT3G14460.1	0	LRR and NB-ARC domains-containing disease resistance protein
Potri.002G108600	Potra2n2c5433	-0.123178	2.62188	2.69851	AT5G64460.1	0	Phosphoglycerate mutase family protein
Potri.014G039900	Potra2n14c26624	-0.122572	1.28908	1.48927	AT1G19270.1	DA1	DA1
Potri.009G159800	Potra2n9c18724	-0.122402	0.789963	1.74046	AT3G10230.1	LYC	lycopene cyclase
Potri.003G076300		-0.122377	2.02016	3.17821	AT4G16563.1	0	Eukaryotic aspartyl protease family protein
Potri.006G018700		-0.122171	2.20458	3.16697	AT4G16380.1	0	Heavy metal transport/detoxification superfamily protein
Potri.T149500		-0.121445	0.422337	1.32927	AT2G29420.1	ATGSTU7,GST25,GSTU7	glutathione S-transferase tau 7
Potri.015G131800	Potra2n15c28093	-0.119861	1.17176	2.14906	AT5G51670.1	0	Protein of unknown function (DUF668)
Potri.002G208100	Potra2n672s36361	-0.119721	0.54792	1.48565	AT2G47890.1	0	B-box type zinc finger protein with CCT domain
Potri.009G055800	Potra2n9c19633	-0.119674	2.19149	3.53495	AT1G01550.1	BPS1	Protein of unknown function (DUF793)
Potri.018G111200	Potra2n18c32281	-0.119127	0.793196	1.41728	AT2G24300.2	0	Calmodulin-binding protein
Potri.001G382100		-0.117134	0.976095	1.69169	AT4G25310.1	0	2-oxoglutarate (2OG) and Fe(II)-dependent oxygenase superfamily protein
Potri.012G011100		-0.11657	0.522958	1.02926	AT1G18010.1	0	Major facilitator superfamily protein
Potri.010G041100	Potra2n10c22074	-0.114837	0.776233	1.38704	AT5G14740.1	BETA CA2,CA18,CA2	carbonic anhydrase 2
Potri.010G182200	Potra2n10c20823	-0.114008	0.856024	1.65779	AT3G10985.1	ATWI-12,SAG20,WI12	senescence associated gene 20
Potri.013G131600	Potra2n13c25155	-0.113149	0.571704	1.07265	AT4G28300.1	0	Protein of unknown function (DUF1421)
Potri.001G083400	Potra2n1c683	-0.112062	0.820904	1.81418	AT4G24140.1	0	alpha/beta-Hydrolases superfamily protein
Potri.006G186600	Potra2n6c13712	-0.111705	0.554306	1.12455	AT2G24260.1	LRL1	LJRHL1-like 1
Potri.012G075800	Potra2n12c24358	-0.111288	1.96347	3.05799	AT1G19020.1	0	0
Potri.T081800	Potra2n3c6809	-0.111208	0.128066	1.13196	AT2G37580.1	0	RING/U-box superfamily protein
Potri.001G253000	Potra2n1c2199	-0.110086	0.545273	1.20648	AT3G47300.1	SELT	SELT-like protein precursor
Potri.006G183000	Potra2n6c13744	-0.109753	0.811523	1.11688	AT4G30630.1	0	0
Potri.010G181800	Potra2n10c20825	-0.108708	0.904268	1.27714	AT3G56200.1	0	Transmembrane amino acid transporter family protein
Potri.004G075800	Potra2n4c9106	-0.108367	1.85011	2.3572	AT1G65840.1	ATPAO4,PAO4	polyamine oxidase 4
Potri.019G067500	Potra2n19c33806	-0.10793	0.758381	1.41217	AT1G59740.1	0	Major facilitator superfamily protein
Potri.T099100		-0.107916	2.67981	2.85467	AT2G20560.1	0	DNAJ heat shock family protein
Potri.009G144000	Potra2n9c18859	-0.107633	1.01036	1.64419	AT1G08280.1	0	Glycosyltransferase family 29 (sialyltransferase) family protein
Potri.003G127100	Potra2n3c7352	-0.106659	0.797365	1.18986	AT4G11570.1	0	Haloacid dehalogenase-like hydrolase (HAD) superfamily protein
Potri.006G045900	Potra2n6c15009	-0.105384	0.772313	1.73484	AT5G03990.1	0	0
Potri.001G215400	Potra2n1c1863	-0.105327	0.742185	1.27015	AT5G22070.1	0	Core-2/I-branching beta-1,6-N-acetylglucosaminyltransferase family protein
Potri.001G270100	Potra2n1c2331	-0.10532	0.63915	1.24778	AT3G12160.1	ATRABA4D,RABA4D	RAB GTPase homolog A4D
Potri.004G124600	Potra2n4c9564	-0.104239	0.867706	1.65571	AT3G01050.1	MUB1	membrane-anchored ubiquitin-fold protein 1 precursor
Potri.009G121700		-0.10422	0.756116	1.08736	AT4G34630.1	0	0
Potri.013G123500	Potra2n13c25229	-0.103553	0.945306	1.79836	AT1G06290.1	ACX3,ATACX3	acyl-CoA oxidase 3
Potri.004G156200	Potra2n4c9829	-0.102842	0.783508	1.72353	AT2G21620.1	RD2	Adenine nucleotide alpha hydrolases-like superfamily protein
Potri.006G067500	Potra2n6c14774	-0.102813	1.44297	2.04297	AT2G26600.1	0	Glycosyl hydrolase superfamily protein
Potri.013G067000	Potra2n13c25693	-0.102791	0.97635	1.71788	AT5G17800.1	AtMYB56,MYB56	myb domain protein 56
Potri.003G104000	Potra2n3c7585	-0.102742	0.824821	1.175	AT5G45380.1	ATDUR3,DUR3	solute:sodium symporters;urea transmembrane transporters
Potri.012G055600	Potra2n12c24176	-0.102076	1.81923	2.76314	AT1G68320.1	AtMYB62,BW62B,BW62C,MYB62	myb domain protein 62
Potri.009G163600	Potra2n9c18693	-0.101714	0.805636	1.0923	AT2G27480.1	0	Calcium-binding EF-hand family protein
Potri.006G252500	Potra2n6c13080	-0.101503	0.615475	1.59503	AT5G25400.1	0	Nucleotide-sugar transporter family protein
Potri.008G164400	Potra2n8c18146	-0.101068	1.21645	2.13877	AT3G23150.1	ETR2	Signal transduction histidine kinase, hybrid-type, ethylene sensor
Potri.001G470500	Potra2n1c3996	-0.100914	0.951221	2.44148	AT5G56110.1	AtMYB103,ATMYB80,MS188,MYB103	myb domain protein 103
Potri.004G027800	Potra2n4c8639	-0.100779	2.3443	2.41953	AT4G21390.1	B120	S-locus lectin protein kinase family protein
Potri.016G084800	Potra2n16c30031	-0.100699	0.821732	1.14034	AT3G09640.2	APX1B,APX2	ascorbate peroxidase 2
Potri.019G012200	Potra2n19c34312	-0.100269	0.752205	1.83246	AT1G08800.1	0	Protein of unknown function, DUF593
Potri.006G192200	Potra2n6c13659	-0.0990679	0.703041	1.59816	AT2G42130.4	0	Plastid-lipid associated protein PAP / fibrillin family protein
Potri.009G107600	Potra2n9c19173	-0.0966719	1.05812	2.27406	AT3G19000.1	0	2-oxoglutarate (2OG) and Fe(II)-dependent oxygenase superfamily protein
Potri.002G065600	Potra2n2c5831	-0.095851	1.49993	3.53238	AT2G33710.1	0	Integrase-type DNA-binding superfamily protein
Potri.011G026600	Potra2n4c8599	-0.0952333	0.805223	1.37744	AT5G03240.2	UBQ3	polyubiquitin 3
Potri.006G217600	Potra2n6c13404	-0.0947134	0.592419	1.0134	AT5G20910.1	AIP2	RING/U-box superfamily protein
Potri.013G012300	Potra2n13c26189	-0.0943115	1.22638	2.26264	AT3G05630.1	PDLZ2,PLDP2,PLDZETA2	phospholipase D P2
Potri.001G182000	Potra2n1c1601	-0.0934959	1.0755	2.51158	AT1G79900.1	ATMBAC2,BAC2	Mitochondrial substrate carrier family protein
Potri.005G001800	Potra2n5c12811	-0.0932804	0.338773	1.3322	AT1G09530.2	PAP3,PIF3,POC1	phytochrome interacting factor 3
Potri.013G138500	Potra2n882s36875	-0.0929222	1.40464	3.3941	ATCG01280.1	0	Chloroplast Ycf2;ATPase, AAA type, core
Potri.002G162600	Potra2n2c4940	-0.0927071	0.845846	1.00558	AT2G46080.1	0	0
Potri.008G058400		-0.0926147	0.87104	1.31088	AT3G55550.1	0	Concanavalin A-like lectin protein kinase family protein
Potri.004G007900	Potra2n4c8473	-0.0916884	0.43309	1.13122	AT5G42570.1	0	B-cell receptor-associated 31-like
Potri.T131700	Potra2n2c4312	-0.0916479	1.74646	2.40484	AT1G60710.1	ATB2	NAD(P)-linked oxidoreductase superfamily protein
Potri.012G070900	Potra2n12c24315	-0.0904729	0.268608	1.2911	AT3G01470.1	ATHB-1,ATHB1,HAT5,HB-1,HD-ZIP-1	homeobox 1
Potri.007G015100	Potra2n7c16506	-0.0894811	2.2186	3.11366	AT1G15380.2	0	Lactoylglutathione lyase / glyoxalase I family protein
Potri.014G036400	Potra2n14c26598	-0.0892847	0.903728	1.2926	AT1G06870.1	0	Peptidase S24/S26A/S26B/S26C family protein
Potri.010G043500	Potra2n10c22054	-0.0889914	0.467842	1.09907	AT1G23380.1	KNAT6,KNAT6L,KNAT6S	KNOTTED1-like homeobox gene 6
Potri.001G225100	Potra2n1c1936	-0.0885388	0.828069	1.60849	AT2G26930.1	ATCDPMEK,CDPMEK,ISPE,PDE277	4-(cytidine 5\'-phospho)-2-C-methyl-D-erithritol kinase
Potri.016G115300	Potra2n16c30309	-0.0884247	0.78671	2.62752	AT5G01520.1	0	RING/U-box superfamily protein
Potri.011G147300	Potra2n11c22552	-0.0877888	0.649539	1.15609	AT1G33250.1	0	Protein of unknown function (DUF604)
Potri.014G136400	Potra2n14c27488	-0.0876217	1.23865	1.54571	AT2G48010.1	RKF3	receptor-like kinase in in flowers 3
Potri.005G024100	Potra2n5c12627	-0.0866778	0.958054	1.16533	AT3G05580.1	0	Calcineurin-like metallo-phosphoesterase superfamily protein
Potri.010G109700	Potra2n10c21485	-0.0862381	0.682685	1.00048	AT1G70740.1	0	Protein kinase superfamily protein
Potri.004G150800	Potra2n4c9779	-0.0859239	1.11054	1.87485	AT4G34320.1	0	Protein of unknown function (DUF677)
Potri.012G004900	Potra2n12c23780	-0.0857619	1.50639	1.75908	AT3G49550.1	0	0
Potri.012G041900	Potra2n12c24069	-0.0823707	1.8668	2.75456	AT1G68090.1	ANN5,ANNAT5	annexin 5
Potri.006G104700	Potra2n6c14411	-0.0810495	0.675694	1.01768	AT5G60250.1	0	zinc finger (C3HC4-type RING finger) family protein
Potri.002G111300	Potra2n2c5407	-0.0793669	0.447873	1.25969	AT5G65520.1	0	Tetratricopeptide repeat (TPR)-like superfamily protein
Potri.017G086600	Potra2n17c31170	-0.0785745	0.311812	1.5462	AT5G15330.1	ATSPX4,SPX4	SPX domain gene 4
Potri.006G229900	Potra2n6c13287	-0.0777297	1.66033	2.35084	AT2G26070.1	RTE1	Protein of unknown function (DUF778)
Potri.009G111600	Potra2n9c19140	-0.0769273	0.921921	1.85972	AT4G34350.1	CLB6,HDR,ISPH	4-hydroxy-3-methylbut-2-enyl diphosphate reductase
Potri.006G175500	Potra2n6c13808	-0.0768355	1.63597	2.68179	AT2G18700.1	ATTPS11,ATTPSB,TPS11	trehalose phosphatase/synthase 11
Potri.009G097300	Potra2n9c19269	-0.0764645	0.715261	1.00183	AT4G35220.1	0	Cyclase family protein
Potri.007G085600	Potra2n673s36379	-0.0758483	0.425953	1.15947	AT4G39660.1	AGT2	alanine:glyoxylate aminotransferase 2
Potri.002G094900	Potra2n2c5548	-0.0750801	0.508479	1.39518	AT1G35830.1	0	VQ motif-containing protein
Potri.016G104900	Potra2n16c30229	-0.0750535	0.821322	1.66661	AT2G37840.1	0	Protein kinase superfamily protein
Potri.019G035300	Potra2n19c34084	-0.0748564	0.793451	1.48514	AT1G55340.1	0	Protein of unknown function (DUF1639)
Potri.002G122600	Potra2n2c5298	-0.0745344	0.491364	1.46372	AT4G37260.1	ATMYB73,MYB73	myb domain protein 73
Potri.002G224100	Potra2n747s36676	-0.0741889	2.35916	3.30913	AT1G05010.1	ACO4,EAT1,EFE	ethylene-forming enzyme
Potri.008G034300		-0.0740592	1.83801	2.99419	AT3G26040.1	0	HXXXD-type acyl-transferase family protein
Potri.011G052900		-0.0737888	0.58647	2.10426	AT3G15358.1	0	0
Potri.009G013400	Potra2n9c19998	-0.0732984	1.43144	1.63732	AT5G60600.1	CLB4,CSB3,GCPE,HDS,ISPG	4-hydroxy-3-methylbut-2-enyl diphosphate synthase
Potri.002G081400	Potra2n2c5682	-0.0715252	1.07113	1.47837	AT1G44130.1	0	Eukaryotic aspartyl protease family protein
Potri.001G234100	Potra2n1c2023	-0.0714264	0.647274	1.10784	AT1G07870.2	0	Protein kinase superfamily protein
Potri.003G100500	Potra2n3c7616	-0.070973	1.29553	1.66053	AT2G15490.1	UGT73B4	UDP-glycosyltransferase 73B4
Potri.009G143300	Potra2n9c18867	-0.0704642	1.16297	1.35277	AT2G17120.1	LYM2	lysm domain GPI-anchored protein 2 precursor
Potri.014G139600	Potra2n14c27515	-0.0701963	0.878875	1.27095	AT3G26680.2	ATSNM1,SNM1	DNA repair metallo-beta-lactamase family protein
Potri.007G079600	Potra2n125s34619	-0.0698504	0.582628	1.23128	AT1G10500.1	ATCPISCA,CPISCA	chloroplast-localized ISCA-like protein
Potri.001G010500		-0.0691532	0.742565	1.80827	AT3G58040.1	SINAT2	seven in absentia of Arabidopsis 2
Potri.007G053400	Potra2n7c16167	-0.0691211	1.59705	3.92621	AT5G67400.1	RHS19	root hair specific 19
Potri.005G122500	Potra2n5c11715	-0.069047	0.399449	1.33518	AT2G18350.1	AtHB24,HB24	homeobox protein 24
Potri.013G143200	Potra2n411s35558	-0.0689131	1.72447	4.25263	ATCG00020.1	0	photosystem II reaction center protein A
Potri.001G241800	Potra2n1c2095	-0.0687826	1.31716	1.63784	AT1G07530.1	ATGRAS2,GRAS2,SCL14	SCARECROW-like 14
Potri.004G076000		-0.0686621	0.515691	1.49875	AT3G02720.1	0	Class I glutamine amidotransferase-like superfamily protein
Potri.017G032200	Potra2n17c31755	-0.0685411	0.511168	1.3226	AT2G43330.1	ATINT1,INT1	inositol transporter 1
Potri.002G046300	Potra2n2c6029	-0.0678199	0.740971	1.41193	AT3G22970.1	0	Protein of unknown function (DUF506)
Potri.008G205200	Potra2n8c18515	-0.0675038	0.659855	1.21482	AT4G37370.1	CYP81D8	cytochrome P450, family 81, subfamily D, polypeptide 8
Potri.008G108000	Potra2n8c17601	-0.0675037	0.496954	1.1081	AT3G16910.1	AAE7,ACN1	acyl-activating enzyme 7
Potri.009G148800	Potra2n9c18819	-0.0661351	1.29472	1.72673	AT1G08250.1	ADT6	arogenate dehydratase 6
Potri.014G089600	Potra2n14c27040	-0.0644383	0.611466	1.07031	AT1G01500.1	0	Erythronate-4-phosphate dehydrogenase family protein
Potri.014G155100	Potra2n14c27647	-0.062761	2.01132	2.89551	AT1G62300.1	ATWRKY6,WRKY6	WRKY family transcription factor
Potri.017G076800	Potra2n17c31256	-0.0622912	2.18583	2.74514	AT5G62680.1	0	Major facilitator superfamily protein
Potri.007G053300	Potra2n7c16170	-0.0621251	0.585406	1.50867	AT5G67390.1	0	0
Potri.001G261700		-0.0619932	0.605336	1.16049	AT5G28040.1	0	DNA-binding storekeeper protein-related transcriptional regulator
Potri.003G023200		-0.0617299	0.933994	1.24965	0	0	0
Potri.005G253700	Potra2n5c10553	-0.0615223	0.560014	1.03901	AT2G33700.1	0	Protein phosphatase 2C family protein
Potri.007G122600		-0.0612253	0.556863	1.06756	AT4G27130.1	0	Translation initiation factor SUI1 family protein
Potri.002G065300	Potra2n2c5834	-0.0609803	2.57035	3.28138	AT1G71695.1	0	Peroxidase superfamily protein
Potri.005G052400	Potra2n5c12396	-0.0607868	1.42924	2.21718	AT1G60680.1	0	NAD(P)-linked oxidoreductase superfamily protein
Potri.019G130700	Potra2n19c33285	-0.0604446	0.764577	1.1744	AT2G30490.1	ATC4H,C4H,CYP73A5,REF3	cinnamate-4-hydroxylase
Potri.007G141900	Potra2n3c8364	-0.0601508	0.623272	2.34003	AT2G31750.1	UGT74D1	UDP-glucosyl transferase 74D1
Potri.013G153400	Potra2n13c25005	-0.0601094	3.15488	3.87106	AT2G38470.1	ATWRKY33,WRKY33	WRKY DNA-binding protein 33
Potri.018G065100	Potra2n18c32707	-0.059983	1.01352	1.57748	AT2G06530.1	VPS2.1	SNF7 family protein
Potri.005G184900	Potra2n5c11202	-0.0595472	0.93983	1.15072	AT1G21380.1	0	Target of Myb protein 1
Potri.006G165700	Potra2n6c13870	-0.0594393	0.193591	1.57097	AT2G36460.1	0	Aldolase superfamily protein
Potri.015G012000	Potra2n15c29117	-0.0591195	0.701645	1.43781	AT5G53020.1	0	Ribonuclease P protein subunit P38-related
Potri.014G089700	Potra2n14c27042	-0.0590102	-0.00765783	1.0521	AT1G01490.1	0	Heavy metal transport/detoxification superfamily protein
Potri.012G043800	Potra2n12c24086	-0.0580703	0.776284	1.00778	AT4G36480.2	ATLCB1,EMB2779,FBR11,LCB1	long-chain base1
Potri.002G223000		-0.0580407	2.25738	3.14309	AT3G07870.1	0	F-box and associated interaction domains-containing protein
Potri.010G247700	Potra2n10c20179	-0.0578621	2.18155	2.3049	AT3G10720.2	0	Plant invertase/pectin methylesterase inhibitor superfamily
Potri.008G181300	Potra2n8c18303	-0.0574273	0.717919	1.52122	AT1G24440.1	0	RING/U-box superfamily protein
Potri.010G237900	Potra2n10c20274	-0.0566585	0.675783	1.74212	AT3G54250.1	0	GHMP kinase family protein
Potri.014G041600	Potra2n14c26639	-0.0556857	0.688892	1.6559	AT1G75080.2	BZR1	Brassinosteroid signalling positive regulator (BZR1) family protein
Potri.003G178200	Potra2n3c6877	-0.0553376	0.661637	1.53619	AT3G24170.1	ATGR1,GR1	glutathione-disulfide reductase
Potri.013G109300	Potra2n13c25368	-0.0553283	0.538189	1.40763	AT1G22640.1	ATMYB3,MYB3	myb domain protein 3
Potri.007G026800	Potra2n7c16394	-0.0552317	1.98445	2.51433	AT2G25737.1	0	Sulfite exporter TauE/SafE family protein
Potri.014G040400	Potra2n14c26629	-0.0552303	1.35156	1.62128	AT1G19310.1	0	RING/U-box superfamily protein
Potri.002G141100	Potra2n2c5130	-0.0550798	0.582149	1.08011	AT5G22060.1	ATJ2,J2	DNAJ homologue 2
Potri.011G087200	Potra2n11c22964	-0.0549147	0.613633	1.11232	AT4G26850.1	VTC2	mannose-1-phosphate guanylyltransferase (GDP)s;GDP-galactose:mannose-1-phosphate guanylyltransferases;GDP-galactose:glucose-1-phosphate guanylyltransferases;GDP-galactose:myoinositol-1-phosphate guanylyltransferases;glucose-1-phosphate guanylyltransferase
Potri.011G122100	Potra2n11c22780	-0.0548475	1.06319	3.05995	AT4G27450.1	0	Aluminium induced protein with YGL and LRDR motifs
Potri.005G232900	Potra2n5c10760	-0.0545401	0.589932	1.174	AT1G09850.1	XBCP3	xylem bark cysteine peptidase 3
Potri.011G102900		-0.0543309	1.1624	1.6103	AT3G47570.1	0	Leucine-rich repeat protein kinase family protein
Potri.005G177700	Potra2n5c11273	-0.0532266	4.47925	6.02616	AT3G26430.1	0	GDSL-like Lipase/Acylhydrolase superfamily protein
Potri.014G032800	Potra2n14c26568	-0.0525893	1.02561	1.07225	AT1G47480.1	0	alpha/beta-Hydrolases superfamily protein
Potri.001G102200	Potra2n1c853	-0.0519355	0.946376	1.48716	AT5G52430.1	0	hydroxyproline-rich glycoprotein family protein
Potri.014G035700	Potra2n14c26591	-0.0512069	2.2317	2.65049	AT4G33300.2	ADR1-L1	ADR1-like 1
Potri.004G034100	Potra2n4c8695	-0.0510846	1.75979	1.99637	AT4G05020.1	NDB2	NAD(P)H dehydrogenase B2
Potri.013G131200	Potra2n13c25158	-0.0506972	0.717575	1.20631	AT3G09390.1	ATMT-1,ATMT-K,MT2A	metallothionein 2A
Potri.008G117300	Potra2n8c17703	-0.0505643	3.71726	4.61628	AT3G25780.1	AOC3	allene oxide cyclase 3
Potri.010G169400	Potra2n10c20932	-0.0484882	0.546272	1.31445	AT1G69600.1	ATHB29,ZFHD1	zinc finger homeodomain 1
Potri.001G081100	Potra2n1c658	-0.0481774	1.27058	1.54357	AT3G06260.1	GATL4	galacturonosyltransferase-like 4
Potri.006G150600	Potra2n6c13984	-0.0469029	1.37261	2.17781	AT2G19570.1	AT-CDA1,CDA1,DESZ	cytidine deaminase 1
Potri.019G020700	Potra2n19c34199	-0.0465134	4.21828	4.90135	AT5G40010.1	AATP1	AAA-ATPase 1
Potri.003G130100	Potra2n3c7323	-0.0456752	0.86084	1.0385	AT1G75060.1	0	0
Potri.018G090700	Potra2n18c32481	-0.0452951	0.360669	1.00236	AT2G18950.1	ATHPT,HPT1,TPT1,VTE2	homogentisate phytyltransferase 1
Potri.002G160200	Potra2n2c4965	-0.0443611	1.28897	2.0343	AT2G45910.1	0	U-box domain-containing protein kinase family protein
Potri.006G142800	Potra2n6c14052	-0.0440366	0.483633	1.05872	AT2G06050.1	DDE1,OPR3	oxophytodienoate-reductase 3
Potri.010G090200	Potra2n10c21660	-0.0435418	1.13103	1.75517	AT3G05970.1	ATLACS6,LACS6	long-chain acyl-CoA synthetase 6
Potri.005G111200		-0.0421918	0.514882	1.13802	AT2G17850.1	0	Rhodanese/Cell cycle control phosphatase superfamily protein
Potri.002G061300	Potra2n2c5867	-0.0399315	1.41894	1.7107	AT1G34190.1	anac017,NAC017	NAC domain containing protein 17
Potri.006G004000	Potra2n6c15352	-0.039857	0.5835	1.12242	AT5G47730.1	0	Sec14p-like phosphatidylinositol transfer family protein
Potri.003G101700	Potra2n3c7604	-0.0396671	1.73094	2.45113	0	0	0
Potri.015G026500	Potra2n15c28979	-0.0386328	5.03268	7.26769	AT4G18550.1	0	alpha/beta-Hydrolases superfamily protein
Potri.018G122800	Potra2n18c32201	-0.0376078	0.388116	1.34518	AT4G39140.3	0	RING/U-box superfamily protein
Potri.009G045400	Potra2n9c19732	-0.0372698	1.65318	1.87721	AT3G47160.1	0	RING/U-box superfamily protein
Potri.009G133500	Potra2n9c18950	-0.0371711	1.36286	2.54758	AT2G17840.1	ERD7	Senescence/dehydration-associated protein-related
Potri.007G115900	Potra2n7c15674	-0.0371054	0.925847	1.4287	AT5G64370.1	BETA-UP,PYD3	beta-ureidopropionase
Potri.005G143200	Potra2n5c11557	-0.0370045	0.766539	1.15753	AT2G23200.1	0	Protein kinase superfamily protein
Potri.002G090600	Potra2n2c5588	-0.0367619	0.641369	1.04685	AT1G77930.1	0	Chaperone DnaJ-domain superfamily protein
Potri.013G058300	Potra2n13c25774	-0.0355924	0.666992	1.01929	AT5G18170.1	GDH1	glutamate dehydrogenase 1
Potri.006G006000	Potra2n6c15338	-0.0354578	1.1056	1.57559	AT4G16370.1	ATOPT3,OPT3	oligopeptide transporter
Potri.011G135600	Potra2n11c22647	-0.0344453	0.67658	1.69372	AT1G50940.1	ETFALPHA	electron transfer flavoprotein alpha
Potri.004G099100	Potra2n4c9338	-0.0343774	1.06974	1.80577	AT1G67070.1	DIN9,PMI2	Mannose-6-phosphate isomerase, type I
Potri.003G048600		-0.033974	0.630469	1.10528	AT4G10170.1	0	SNARE-like superfamily protein
Potri.001G289600	Potra2n1c2531	-0.0334931	0.781789	1.4517	AT4G33780.1	0	0
Potri.002G201600	Potra2n2c4582	-0.0328005	1.44576	3.61497	AT2G47520.1	HRE2	Integrase-type DNA-binding superfamily protein
Potri.005G214200	Potra2n5c10934	-0.0325299	2.59832	3.81881	AT1G19670.1	ATCLH1,ATHCOR1,CLH1,CORI1	chlorophyllase 1
Potri.007G025800	Potra2n7c16405	-0.0322661	0.582447	1.0405	AT1G75170.1	0	Sec14p-like phosphatidylinositol transfer family protein
Potri.013G009800	Potra2n13c26213	-0.0322619	0.282575	1.89957	AT3G62550.1	0	Adenine nucleotide alpha hydrolases-like superfamily protein
Potri.015G078200	Potra2n15c28518	-0.0321241	0.578133	1.0606	AT5G62960.1	0	0
Potri.001G162000	Potra2n1c1423	-0.0316356	0.885915	1.08325	AT1G72310.1	ATL3	RING/U-box superfamily protein
Potri.001G023500	Potra2n514s35861	-0.0311881	1.10893	1.97687	AT1G50420.1	SCL-3,SCL3	scarecrow-like 3
Potri.011G121200	Potra2n11c22790	-0.030897	1.40257	2.84301	AT4G12560.2	CPR30	F-box and associated interaction domains-containing protein
Potri.006G135800	Potra2n6c14114	-0.0305156	0.897657	1.18292	AT3G43230.1	0	RING/FYVE/PHD-type zinc finger family protein
Potri.016G136500	Potra2n16c30501	-0.0304422	0.642014	1.04399	AT4G32010.1	HSI2-L1,HSL1,VAL2	HSI2-like 1
Potri.019G080000	Potra2n19c33661	-0.0297291	0.872849	1.75843	AT1G22610.1	0	C2 calcium/lipid-binding plant phosphoribosyltransferase family protein
Potri.008G036800		-0.0295412	1.33929	1.94615	AT3G09830.1	0	Protein kinase superfamily protein
Potri.014G059200	Potra2n14c26790	-0.0292066	0.196802	1.13822	0	0	0
Potri.001G084400	Potra2n1c693	-0.0291061	2.62187	2.71266	AT4G24120.1	ATYSL1,YSL1	YELLOW STRIPE like 1
Potri.013G025800	Potra2n13c26069	-0.0287709	0.598632	1.13681	AT3G05200.1	ATL6	RING/U-box superfamily protein
Potri.015G071900	Potra2n15c28574	-0.0285531	1.153	3.18107	AT1G24100.1	UGT74B1	UDP-glucosyl transferase 74B1
Potri.014G026800	Potra2n14c26523	-0.0271732	0.382083	1.41321	AT1G45688.1	0	0
Potri.001G072300	Potra2n1c579	-0.0265558	0.333902	1.03535	AT5G47870.1	0	0
Potri.006G267600	Potra2n6c12933	-0.0257619	0.518009	1.07063	AT4G31750.1	WIN2	HOPW1-1-interacting 2
Potri.014G086000	Potra2n14c27003	-0.0245834	0.503129	1.01322	AT4G00355.2	0	0
Potri.010G094300	Potra2n10c21626	-0.0243133	0.550888	1.9631	AT1G70300.1	KUP6	K+ uptake permease 6
Potri.004G154600	Potra2n4c9812	-0.0240238	0.556365	1.10551	AT1G63850.1	0	BTB/POZ domain-containing protein
Potri.012G038300	Potra2n12c24034	-0.0239196	0.761383	2.02628	AT1G18330.1	EPR1,RVE7	Homeodomain-like superfamily protein
Potri.018G088300	Potra2n18c32504	-0.0229765	0.309577	1.00787	AT4G29130.1	ATHXK1,GIN2,HXK1	hexokinase 1
Potri.001G062100	Potra2n1c515	-0.0229478	1.00527	1.13252	AT2G33520.1	0	0
Potri.007G089000		-0.0218424	2.69777	4.30706	AT2G22240.1	ATIPS2,ATMIPS2,MIPS2	myo-inositol-1-phosphate synthase 2
Potri.004G087300	Potra2n4c9208	-0.0213736	0.828166	1.32206	AT1G23890.2	0	NHL domain-containing protein
Potri.001G100200	Potra2n1c833	-0.0208386	1.51504	2.98021	AT4G25700.1	B1,BCH1,BETA-OHASE 1,chy1	beta-hydroxylase 1
Potri.007G126900	Potra2n7c15568	-0.0191133	0.734834	1.43381	AT2G31510.1	ARI7,ATARI7	IBR domain-containing protein
Potri.003G087400	Potra2n3c7737	-0.0183161	3.23941	3.51022	AT4G21700.1	0	Protein of unknown function (DUF2921)
Potri.015G095900	Potra2n15c28326	-0.0180931	1.4628	2.26454	AT5G50400.1	ATPAP27,PAP27	purple acid phosphatase 27
Potri.001G166900	Potra2n1c1470	-0.0180745	2.1308	2.33527	AT1G72510.1	0	Protein of unknown function (DUF1677)
Potri.005G068000	Potra2n5c12262	-0.0176317	0.725781	1.57258	AT1G79670.1	RFO1,WAKL22	Wall-associated kinase family protein
Potri.001G348600	Potra2n1c3062	-0.0167975	1.64399	3.01012	AT5G14760.1	AO	L-aspartate oxidase
Potri.011G167000		-0.0160449	1.25791	1.38705	AT5G23810.1	AAP7	amino acid permease 7
Potri.010G097800	Potra2n10c21594	-0.0153369	0.574731	1.08603	AT2G37770.2	0	NAD(P)-linked oxidoreductase superfamily protein
Potri.008G054100	Potra2n8c17097	-0.0148213	0.709611	1.21661	AT3G12570.1	FYD	FYD
Potri.015G147600	Potra2n15c27959	-0.0134464	1.80232	2.27155	AT4G25640.1	ATDTX35,DTX35,FFT	detoxifying efflux carrier 35
Potri.001G242600	Potra2n1c2102	-0.0133696	4.19689	6.01081	AT2G29090.1	CYP707A2	cytochrome P450, family 707, subfamily A, polypeptide 2
Potri.014G043900	Potra2n14c26656	-0.0130825	0.686869	1.05636	AT1G44750.1	ATPUP11,PUP11	purine permease 11
Potri.002G173700	Potra2n2c4835	-0.01294	0.930987	1.83241	AT4G10810.1	0	0
Potri.005G084200	Potra2n5c12096	-0.0122543	1.35386	1.64224	AT2G21970.1	43345	stress enhanced protein 2
Potri.001G381700	Potra2n1c3337	-0.0121832	0.552297	1.30175	AT1G17020.1	ATSRG1,SRG1	senescence-related gene 1
Potri.012G019100	Potra2n12c23808	-0.0119063	1.04353	1.60299	AT4G27745.1	0	Yippee family putative zinc-binding protein
Potri.001G083100	Potra2n1c680	-0.0110404	0.378017	1.12225	AT5G42090.1	0	Lung seven transmembrane receptor family protein
Potri.016G133400	Potra2n16c30475	-0.0103366	0.642013	1.02725	AT3G51730.1	0	saposin B domain-containing protein
Potri.001G418500	Potra2n17c31717	-0.00903742	0.655162	1.03179	AT4G05320.2	UBQ10	polyubiquitin 10
Potri.014G106500	Potra2n14c27193	-0.00884051	1.07312	1.30461	AT5G54160.1	ATOMT1,OMT1	O-methyltransferase 1
Potri.010G041800	Potra2n10c22069	-0.00833063	0.821472	1.44746	AT4G32180.2	ATPANK2,PANK2	pantothenate kinase 2
Potri.004G068100	Potra2n4c9041	-0.00820426	0.613481	1.09441	AT5G23350.1	0	GRAM domain-containing protein / ABA-responsive protein-related
Potri.005G099000	Potra2n5c11932	-0.00769502	1.25925	1.32396	AT1G20823.1	0	RING/U-box superfamily protein
Potri.007G089400	Potra2n7c15921	-0.00578282	1.6476	2.3486	0	0	0
Potri.001G105900	Potra2n1c890	-0.00573927	1.66033	1.82971	AT3G48990.1	0	AMP-dependent synthetase and ligase family protein
Potri.001G298200	Potra2n1c2604	-0.00536222	0.489229	1.00359	AT2G14910.1	0	0
Potri.010G162300	Potra2n10c20997	-0.00520691	1.633	1.86242	AT1G69370.1	cm-3,CM3	chorismate mutase 3
Potri.009G003100	Potra2n9c20085	-0.0050843	0.42268	1.1635	AT2G27920.1	SCPL51	serine carboxypeptidase-like 51
Potri.014G087600	Potra2n14c27020	-0.00503039	0.31221	1.03479	AT4G23470.1	0	PLAC8 family protein
Potri.008G209800	Potra2n8c18536	-0.00475003	1.34767	2.1203	AT3G16510.1	0	Calcium-dependent lipid-binding (CaLB domain) family protein
Potri.004G232400	Potra2n4c10448	-0.00428194	0.884679	1.1466	AT5G49760.1	0	Leucine-rich repeat protein kinase family protein
Potri.001G440900		-0.0039802	0.323586	1.0461	AT1G30810.2	0	Transcription factor jumonji (jmj) family protein / zinc finger (C5HC2 type) family protein
Potri.003G139000	Potra2n3c7241	-0.00309508	2.63281	3.45343	0	0	0
Potri.001G400200		-0.00298037	0.656316	1.56786	0	0	0
Potri.016G113100	Potra2n16c30283	-0.00251979	0.221824	1.08564	AT2G38110.1	ATGPAT6,GPAT6	glycerol-3-phosphate acyltransferase 6
Potri.017G151200		-0.0016975	1.21246	1.2941	AT1G65730.1	YSL7	YELLOW STRIPE like 7
Potri.014G085300	Potra2n14c26997	-0.00161785	1.04781	1.6678	AT1G01650.1	ATSPPL4,SPPL4	SIGNAL PEPTIDE PEPTIDASE-LIKE 4
Potri.006G111100	Potra2n6c14347	-0.00116465	0.447304	1.3632	AT5G01950.1	0	Leucine-rich repeat protein kinase family protein
Potri.011G150100	Potra2n680s36442	-0.0011605	5.36459	6.26754	AT4G10490.1	0	2-oxoglutarate (2OG) and Fe(II)-dependent oxygenase superfamily protein
Potri.T154200		-0.00106531	0.530949	1.07634	AT5G17680.1	0	disease resistance protein (TIR-NBS-LRR class), putative
Potri.005G113900	Potra2n13c26053	-0.000455924	2.09141	2.51114	AT3G51240.1	F3\'H,F3H,TT6	flavanone 3-hydroxylase
Potri.002G247400	Potra2n2c4176	-0.000352067	0.563954	1.2338	AT4G13030.1	0	P-loop containing nucleoside triphosphate hydrolases superfamily protein
Potri.012G023400	Potra2n12c23702	0.000805657	0.532283	1.38762	AT2G46690.1	0	SAUR-like auxin-responsive protein family
Potri.002G021600	Potra2n2c6247	0.00173924	0.84009	1.5017	AT3G06880.2	0	Transducin/WD40 repeat-like superfamily protein
Potri.010G115600	Potra2n10c21419	0.00185297	1.08193	1.54988	AT2G01275.1	0	RING/FYVE/PHD zinc finger superfamily protein
Potri.003G148300	Potra2n3c7156	0.00368839	0.50005	1.07295	AT3G07200.2	0	RING/U-box superfamily protein
Potri.009G132700	Potra2n9c18959	0.00371135	0.865668	1.56055	AT4G34950.1	0	Major facilitator superfamily protein
Potri.012G021400	Potra2n12c23726	0.00455464	0.395159	1.58368	AT1G64720.1	CP5	Polyketide cyclase/dehydrase and lipid transport superfamily protein
Potri.001G011300		0.00550923	0.529931	1.70204	AT3G49120.1	ATPCB,ATPERX34,PERX34,PRX34,PRXCB	peroxidase CB
Potri.005G130900	Potra2n5c11647	0.00575191	0.862036	1.18435	AT2G23450.2	0	Protein kinase superfamily protein
Potri.006G205300	Potra2n6c13526	0.00632894	1.45758	2.14624	AT2G36020.1	HVA22J	HVA22-like protein J
Potri.008G184600		0.00669701	0.403598	1.0179	AT1G24560.1	0	0
Potri.018G122300	Potra2n18c32204	0.00815029	1.22426	1.68331	AT1G30270.1	ATCIPK23,CIPK23,LKS1,SnRK3.23	CBL-interacting protein kinase 23
Potri.009G072400	Potra2n9c19552	0.00833172	1.9368	2.30755	AT2G30000.1	0	PHF5-like protein
Potri.004G132700	Potra2n4c9624	0.00840244	1.57275	2.4633	AT1G30080.1	0	Glycosyl hydrolase superfamily protein
Potri.002G088600	Potra2n2c5606	0.00897115	2.80921	5.14352	AT1G77760.1	GNR1,NIA1,NR1	nitrate reductase 1
Potri.008G199200	Potra2n8c18465	0.00919797	0.513195	1.09641	AT4G15470.1	0	Bax inhibitor-1 family protein
Potri.005G147400	Potra2n5c11510	0.0104449	0.672612	1.0066	AT2G22570.1	ATNIC1,NIC1	nicotinamidase 1
Potri.005G248500	Potra2n5c10604	0.0109577	1.31837	1.63579	AT1G20510.1	OPCL1	OPC-8:0 CoA ligase1
Potri.018G094200	Potra2n633s36228	0.0110503	1.19417	1.92988	AT3G21240.1	4CL2,AT4CL2	4-coumarate:CoA ligase 2
Potri.017G143400	Potra2n17c30680	0.0112081	0.679372	1.45678	AT3G14470.1	0	NB-ARC domain-containing disease resistance protein
Potri.018G020800	Potra2n18c33085	0.0119912	0.916359	1.06636	AT1G69360.1	0	Plant protein of unknown function (DUF863)
Potri.012G135000	Potra2n12c24833	0.0123337	0.339269	1.18065	AT5G51970.2	0	GroES-like zinc-binding alcohol dehydrogenase family protein
Potri.006G072400	Potra2n6c14723	0.0125496	1.15519	1.6677	AT4G31550.1	ATWRKY11,WRKY11	WRKY DNA-binding protein 11
Potri.010G063500	Potra2n10c21889	0.0132257	1.34382	1.41622	AT4G13510.1	AMT1;1,ATAMT1,ATAMT1;1	ammonium transporter 1;1
Potri.011G118900		0.0136598	0.356807	2.08864	AT3G15353.1	ATMT3,MT3	metallothionein 3
Potri.001G296300		0.0148446	0.47088	1.12	AT4G33890.2	0	0
Potri.006G266400	Potra2n6c12947	0.0149739	1.47285	1.84929	AT4G32140.1	0	EamA-like transporter family
Potri.016G021100		0.0155754	0.424078	1.11991	AT1G22400.1	ATUGT85A1,UGT85A1	UDP-Glycosyltransferase superfamily protein
Potri.013G137800		0.0174772	1.70944	2.94522	0	0	0
Potri.010G177900	Potra2n10c20856	0.0180904	1.96462	2.21333	AT5G48380.1	BIR1	BAK1-interacting receptor-like kinase 1
Potri.015G013600	Potra2n15c29100	0.0181104	0.768635	1.44349	AT5G24240.1	0	Phosphatidylinositol 3- and 4-kinase ;Ubiquitin family protein
Potri.008G156000	Potra2n8c18066	0.0185448	0.111686	1.06219	AT3G22750.1	0	Protein kinase superfamily protein
Potri.006G219600	Potra2n6c13387	0.0187785	0.98878	1.69637	AT2G26310.1	0	Chalcone-flavanone isomerase family protein
Potri.012G098400	Potra2n12c24538	0.0191952	0.789243	1.26327	AT4G24920.1	0	secE/sec61-gamma protein transport protein
Potri.008G054700	Potra2n8c17104	0.0192671	0.176259	1.02825	AT5G02500.1	AT-HSC70-1,HSC70,HSC70-1,HSP70-1	heat shock cognate protein 70-1
Potri.008G125500	Potra2n8c17782	0.0196678	0.942488	1.07722	AT1G67000.1	0	Protein kinase superfamily protein
Potri.001G256400	Potra2n1c2234	0.0198335	0.248375	1.46209	AT5G19440.1	0	NAD(P)-binding Rossmann-fold superfamily protein
Potri.002G035900	Potra2n2c6120	0.0206726	0.769957	1.00241	AT1G03950.1	VPS2.3	vacuolar protein sorting-associated protein 2.3
Potri.001G412100	Potra2n11c22707	0.0210116	1.60987	1.84609	AT4G27290.1	0	S-locus lectin protein kinase family protein
Potri.003G179100	Potra2n3c6870	0.0211316	1.03692	1.84064	AT1G80630.1	0	RNI-like superfamily protein
Potri.009G025900	Potra2n9c19905	0.0211379	0.798525	1.19177	AT4G25300.1	0	2-oxoglutarate (2OG) and Fe(II)-dependent oxygenase superfamily protein
Potri.006G280900	Potra2n6c12836	0.0212365	1.07247	1.27113	AT4G31130.1	0	Protein of unknown function (DUF1218)
Potri.019G031500		0.0216977	0.478028	1.2555	AT2G39050.1	0	hydroxyproline-rich glycoprotein family protein
Potri.017G109600	Potra2n17c30982	0.0218355	1.50742	2.31673	AT5G38530.1	TSBtype2	tryptophan synthase beta type 2
Potri.005G223600	Potra2n5c10846	0.022166	2.32541	3.00862	AT3G54700.1	PHT1;7	phosphate transporter 1;7
Potri.002G121000	Potra2n2c5310	0.0225695	0.314292	1.00278	AT1G47240.1	ATNRAMP2,NRAMP2	NRAMP metal ion transporter 2
Potri.002G098000	Potra2n2c5523	0.0227522	0.576452	1.52594	AT1G78240.1	OSU1,QUA2,TSD2	S-adenosyl-L-methionine-dependent methyltransferases superfamily protein
Potri.009G098100	Potra2n9c19261	0.0234663	1.33682	2.53875	AT1G47128.1	RD21,RD21A	Granulin repeat cysteine protease family protein
Potri.005G026200	Potra2n5c12606	0.0241262	0.735185	2.49479	AT1G09090.2	ATRBOHB,ATRBOHB-BETA,RBOHB	respiratory burst oxidase homolog B
Potri.003G045200	Potra2n3c8082	0.0242712	0.876714	1.22199	AT1G51760.1	IAR3,JR3	peptidase M20/M25/M40 family protein
Potri.017G155000	Potra2n17c30579	0.024374	0.603475	1.00472	AT1G17820.1	0	Putative integral membrane protein conserved region (DUF2404)
Potri.002G105300	Potra2n2c5461	0.0251391	0.479953	1.47585	AT3G56770.1	0	basic helix-loop-helix (bHLH) DNA-binding superfamily protein
Potri.005G145400	Potra2n5c11528	0.0258306	0.569211	1.28724	AT4G37560.1	0	Acetamidase/Formamidase family protein
Potri.004G169200	Potra2n4c9943	0.0260451	3.12545	4.09364	AT2G16630.1	0	Pollen Ole e 1 allergen and extensin family protein
Potri.008G080800	Potra2n8c17341	0.0262439	0.6007	1.5005	AT1G79270.1	ECT8	evolutionarily conserved C-terminal region 8
Potri.005G066200	Potra2n5c12278	0.0267325	2.47588	3.34308	AT5G10830.1	0	S-adenosyl-L-methionine-dependent methyltransferases superfamily protein
Potri.003G079500	Potra2n3c7818	0.0269147	0.641599	1.64923	AT5G47390.1	0	myb-like transcription factor family protein
Potri.009G136400	Potra2n9c18922	0.026923	0.952118	1.04257	AT4G38560.2	0	Arabidopsis phospholipase-like protein (PEARLI 4) family
Potri.003G053000	Potra2n3c7999	0.0274275	0.750962	1.94681	AT2G25737.1	0	Sulfite exporter TauE/SafE family protein
Potri.019G077600	Potra2n19c33686	0.0278795	0.851283	1.45879	AT5G49650.1	XK-2,XK2	xylulose kinase-2
Potri.004G233800	Potra2n4c10463	0.0281673	1.12936	1.81815	AT5G61510.1	0	GroES-like zinc-binding alcohol dehydrogenase family protein
Potri.T041300	Potra2n664s36340	0.0290206	1.1719	1.76746	AT1G07390.1	AtRLP1,RLP1	receptor like protein 1
Potri.003G143900		0.0293553	0.996206	3.09731	AT4G24040.1	ATTRE1,TRE1	trehalase 1
Potri.016G137300	Potra2n16c30508	0.0297745	0.613616	1.27745	AT3G52850.1	ATELP,ATELP1,ATVSR1,BP-80,BP80,BP80-1;1,BP80B,GFS1,VSR1,VSR1;1	vacuolar sorting receptor homolog 1
Potri.004G116500	Potra2n4c9495	0.0300342	1.3812	2.4184	AT3G29770.1	ATMES11,MES11	methyl esterase 11
Potri.T166200		0.0302699	1.16693	1.76826	AT4G02860.1	0	Phenazine biosynthesis PhzC/PhzF protein
Potri.006G244300	Potra2n6c13155	0.0305953	0.45	1.55985	AT4G32690.1	ATGLB3,GLB3	hemoglobin 3
Potri.008G038200	Potra2n8c16946	0.0322043	1.47303	2.35649	AT2G37040.1	ATPAL1,PAL1	PHE ammonia lyase 1
Potri.002G226800	Potra2n2c4450	0.0322136	0.437176	1.09651	AT3G21620.1	0	ERD (early-responsive to dehydration stress) family protein
Potri.008G004700	Potra2n8c16669	0.0324692	2.48926	2.98006	AT5G55630.2	ATKCO1,ATTPK1,KCO1,TPK1	Outward rectifying potassium channel protein
Potri.003G192300	Potra2n3c6748	0.0327788	0.694361	1.69422	AT2G26710.1	BAS1,CYP72B1,CYP734A1	Cytochrome P450 superfamily protein
Potri.004G125400		0.0331123	0.664957	1.10757	AT3G29270.1	0	RING/U-box superfamily protein
Potri.002G171700	Potra2n2c4854	0.0332898	0.30224	1.26314	AT1G01300.1	0	Eukaryotic aspartyl protease family protein
Potri.010G222700	Potra2n10c20429	0.0335672	1.15937	2.32239	AT3G54820.1	PIP2;5,PIP2D	plasma membrane intrinsic protein 2;5
Potri.001G007300	Potra2n1c67	0.0345314	1.07245	2.33051	AT3G13620.1	0	Amino acid permease family protein
Potri.T116500	Potra2n663s36338	0.0347562	2.0965	2.82161	AT1G65880.1	BZO1	benzoyloxyglucosinolate 1
Potri.005G117000	Potra2n5c11770	0.0350103	2.57202	3.59912	AT1G15380.1	0	Lactoylglutathione lyase / glyoxalase I family protein
Potri.013G047900	Potra2n13c25863	0.0356396	0.395888	1.79014	AT5G40010.1	AATP1	AAA-ATPase 1
Potri.014G036000	Potra2n14c26593	0.0364449	0.917403	1.0059	AT1G47710.1	0	Serine protease inhibitor (SERPIN) family protein
Potri.012G131400	Potra2n12c24794	0.0377877	0.0928804	1.12084	AT2G28100.1	ATFUC1,FUC1	alpha-L-fucosidase 1
Potri.001G327000	Potra2n1c2846	0.0378088	1.03648	1.77623	AT3G01990.1	ACR6	ACT domain repeat 6
Potri.001G252600	Potra2n1c2196	0.03821	0.796708	1.51185	AT5G58620.1	0	zinc finger (CCCH-type) family protein
Potri.010G055400	Potra2n10c21949	0.0385462	0.105001	1.52134	AT3G04120.1	GAPC,GAPC-1,GAPC1	glyceraldehyde-3-phosphate dehydrogenase C subunit 1
Potri.018G086700	Potra2n18c32521	0.0385978	1.03912	2.25495	AT1G79750.1	ATNADP-ME4,NADP-ME4	NADP-malic enzyme 4
Potri.019G105200		0.0394054	1.3751	2.12286	AT4G03320.1	tic20-IV	translocon at the inner envelope membrane of chloroplasts 20-IV
Potri.002G017500	Potra2n2c6297	0.0394543	1.66236	2.44176	AT1G20225.1	0	Thioredoxin superfamily protein
Potri.001G424500	Potra2n1c3679	0.0397049	0.510448	1.02796	AT4G27020.1	0	0
Potri.009G006000	Potra2n9c20064	0.0422076	0.308998	1.10869	AT5G22930.1	0	Protein of unknown function (DUF1635)
Potri.001G454400	Potra2n449s35708	0.0426222	0.449515	1.13771	AT1G33230.1	0	TMPIT-like protein
Potri.010G107500	Potra2n10c21503	0.0428714	0.388107	1.56778	AT1G03400.1	0	2-oxoglutarate (2OG) and Fe(II)-dependent oxygenase superfamily protein
Potri.005G197500	Potra2n5c11091	0.0431681	0.884461	1.29971	AT4G09760.1	0	Protein kinase superfamily protein
Potri.007G122800	Potra2n7c15597	0.0434555	1.36018	1.63671	AT2G46410.1	CPC	Homeodomain-like superfamily protein
Potri.013G114200	Potra2n13c25326	0.0438615	1.65728	1.66995	AT1G34420.1	0	leucine-rich repeat transmembrane protein kinase family protein
Potri.004G036800	Potra2n4c8718	0.0440132	0.738471	1.06312	AT1G61240.2	0	Protein of unknown function (DUF707)
Potri.012G099300	Potra2n12c24545	0.0444406	0.679238	1.07282	AT3G48610.1	NPC6	non-specific phospholipase C6
Potri.018G115100	Potra2n18c32237	0.0446623	2.03493	2.07502	AT2G25620.1	AtDBP1,DBP1	DNA-binding protein phosphatase 1
Potri.009G110000	Potra2n9c19151	0.0452916	0.587449	1.00982	AT3G18930.1	0	RING/U-box superfamily protein
Potri.019G116700		0.045405	2.32341	4.22364	AT4G10265.1	0	Wound-responsive family protein
Potri.001G352100	Potra2n1c3101	0.0456126	2.80157	3.80984	AT4G18210.1	ATPUP10,PUP10	purine permease 10
Potri.018G121700	Potra2n6c14785	0.0456338	0.49824	1.37491	AT5G20400.1	0	2-oxoglutarate (2OG) and Fe(II)-dependent oxygenase superfamily protein
Potri.010G104500	Potra2n10c21525	0.0459555	0.753165	1.51991	AT1G68020.2	ATTPS6,TPS6	UDP-Glycosyltransferase / trehalose-phosphatase family protein
Potri.006G104100	Potra2n6c14418	0.0462331	0.264106	1.08841	AT2G38310.1	PYL4,RCAR10	PYR1-like 4
Potri.006G233800	Potra2n6c13248	0.0462791	0.557365	1.07822	AT2G25930.1	ELF3,PYK20	hydroxyproline-rich glycoprotein family protein
Potri.003G093100	Potra2n3c7679	0.046612	1.21869	1.59028	AT3G03550.1	0	RING/U-box superfamily protein
Potri.006G034900	Potra2n6c15112	0.0468345	0.442076	1.4913	AT3G10760.1	0	Homeodomain-like superfamily protein
Potri.009G090600	Potra2n9c19322	0.0469281	0.58505	1.06239	AT2G14860.1	0	Peroxisomal membrane 22 kDa (Mpv17/PMP22) family protein
Potri.010G129700	Potra2n10c21283	0.0474584	0.296291	1.20092	AT1G25580.1	ANAC008,SOG1	NAC (No Apical Meristem) domain transcriptional regulator superfamily protein
Potri.010G209900	Potra2n10c20549	0.0483527	1.18242	2.5207	AT4G01470.1	ATTIP1.3,GAMMA-TIP3,TIP1;3	tonoplast intrinsic protein 1;3
Potri.011G149300	Potra2n11c22533	0.0496669	0.860669	1.20795	AT1G33060.2	ANAC014,NAC014	NAC 014
Potri.001G374100	Potra2n1c3283	0.0504207	0.495748	1.18274	AT5G54080.1	HGO	homogentisate 1,2-dioxygenase
Potri.003G219900	Potra2n3c6499	0.0504803	0.930286	1.11976	AT3G13540.1	ATMYB5,MYB5	myb domain protein 5
Potri.002G002200	Potra2n2c6436	0.0505895	2.42573	4.38004	AT1G21000.2	0	PLATZ transcription factor family protein
Potri.002G119700		0.0507557	2.44001	3.54438	AT5G43150.1	0	0
Potri.001G205400	Potra2n1c1769	0.0512657	0.79596	1.80813	AT4G33520.2	HMA6,PAA1	P-type ATP-ase 1
Potri.010G194600	Potra2n10c20704	0.0514153	1.0025	1.34308	AT2G39890.1	ATPROT1,PROT1	proline transporter 1
Potri.001G175000	Potra2n1c1541	0.0515603	1.1468	1.39766	AT1G52760.1	LysoPL2	lysophospholipase 2
Potri.004G075200	Potra2n17c30668	0.0516959	0.98171	1.6204	AT5G17330.1	GAD,GAD1	glutamate decarboxylase
Potri.010G188000	Potra2n10c20763	0.0518685	0.534045	1.75516	AT5G05600.1	0	2-oxoglutarate (2OG) and Fe(II)-dependent oxygenase superfamily protein
Potri.004G064000	Potra2n4c8995	0.0541638	1.00647	1.3908	AT1G29690.1	CAD1	MAC/Perforin domain-containing protein
Potri.001G010700	Potra2n1c105	0.0542708	0.727441	1.04029	AT3G45240.1	ATSNAK2,GRIK1	geminivirus rep interacting kinase 1
Potri.005G065700	Potra2n5c12285	0.0543725	1.49254	2.39737	AT5G63970.2	0	Copine (Calcium-dependent phospholipid-binding protein) family
Potri.001G412000	Potra2n1c3589	0.055862	1.63426	2.25845	AT4G27290.1	0	S-locus lectin protein kinase family protein
Potri.014G160100	Potra2n14c27691	0.0583851	1.24334	2.00124	AT2G04570.1	0	GDSL-like Lipase/Acylhydrolase superfamily protein
Potri.010G129800	Potra2n10c21282	0.0585712	2.18612	3.15807	AT1G75290.1	0	NAD(P)-binding Rossmann-fold superfamily protein
Potri.002G004500	Potra2n2c6418	0.0589857	1.65708	3.01074	AT2G33590.1	0	NAD(P)-binding Rossmann-fold superfamily protein
Potri.007G069600	Potra2n7c16034	0.0594702	1.08156	1.12572	AT5G37600.1	ATGLN1;1,ATGSR1,GLN1;1,GSR 1	glutamine synthase clone R1
Potri.006G275000	Potra2n6c12893	0.05966	1.2617	2.52477	AT2G24520.1	AHA5,HA5	H(+)-ATPase 5
Potri.013G040500	Potra2n13c25943	0.059836	2.70812	3.14379	AT5G28830.1	0	calcium-binding EF hand family protein
Potri.011G103600	Potra2n11c22944	0.0609598	0.806143	1.28613	AT3G14770.1	0	Nodulin MtN3 family protein
Potri.002G109800	Potra2n2c5421	0.0631381	0.746556	1.05434	AT1G09920.1	0	TRAF-type zinc finger-related
Potri.009G100600	Potra2n9c19239	0.0646346	0.471405	1.02077	AT2G15560.1	0	Putative endonuclease or glycosyl hydrolase
Potri.010G078700	Potra2n10c21754	0.0668055	0.548582	1.03819	AT2G23770.1	0	protein kinase family protein / peptidoglycan-binding LysM domain-containing protein
Potri.T180000		0.0670878	1.67525	1.97349	AT2G42010.1	PLDBETA,PLDBETA1	phospholipase D beta 1
Potri.002G161000	Potra2n2c4957	0.0677189	0.920979	1.47499	AT1G63800.1	UBC5	ubiquitin-conjugating enzyme 5
Potri.007G098200	Potra2n7c15840	0.0678546	0.521629	1.26996	AT3G19640.1	MGT4,MRS2-3	magnesium transporter 4
Potri.005G062500	Potra2n5c12314	0.0690833	0.896212	1.41949	AT1G53570.4	MAP3KA,MAPKKK3	mitogen-activated protein kinase kinase kinase 3
Potri.011G049600	Potra2n11c23358	0.0700373	0.679666	1.41328	AT3G09010.1	0	Protein kinase superfamily protein
Potri.003G196100	Potra2n3c6709	0.0704855	1.01762	2.06313	AT5G12330.4	LRP1	Lateral root primordium (LRP) protein-related
Potri.019G018000	Potra2n19c34234	0.0708812	0.630058	1.08976	AT2G39840.1	TOPP4	type one serine/threonine protein phosphatase 4
Potri.013G107100	Potra2n13c25387	0.0708985	0.935361	1.19327	AT3G16510.1	0	Calcium-dependent lipid-binding (CaLB domain) family protein
Potri.008G035700	Potra2n8c16927	0.0718649	0.610894	1.07111	AT3G54850.1	ATPUB14,PUB14	plant U-box 14
Potri.007G106800	Potra2n7c15757	0.0727067	0.463694	1.01903	AT1G53570.4	MAP3KA,MAPKKK3	mitogen-activated protein kinase kinase kinase 3
Potri.005G206100	Potra2n5c11010	0.0736041	1.04829	1.80235	AT5G45110.1	ATNPR3,NPR3	NPR1-like protein 3
Potri.011G135900	Potra2n11c22643	0.0743093	0.542989	1.75834	AT5G54800.1	ATGPT1,GPT1	glucose 6-phosphate/phosphate translocator 1
Potri.005G032800	Potra2n5c12557	0.0744397	1.83394	1.98374	AT1G55020.1	ATLOX1,LOX1	lipoxygenase 1
Potri.006G109600	Potra2n6c14360	0.0748331	0.488885	1.72216	AT3G08720.2	ATPK19,ATPK2,ATS6K2,S6K2	serine/threonine protein kinase 2
Potri.001G154600	Potra2n1c1350	0.0752306	0.618139	1.29212	AT3G60340.1	0	alpha/beta-Hydrolases superfamily protein
Potri.013G083300	Potra2n13c25572	0.0752711	1.45638	2.11347	AT3G10960.1	ATAZG1,AZG1	AZA-guanine resistant1
Potri.005G101800	Potra2n5c11905	0.0764816	0.595736	1.3633	AT4G35550.1	ATWOX13,HB-4,WOX13	WUSCHEL related homeobox 13
Potri.T166000	Potra2n10c20875	0.0770693	0.929394	1.27244	AT4G02860.1	0	Phenazine biosynthesis PhzC/PhzF protein
Potri.016G120000	Potra2n16c30351	0.0780132	0.422968	1.40344	AT3G08970.1	ATERDJ3A,TMS1	DNAJ heat shock N-terminal domain-containing protein
Potri.003G133800	Potra2n3c7287	0.0782879	0.558657	1.01865	AT5G60750.1	0	CAAX amino terminal protease family protein
Potri.T079800		0.0783345	1.24848	1.7196	AT2G22250.2	AAT,ATAAT,MEE17	aspartate aminotransferase
Potri.006G038000		0.0787838	2.48211	4.0153	0	0	0
Potri.009G090700	Potra2n9c19321	0.0793221	1.58738	2.4718	AT3G43740.1	0	Leucine-rich repeat (LRR) family protein
Potri.005G054400	Potra2n5c12372	0.0806119	1.14816	1.50311	AT2G30580.1	DRIP2	DREB2A-interacting protein 2
Potri.013G057100	Potra2n13c25785	0.0811641	0.841348	1.50313	AT3G03860.1	APRL5,ATAPRL5	APR-like 5
Potri.019G001000	Potra2n19c34374	0.0814181	1.1617	1.73435	AT4G24290.2	0	MAC/Perforin domain-containing protein
Potri.016G105000	Potra2n11c22848	0.0820665	0.204093	1.26494	AT3G54000.1	0	0
Potri.019G101800	Potra2n19c33437	0.0825139	1.0878	1.11349	AT2G20740.1	0	Tetraspanin family protein
Potri.012G012100	Potra2n12c23901	0.0831034	1.61387	1.89456	0	0	0
Potri.019G030400	Potra2n19c34143	0.083928	0.816033	1.15879	AT1G08530.1	0	0
Potri.018G070400	Potra2n18c32663	0.085331	1.178	1.93247	AT5G20070.1	ATNUDT19,ATNUDX19,NUDX19	nudix hydrolase homolog 19
Potri.003G134200	Potra2n3c7283	0.0856509	1.2241	2.09453	AT1G64140.1	0	0
Potri.014G084900	Potra2n14c26996	0.0860508	0.963784	1.36917	AT2G45910.1	0	U-box domain-containing protein kinase family protein
Potri.006G133300	Potra2n6c14138	0.0863986	0.658285	1.11954	AT5G02800.1	0	Protein kinase superfamily protein
Potri.005G191700	Potra2n5c11139	0.0870052	0.637112	1.13482	AT1G21200.1	0	sequence-specific DNA binding transcription factors
Potri.016G129900	Potra2n16c30438	0.0876992	0.561694	1.09164	AT3G56190.1	ALPHA-SNAP2,ASNAP	alpha-soluble NSF attachment protein 2
Potri.001G206700	Potra2n1c1778	0.0878111	0.804732	1.24838	AT4G33430.1	ATBAK1,ATSERK3,BAK1,ELG,RKS10,SERK3	BRI1-associated receptor kinase
Potri.011G118800	Potra2n11c22813	0.087826	0.921152	1.55495	AT1G53025.1	0	Ubiquitin-conjugating enzyme family protein
Potri.013G056800	Potra2n13c25788	0.0879387	0.903703	1.19684	AT5G19780.1	TUA5	tubulin alpha-5
Potri.005G044100	Potra2n5c12470	0.0884466	0.790097	1.19173	AT5G27230.1	0	Frigida-like protein
Potri.019G049500	Potra2n19c33970	0.089398	1.12187	1.25113	AT1G65060.1	4CL3	4-coumarate:CoA ligase 3
Potri.T162900		0.0901778	0.702135	2.15747	AT3G22142.1	0	Bifunctional inhibitor/lipid-transfer protein/seed storage 2S albumin superfamily protein
Potri.010G231500	Potra2n10c20341	0.0917702	2.25823	3.14896	AT2G36690.1	0	2-oxoglutarate (2OG) and Fe(II)-dependent oxygenase superfamily protein
Potri.019G067800	Potra2n19c33803	0.0922734	0.34666	1.61367	AT5G16370.1	AAE5	acyl activating enzyme 5
Potri.018G087100	Potra2n18c32518	0.0929921	1.26383	1.53452	AT3G28345.1	0	ABC transporter family protein
Potri.006G044300		0.094348	1.58951	1.86946	0	0	0
Potri.001G358800	Potra2n1c3169	0.0945232	0.615925	1.16437	AT1G04970.1	0	lipid-binding serum glycoprotein family protein
Potri.015G103800	Potra2n15c28244	0.0945322	0.546669	1.57502	AT5G23670.2	LCB2	long chain base2
Potri.001G108200	Potra2n1c909	0.0948903	1.12836	2.15811	AT3G47670.1	0	Plant invertase/pectin methylesterase inhibitor superfamily protein
Potri.007G103200		0.095866	0.468612	1.03347	AT5G10830.1	0	S-adenosyl-L-methionine-dependent methyltransferases superfamily protein
Potri.002G129100	Potra2n2c5235	0.0961701	2.73767	3.35541	AT5G66850.1	MAPKKK5	mitogen-activated protein kinase kinase kinase 5
Potri.007G022700	Potra2n7c16437	0.0965233	0.681793	1.12699	AT2G18230.1	AtPPa2,PPa2	pyrophosphorylase 2
Potri.013G157500	Potra2n13c24963	0.0968543	0.525441	1.91733	AT2G30470.1	HSI2,VAL1	high-level expression of sugar-inducible gene 2
Potri.006G214600	Potra2n6c13434	0.0976092	0.71394	1.762	AT1G07710.1	0	Ankyrin repeat family protein
Potri.008G025800	Potra2n8c16838	0.0978967	0.605208	1.0165	AT5G03730.1	AtCTR1,CTR1,SIS1	Protein kinase superfamily protein
Potri.001G168200	Potra2n1c1481	0.0979617	1.12619	1.88723	AT1G54130.1	AT-RSH3,ATRSH3,RSH3	RELA/SPOT homolog 3
Potri.019G116600		0.0985932	0.561393	3.94814	AT4G10270.1	0	Wound-responsive family protein
Potri.008G202600	Potra2n11c22992	0.09893	0.815434	1.09835	AT5G19070.1	0	SNARE associated Golgi protein family
Potri.010G203400	Potra2n10c20615	0.0989456	1.56609	2.15982	AT1G07570.2	APK1,APK1A	Protein kinase superfamily protein
Potri.016G120100	Potra2n16c30352	0.0999288	0.940591	2.21946	AT4G33070.1	0	Thiamine pyrophosphate dependent pyruvate decarboxylase family protein
Potri.003G054900	Potra2n3c7983	0.100452	0.791794	1.14189	AT4G19640.1	ARA-7,ARA7,ATRAB-F2B,ATRAB5B,ATRABF2B,RAB-F2B,RABF2B	Ras-related small GTP-binding family protein
Potri.006G126000	Potra2n6c14209	0.101142	1.41321	2.25945	AT3G09830.1	0	Protein kinase superfamily protein
Potri.017G151900		0.10138	0.815746	3.92902	AT5G01320.1	0	Thiamine pyrophosphate dependent pyruvate decarboxylase family protein
Potri.003G085300	Potra2n3c7764	0.102709	1.99882	2.41615	AT5G47070.1	0	Protein kinase superfamily protein
Potri.004G047700	Potra2n4c8821	0.102849	1.44385	1.78915	AT1G28380.1	NSL1	MAC/Perforin domain-containing protein
Potri.011G024100	Potra2n11c23507	0.10307	0.332089	1.18158	AT4G16330.2	0	2-oxoglutarate (2OG) and Fe(II)-dependent oxygenase superfamily protein
Potri.003G088400	Potra2n3c7722	0.103362	1.21822	1.6321	AT2G35390.2	0	Phosphoribosyltransferase family protein
Potri.011G045100	Potra2n689s36483	0.104287	1.18146	1.43532	AT1G61250.1	SC3	secretory carrier 3
Potri.010G221500		0.104466	0.572654	1.08226	AT2G28880.1	ADCS,emb1997	para-aminobenzoate (PABA) synthase family protein
Potri.009G013300	Potra2n9c19999	0.104634	1.0129	1.06869	AT5G60580.3	0	RING/U-box superfamily protein
Potri.005G195000	Potra2n5c11113	0.104946	1.49808	2.70482	AT5G64750.1	ABR1	Integrase-type DNA-binding superfamily protein
Potri.014G057700	Potra2n14c26777	0.10628	0.907319	1.29953	AT1G02065.1	SPL8	squamosa promoter binding protein-like 8
Potri.019G112000	Potra2n19c33491	0.106469	0.762263	1.6661	AT1G05710.5	0	basic helix-loop-helix (bHLH) DNA-binding superfamily protein
Potri.003G079200		0.107655	0.87973	2.15826	AT4G16760.1	ACX1,ATACX1	acyl-CoA oxidase 1
Potri.009G159200	Potra2n9c18729	0.107802	1.40874	2.5952	AT3G20770.1	AtEIN3,EIN3	Ethylene insensitive 3 family protein
Potri.002G077900	Potra2n2c5709	0.108076	1.70621	1.82903	AT1G77280.1	0	Protein kinase protein with adenine nucleotide alpha hydrolases-like domain
Potri.010G160100	Potra2n10c21019	0.108151	1.16183	2.55529	AT1G69310.2	ATWRKY57,WRKY57	WRKY DNA-binding protein 57
Potri.019G007400	Potra2n19c34317	0.10827	5.15261	5.27578	AT5G60900.1	RLK1	receptor-like protein kinase 1
Potri.012G001500	Potra2n12c23929	0.108401	2.59472	4.39483	AT3G22370.1	AOX1A,ATAOX1A	alternative oxidase 1A
Potri.008G005200	Potra2n8c16673	0.108461	0.983496	1.09771	AT1G50430.1	7RED,DWF5,LE,PA,ST7R	Ergosterol biosynthesis ERG4/ERG24 family
Potri.003G053300	Potra2n3c7996	0.108714	0.543539	1.00767	AT1G52290.1	0	Protein kinase superfamily protein
Potri.010G175500	Potra2n10c20879	0.108877	0.451547	1.71778	AT1G79270.1	ECT8	evolutionarily conserved C-terminal region 8
Potri.002G033400	Potra2n2c6142	0.109892	1.24403	1.69232	AT1G27680.1	APL2	ADPGLC-PPase large subunit
Potri.009G111200	Potra2n9c19143	0.110027	0.696863	1.16343	AT4G34370.1	ARI1,ATARI1	RING/U-box superfamily protein
Potri.001G320900	Potra2n1c2782	0.110514	0.470422	1.34914	AT4G13980.1	AT-HSFA5,HSFA5	winged-helix DNA-binding transcription factor family protein
Potri.015G080000	Potra2n15c28495	0.110744	1.09171	1.46111	AT1G17100.1	0	SOUL heme-binding family protein
Potri.004G038700	Potra2n4c8739	0.110982	0.752414	1.27619	AT1G61065.1	0	Protein of unknown function (DUF1218)
Potri.006G108800	Potra2n6c14367	0.111304	0.713932	1.35836	AT3G52850.1	ATELP,ATELP1,ATVSR1,BP-80,BP80,BP80-1;1,BP80B,GFS1,VSR1,VSR1;1	vacuolar sorting receptor homolog 1
Potri.010G108200	Potra2n10c21496	0.111586	0.855006	1.68283	AT3G17860.1	JAI3,JAZ3,TIFY6B	jasmonate-zim-domain protein 3
Potri.011G044100	Potra2n746s36671	0.112815	0.546184	1.40585	AT5G54310.1	AGD5,NEV	ARF-GAP domain 5
Potri.006G108300	Potra2n6c14372	0.112943	0.455756	1.06278	AT4G32010.1	HSI2-L1,HSL1,VAL2	HSI2-like 1
Potri.001G097200	Potra2n1c804	0.113301	0.832856	1.5916	AT1G64140.1	0	0
Potri.008G080200	Potra2n10c20869	0.115402	0.58104	1.00519	0	0	0
Potri.015G031900	Potra2n15c28929	0.115877	1.9486	2.59502	AT1G73480.1	0	alpha/beta-Hydrolases superfamily protein
Potri.015G131600	Potra2n15c28095	0.116312	0.319399	1.17301	AT5G51640.1	TBL17,YLS7	Plant protein of unknown function (DUF828)
Potri.010G199900	Potra2n10c20651	0.116487	1.88419	2.77291	AT3G11420.1	0	Protein of unknown function (DUF604)
Potri.002G172200	Potra2n2c4848	0.116579	1.29869	1.36816	AT1G01250.1	0	Integrase-type DNA-binding superfamily protein
Potri.008G038300	Potra2n8c16947	0.116886	1.244	2.28412	AT5G04220.2	ATSYTC,NTMC2T1.3,NTMC2TYPE1.3,SYT3,SYTC	Calcium-dependent lipid-binding (CaLB domain) family protein
Potri.011G041900	Potra2n11c23400	0.117149	1.32883	1.69492	AT4G21450.1	0	PapD-like superfamily protein
Potri.002G056500	Potra2n2c5915	0.117439	1.67124	2.2904	AT5G45110.1	ATNPR3,NPR3	NPR1-like protein 3
Potri.007G097500	Potra2n7c15848	0.117702	4.74846	6.29715	AT5G10380.1	ATRING1,RING1	RING/U-box superfamily protein
Potri.001G409300	Potra2n1c3572	0.118569	1.44534	1.49779	AT4G21380.1	ARK3,RK3	receptor kinase 3
Potri.005G237200		0.118573	0.577414	1.34383	AT1G75580.1	0	SAUR-like auxin-responsive protein family
Potri.T071600		0.118717	1.24076	1.31947	AT3G21230.1	4CL5	4-coumarate:CoA ligase 5
Potri.009G059300	Potra2n9c19436	0.119127	0.523435	1.29778	AT3G27310.1	PUX1	plant UBX domain-containing protein 1
Potri.004G075400	Potra2n4c9102	0.119146	0.565768	1.34216	AT3G03270.2	0	Adenine nucleotide alpha hydrolases-like superfamily protein
Potri.017G026200	Potra2n17c31608	0.119333	0.803575	1.6305	AT1G08760.1	0	Plant protein of unknown function (DUF936)
Potri.004G003200	Potra2n4c8437	0.119572	0.66409	1.58363	AT4G22240.1	0	Plastid-lipid associated protein PAP / fibrillin family protein
Potri.003G093000	Potra2n3c7680	0.120909	0.847137	1.40844	AT5G46700.1	TET1,TRN2	Tetraspanin family protein
Potri.006G054800	Potra2n6c14916	0.121539	0.749477	1.13837	AT3G57630.1	0	exostosin family protein
Potri.001G314000		0.121546	0.722562	1.15621	AT5G48820.1	ICK6,KRP3	inhibitor/interactor with cyclin-dependent kinase
Potri.004G105300	Potra2n4c9399	0.121891	1.00186	1.90875	AT5G15870.1	0	glycosyl hydrolase family 81 protein
Potri.001G260800	Potra2n1c2260	0.122295	0.68865	1.36899	AT3G51990.1	0	Protein kinase superfamily protein
Potri.001G459500		0.122521	0.685154	1.67263	AT4G20800.1	0	FAD-binding Berberine family protein
Potri.003G023000	Potra2n3c8217	0.123406	0.889741	1.29313	AT4G33430.1	ATBAK1,ATSERK3,BAK1,ELG,RKS10,SERK3	BRI1-associated receptor kinase
Potri.006G203000	Potra2n6c13552	0.123621	1.01636	2.3151	AT2G35940.3	BLH1,EDA29	BEL1-like homeodomain 1
Potri.007G107300	Potra2n7c15751	0.124376	0.7468	1.14053	AT5G09760.1	0	Plant invertase/pectin methylesterase inhibitor superfamily
Potri.006G049200	Potra2n6c14973	0.124436	2.14818	4.03644	AT2G41690.1	AT-HSFB3,HSFB3	heat shock transcription factor B3
Potri.012G019900	Potra2n12c23798	0.124849	1.7774	2.26263	AT1G76390.1	0	ARM repeat superfamily protein
Potri.008G118600	Potra2n8c17717	0.125263	2.29313	3.58188	AT1G25480.1	0	Aluminium activated malate transporter family protein
Potri.002G027300	Potra2n2c6198	0.126059	0.498227	1.22638	AT4G24160.1	0	alpha/beta-Hydrolases superfamily protein
Potri.013G149500	Potra2n13c25245	0.127432	0.836023	1.48065	AT2G19130.1	0	S-locus lectin protein kinase family protein
Potri.005G040600	Potra2n5c12487	0.127568	1.03251	1.74733	AT5G27320.1	ATGID1C,GID1C	alpha/beta-Hydrolases superfamily protein
Potri.003G187900		0.128049	0.683069	1.38737	AT5G23570.1	ATSGS3,SGS3	XS domain-containing protein / XS zinc finger domain-containing protein-related
Potri.T119700	Potra2n19c33293	0.128814	0.835894	1.60695	0	0	0
Potri.004G199600	Potra2n4c10162	0.128942	0.90204	2.72368	AT5G22300.1	AtNIT4,NIT4	nitrilase 4
Potri.006G175200	Potra2n6c13811	0.129085	1.27877	2.30515	AT5G57710.1	0	Double Clp-N motif-containing P-loop nucleoside triphosphate hydrolases superfamily protein
Potri.005G183600	Potra2n5c11214	0.129227	0.522607	1.14257	AT4G08455.1	0	BTB/POZ domain-containing protein
Potri.006G236200	Potra2n6c13227	0.129655	0.91006	1.69052	AT3G16500.1	IAA26,PAP1	phytochrome-associated protein 1
Potri.013G155600	Potra2n13c24983	0.129789	0.360936	1.30964	AT2G30360.1	CIPK11,PKS5,SIP4,SNRK3.22	SOS3-interacting protein 4
Potri.003G121900	Potra2n3c7397	0.129876	1.15293	2.45155	AT1G12710.1	AtPP2-A12,PP2-A12	phloem protein 2-A12
Potri.005G125800	Potra2n5c11682	0.130903	0.189986	1.02223	AT4G36710.1	0	GRAS family transcription factor
Potri.008G026800	Potra2n8c16847	0.13168	0.648778	1.04523	AT5G04550.1	0	Protein of unknown function (DUF668)
Potri.018G013900	Potra2n18c33135	0.13239	0.583561	1.18496	AT4G31750.1	WIN2	HOPW1-1-interacting 2
Potri.016G071500	Potra2n16c29896	0.132518	0.30191	1.49368	AT3G11660.1	NHL1	NDR1/HIN1-like 1
Potri.005G244700	Potra2n5c10640	0.134161	1.10898	1.47794	AT1G60420.1	0	DC1 domain-containing protein
Potri.015G013700	Potra2n15c29099	0.134589	0.557873	1.3364	AT3G49220.1	0	Plant invertase/pectin methylesterase inhibitor superfamily
Potri.001G151700	Potra2n1c1320	0.135469	0.613198	1.41709	AT4G17570.3	GATA26	GATA transcription factor 26
Potri.006G237000		0.135639	1.11835	1.8465	AT4G32870.1	0	Polyketide cyclase/dehydrase and lipid transport superfamily protein
Potri.001G312200	Potra2n1c2706	0.136315	3.49821	4.31354	AT1G17840.1	ABCG11,ATWBC11,COF1,DSO,WBC11	white-brown complex homolog protein 11
Potri.017G150000	Potra2n17c30612	0.137219	1.27485	2.279	AT3G16520.3	UGT88A1	UDP-glucosyl transferase 88A1
Potri.006G170900	Potra2n266s35149	0.137421	1.03093	2.11872	AT5G52450.1	0	MATE efflux family protein
Potri.019G011800		0.138328	5.12684	5.18359	AT5G60900.1	RLK1	receptor-like protein kinase 1
Potri.001G397800	Potra2n1c3473	0.138352	0.438568	1.56754	AT5G53900.2	0	Serine/threonine-protein kinase WNK (With No Lysine)-related
Potri.017G002100		0.139667	2.04441	3.10796	AT3G59880.1	0	0
Potri.005G174600	Potra2n5c11302	0.140015	0.688698	1.19781	AT2G41705.1	0	camphor resistance CrcB family protein
Potri.001G209500	Potra2n1c1806	0.140065	0.344934	1.02621	AT1G33270.1	0	Acyl transferase/acyl hydrolase/lysophospholipase superfamily protein
Potri.009G109400	Potra2n414s35576	0.140409	2.14246	2.4609	AT2G23460.1	ATXLG1,XLG1	extra-large G-protein 1
Potri.001G331500	Potra2n1c2893	0.141911	0.517711	1.84368	AT3G27150.1	0	Galactose oxidase/kelch repeat superfamily protein
Potri.004G079200	Potra2n4c9131	0.143121	1.00007	1.76879	AT5G23980.1	ATFRO4,FRO4	ferric reduction oxidase 4
Potri.013G002200	Potra2n13c26292	0.143164	1.79563	2.1267	AT1G11910.1	APA1,ATAPA1	aspartic proteinase A1
Potri.001G372100	Potra2n1c3261	0.143264	0.430029	1.43785	AT1G30500.2	NF-YA7	nuclear factor Y, subunit A7
Potri.018G124100	Potra2n18c32188	0.143975	1.87763	2.62648	AT5G33280.1	0	Voltage-gated chloride channel family protein
Potri.007G140400	Potra2n7c15450	0.144059	0.88532	1.76854	AT1G05690.1	BT3	BTB and TAZ domain protein 3
Potri.015G048700	Potra2n15c28766	0.144148	0.459041	1.22009	AT2G03800.1	GEK1	D-aminoacyl-tRNA deacylases
Potri.013G157900	Potra2n13c24959	0.146137	0.445947	1.62694	AT2G30490.1	ATC4H,C4H,CYP73A5,REF3	cinnamate-4-hydroxylase
Potri.001G273400		0.147239	1.34226	1.64371	AT5G12200.1	PYD2	pyrimidine 2
Potri.014G179100	Potra2n14c27863	0.147427	0.534395	1.12903	AT1G05160.1	ATKAO1,CYP88A3,KAO1	cytochrome P450, family 88, subfamily A, polypeptide 3
Potri.004G086600	Potra2n4c9201	0.147448	4.29057	5.11287	AT2G38540.1	ATLTP1,LP1,LTP1	lipid transfer protein 1
Potri.019G035600	Potra2n19c34083	0.148696	1.3126	2.92063	AT5G18130.1	0	0
Potri.T045000	Potra2n222s35010	0.149267	0.885318	1.2483	AT4G10780.1	0	LRR and NB-ARC domains-containing disease resistance protein
Potri.015G089700	Potra2n15c28389	0.150305	1.35447	3.24937	AT3G48460.1	0	GDSL-like Lipase/Acylhydrolase superfamily protein
Potri.001G112600	Potra2n1c957	0.150761	1.35426	2.56172	AT4G22920.1	ATNYE1,NYE1	non-yellowing 1
Potri.011G022500	Potra2n11c23524	0.150817	0.415164	1.57154	AT4G05530.1	IBR1,SDRA	indole-3-butyric acid response 1
Potri.005G012900	Potra2n5c12706	0.151885	0.344575	1.15424	AT5G26820.1	ATIREG3,IREG3,MAR1,RTS3	iron-regulated protein 3
Potri.005G244100	Potra2n5c10644	0.151926	1.66457	2.42004	AT1G20190.1	ATEXP11,ATEXPA11,ATHEXP ALPHA 1.14,EXP11,EXPA11	expansin 11
Potri.001G353500	Potra2n1c3116	0.152465	0.413508	1.22719	AT1G29390.1	COR314-TM2,COR413IM2	cold regulated 314 thylakoid membrane 2
Potri.017G046200		0.152659	1.02212	1.20707	AT3G45140.1	ATLOX2,LOX2	lipoxygenase 2
Potri.014G118600	Potra2n14c27301	0.152717	0.460904	1.50814	AT3G62370.1	0	heme binding
Potri.019G053000	Potra2n19c33943	0.15328	0.837703	1.40639	AT4G18530.1	0	Protein of unknown function (DUF707)
Potri.006G081400	Potra2n6c14633	0.15328	1.81855	2.41719	AT4G28400.1	0	Protein phosphatase 2C family protein
Potri.019G071300	Potra2n19c33763	0.153652	0.622296	1.37851	AT4G13530.1	0	0
Potri.012G104900	Potra2n12c24601	0.154324	1.25749	2.9539	AT5G50915.1	0	basic helix-loop-helix (bHLH) DNA-binding superfamily protein
Potri.013G130000	Potra2n13c25171	0.156227	0.803206	1.00045	AT1G53050.1	0	Protein kinase superfamily protein
Potri.014G155000	Potra2n14c27646	0.156638	1.23912	1.94062	AT1G05100.1	MAPKKK18	mitogen-activated protein kinase kinase kinase 18
Potri.019G117500		0.156913	0.187207	2.62756	AT4G10265.1	0	Wound-responsive family protein
Potri.005G168200		0.157082	0.453844	1.06008	0	0	0
Potri.009G017400	Potra2n9c19964	0.157294	0.725493	1.77308	AT2G35940.1	BLH1,EDA29	BEL1-like homeodomain 1
Potri.015G103900		0.158195	1.66122	1.77798	AT1G24140.1	0	Matrixin family protein
Potri.T159100	Potra2n1c878	0.158228	1.16142	2.27917	AT4G11570.2	0	Haloacid dehalogenase-like hydrolase (HAD) superfamily protein
Potri.010G160500	Potra2n10c21016	0.158902	0.446091	1.04549	AT1G13900.1	0	Purple acid phosphatases superfamily protein
Potri.010G180600	Potra2n10c20833	0.159747	0.519515	1.07182	AT1G65430.1	ARI8,ATARI8	IBR domain-containing protein
Potri.008G197400	Potra2n8c18448	0.159838	1.92804	2.1733	AT5G18860.1	0	inosine-uridine preferring nucleoside hydrolase family protein
Potri.018G031500		0.159966	0.586137	1.70095	ATMG00290.1	0	mitochondrial ribosomal protein S4
Potri.001G011200		0.161305	0.866545	1.81723	AT3G49120.1	ATPCB,ATPERX34,PERX34,PRX34,PRXCB	peroxidase CB
Potri.012G100100	Potra2n12c24553	0.162395	0.473414	1.09723	AT3G48660.1	0	Protein of unknown function (DUF 3339)
Potri.013G025000	Potra2n13c26079	0.16243	0.627186	1.37681	AT1G08970.1	HAP5C,NF-YC9	nuclear factor Y, subunit C9
Potri.005G171400	Potra2n5c11330	0.162803	1.70893	2.6743	AT1G77810.2	0	Galactosyltransferase family protein
Potri.T122400		0.16302	0.879048	1.28043	AT1G08720.1	ATEDR1,EDR1	Protein kinase superfamily protein
Potri.018G005600	Potra2n18c33206	0.164014	1.085	1.65773	AT5G24870.1	0	RING/U-box superfamily protein
Potri.007G116100	Potra2n7c15672	0.164564	0.751923	2.25953	AT2G22570.1	ATNIC1,NIC1	nicotinamidase 1
Potri.006G122100	Potra2n6c14243	0.16481	0.457264	1.17082	AT3G53200.1	AtMYB27,MYB27	myb domain protein 27
Potri.011G146300	Potra2n11c22561	0.166081	0.519206	1.19959	AT4G10550.3	0	Subtilase family protein
Potri.004G151700		0.166416	2.29861	3.93975	AT3G18830.1	ATPLT5,ATPMT5,PMT5	polyol/monosaccharide transporter 5
Potri.004G044200	Potra2n4c8784	0.166859	0.677113	1.62908	AT4G04960.1	0	Concanavalin A-like lectin protein kinase family protein
Potri.005G177200	Potra2n5c11278	0.166883	0.653609	1.41992	AT1G77610.1	0	EamA-like transporter family protein
Potri.001G146200	Potra2n1c1258	0.167006	0.192885	1.5614	AT4G18020.6	APRR2,PRR2	CheY-like two-component responsive regulator family protein
Potri.T135400		0.167321	0.757498	1.42179	AT4G25130.1	PMSR4	peptide met sulfoxide reductase 4
Potri.003G100100	Potra2n3c7619	0.168123	1.10498	2.26212	AT5G45580.1	0	Homeodomain-like superfamily protein
Potri.013G139800		0.168502	1.93194	5.12531	0	0	0
Potri.008G009700	Potra2n8c16709	0.168509	0.571776	1.54341	AT1G55915.1	0	zinc ion binding
Potri.001G191300	Potra2n1c1678	0.16982	1.01695	1.46034	AT1G52080.1	AR791	actin binding protein family
Potri.006G039000	Potra2n6c15078	0.170201	0.595774	1.05984	AT3G12250.1	BZIP45,TGA6	TGACG motif-binding factor 6
Potri.001G167700	Potra2n1c1476	0.1734	2.07509	2.23438	AT1G17420.1	LOX3	lipoxygenase 3
Potri.001G462800	Potra2n1c3885	0.174601	1.26336	2.62155	AT2G34790.1	EDA28,MEE23	FAD-binding Berberine family protein
Potri.003G159000	Potra2n3c7069	0.175107	0.603469	1.07978	AT3G26618.1	ERF1-3	eukaryotic release factor 1-3
Potri.003G181400	Potra2n3c6847	0.175734	0.957575	2.03779	AT1G15950.1	ATCCR1,CCR1,IRX4	cinnamoyl coa reductase 1
Potri.002G119100	Potra2n2c5329	0.17636	0.68041	1.15667	AT1G27760.3	ATSAT32,SAT32	interferon-related developmental regulator family protein / IFRD protein family
Potri.005G235200	Potra2n5c10737	0.176797	1.64887	1.87686	AT4G24160.1	0	alpha/beta-Hydrolases superfamily protein
Potri.004G177100	Potra2n4c10006	0.177202	0.721116	1.48445	AT4G38520.2	0	Protein phosphatase 2C family protein
Potri.017G009700	Potra2n17c31866	0.178112	0.658409	1.14879	AT1G05690.1	BT3	BTB and TAZ domain protein 3
Potri.015G034700	Potra2n15c28899	0.178143	0.404623	1.12508	AT5G37600.1	ATGLN1;1,ATGSR1,GLN1;1,GSR 1	glutamine synthase clone R1
Potri.T050500		0.178203	1.31942	1.7213	AT5G27550.1	0	P-loop containing nucleoside triphosphate hydrolases superfamily protein
Potri.018G022700		0.179689	1.10129	1.90144	AT5G25220.1	KNAT3	KNOTTED1-like homeobox gene 3
Potri.014G035500	Potra2n14c26589	0.181476	1.95602	2.25351	AT5G66850.1	MAPKKK5	mitogen-activated protein kinase kinase kinase 5
Potri.015G111000	Potra2n15c28165	0.18178	0.761736	2.46853	AT5G07440.1	GDH2	glutamate dehydrogenase 2
Potri.014G034400	Potra2n14c26579	0.182431	0.88786	1.33788	AT4G11800.1	0	Calcineurin-like metallo-phosphoesterase superfamily protein
Potri.006G027000	Potra2n6c15159	0.18289	1.55989	1.78531	AT4G24380.1	0	0
Potri.002G212400	Potra2n2c4396	0.18454	0.480569	1.0177	AT4G02980.1	ABP,ABP1	endoplasmic reticulum auxin binding protein 1
Potri.013G003000	Potra2n13c26285	0.184807	0.450376	1.16146	AT5G61190.1	0	putative endonuclease or glycosyl hydrolase with C2H2-type zinc finger domain
Potri.001G271700	Potra2n1c2373	0.184895	2.15517	3.37226	AT3G45640.1	ATMAPK3,ATMPK3,MPK3	mitogen-activated protein kinase 3
Potri.002G056600	Potra2n2c5914	0.185402	1.21616	1.37222	AT4G19645.2	0	TRAM, LAG1 and CLN8 (TLC) lipid-sensing domain containing protein
Potri.006G118400	Potra2n6c14275	0.186105	1.65608	2.96486	AT3G10050.1	OMR1	L-O-methylthreonine resistant 1
Potri.002G020400	Potra2n2c6262	0.186344	0.599724	1.84912	AT4G38660.1	0	Pathogenesis-related thaumatin superfamily protein
Potri.001G003100	Potra2n1c25	0.186526	0.507542	1.37649	AT5G36110.1	CYP716A1	cytochrome P450, family 716, subfamily A, polypeptide 1
Potri.015G103500	Potra2n15c28248	0.186708	1.07015	1.85639	AT5G41110.1	0	0
Potri.006G047300	Potra2n6c14997	0.187357	1.77935	2.15397	AT3G10300.3	0	Calcium-binding EF-hand family protein
Potri.017G069800	Potra2n17c31330	0.187705	0.668124	1.07871	AT5G40470.1	0	RNI-like superfamily protein
Potri.006G003900	Potra2n6c15353	0.187948	0.64866	1.53865	AT5G47740.1	0	Adenine nucleotide alpha hydrolases-like superfamily protein
Potri.001G015600		0.188014	0.952113	1.19062	AT3G45140.1	ATLOX2,LOX2	lipoxygenase 2
Potri.011G115000	Potra2n11c22850	0.188637	0.771975	1.67565	AT5G57850.1	0	D-aminoacid aminotransferase-like PLP-dependent enzymes superfamily protein
Potri.010G191000	Potra2n10c20736	0.191476	0.926649	1.17733	AT2G38120.1	AUX1,MAP1,PIR1,WAV5	Transmembrane amino acid transporter family protein
Potri.011G166700	Potra2n11c22397	0.192981	0.65441	1.3389	AT1G55740.1	AtSIP1,SIP1	seed imbibition 1
Potri.001G219500		0.193188	0.635978	1.28477	AT5G21090.1	0	Leucine-rich repeat (LRR) family protein
Potri.017G015200		0.193318	0.84483	1.75738	AT3G14460.1	0	LRR and NB-ARC domains-containing disease resistance protein
Potri.009G054800	Potra2n9c19642	0.193318	1.32251	2.23005	AT5G13800.1	CRN1,PPH	pheophytinase
Potri.017G144800	Potra2n17c30663	0.193927	0.558266	1.45427	AT5G17300.1	RVE1	Homeodomain-like superfamily protein
Potri.002G014500		0.194035	1.16968	1.18416	AT2G17030.1	0	F-box family protein with a domain of unknown function (DUF295)
Potri.001G083700	Potra2n1c687	0.19522	0.952849	2.02344	AT2G46680.1	ATHB-7,ATHB7,HB-7	homeobox 7
Potri.003G186500	Potra2n3c6796	0.195459	0.731809	1.26282	AT1G16180.1	0	Serinc-domain containing serine and sphingolipid biosynthesis protein
Potri.017G049100		0.195617	0.467997	1.09475	AT3G17380.1	0	TRAF-like family protein
Potri.001G360600	Potra2n1c3183	0.195657	0.642223	1.21925	AT5G55500.1	ATXYLT,XYLT	beta-1,2-xylosyltransferase
Potri.011G028400	Potra2n649s36265	0.196394	2.47439	2.92061	AT4G05200.1	CRK25	cysteine-rich RLK (RECEPTOR-like protein kinase) 25
Potri.003G125000	Potra2n3c7369	0.197408	1.03752	1.62875	AT5G23850.1	0	Arabidopsis thaliana protein of unknown function (DUF821)
Potri.018G022300	Potra2n18c33071	0.197524	1.12641	1.64476	AT4G32000.2	0	Protein kinase superfamily protein
Potri.002G106900	Potra2n2c5448	0.19795	1.39688	1.98672	AT1G09960.1	ATSUC4,ATSUT4,SUC4,SUT4	sucrose transporter 4
Potri.005G078700	Potra2n5c12147	0.198904	1.12296	1.88219	AT5G10170.1	ATMIPS3,MIPS3	myo-inositol-1-phosphate synthase 3
Potri.007G012200	Potra2n7c16536	0.201903	0.510839	1.19711	AT2G17970.1	0	2-oxoglutarate (2OG) and Fe(II)-dependent oxygenase superfamily protein
Potri.013G048300	Potra2n13c25857	0.203314	0.687988	1.45598	AT3G04350.1	0	Plant protein of unknown function (DUF946)
Potri.003G196200	Potra2n3c6708	0.203566	1.18144	2.31489	0	0	0
Potri.012G055500	Potra2n12c24175	0.204213	0.724328	1.14712	AT4G23180.1	CRK10,RLK4	cysteine-rich RLK (RECEPTOR-like protein kinase) 10
Potri.015G145400	Potra2n15c27976	0.2043	0.375775	1.02396	AT5G23870.3	0	Pectinacetylesterase family protein
Potri.001G296100	Potra2n1c2585	0.204759	1.18041	1.74111	AT3G19553.1	0	Amino acid permease family protein
Potri.001G181100	Potra2n1c1595	0.205526	0.773862	1.81547	AT1G52320.2	0	0
Potri.004G168900	Potra2n4c9941	0.206134	0.623482	1.31744	AT2G21120.1	0	Protein of unknown function (DUF803)
Potri.004G050900	Potra2n4c8852	0.206212	0.895157	1.51246	AT1G28520.1	ATVOZ1,VOZ1	vascular plant one zinc finger protein
Potri.011G047500	Potra2n11c23371	0.207252	0.733246	1.82892	AT5G60850.1	OBP4	OBF binding protein 4
Potri.001G011000	Potra2n1c111	0.207909	0.857109	1.97514	AT4G08780.1	0	Peroxidase superfamily protein
Potri.002G201500	Potra2n2c4583	0.208238	1.50255	2.46776	AT2G40940.1	ERS,ERS1	ethylene response sensor 1
Potri.005G186500	Potra2n5c11185	0.208428	1.26706	1.87685	AT1G21450.1	SCL1	SCARECROW-like 1
Potri.013G126800	Potra2n13c25197	0.208957	0.808068	1.32521	AT1G05710.4	0	basic helix-loop-helix (bHLH) DNA-binding superfamily protein
Potri.010G043900	Potra2n10c22051	0.209138	1.088	1.21897	AT1G70530.1	CRK3	cysteine-rich RLK (RECEPTOR-like protein kinase) 3
Potri.018G065300	Potra2n18c32705	0.209747	0.359065	1.16415	AT2G06510.1	ATRPA1A,ATRPA70A,RPA1A,RPA70A	replication protein A 1A
Potri.006G063600		0.209967	1.20336	1.54665	0	0	0
Potri.001G380800	Potra2n1c3328	0.210749	1.21147	1.57759	AT1G78530.1	0	Protein kinase superfamily protein
Potri.014G118200	Potra2n14c27297	0.211294	2.9093	3.37212	AT2G47260.1	ATWRKY23,WRKY23	WRKY DNA-binding protein 23
Potri.003G139700	Potra2n3c7234	0.211398	0.219089	1.15184	AT4G23850.1	LACS4	AMP-dependent synthetase and ligase family protein
Potri.014G132300	Potra2n14c27434	0.211599	0.539114	1.03739	AT3G62770.1	AtATG18a	Transducin/WD40 repeat-like superfamily protein
Potri.006G141700	Potra2n6c14061	0.212178	0.661938	1.4591	AT3G45310.1	0	Cysteine proteinases superfamily protein
Potri.T035000	Potra2n2c4393	0.212503	0.932555	1.04199	AT3G62760.1	ATGSTF13	Glutathione S-transferase family protein
Potri.001G015500	Potra2n432s35660	0.212672	1.10283	1.1848	AT3G45140.1	ATLOX2,LOX2	lipoxygenase 2
Potri.002G140500	Potra2n2c5135	0.213072	1.04971	1.66757	AT5G45290.1	0	RING/U-box superfamily protein
Potri.001G007000		0.213296	2.33032	5.65532	AT1G15670.1	0	Galactose oxidase/kelch repeat superfamily protein
Potri.004G159300	Potra2n4c9854	0.214509	0.485943	1.03063	AT4G34610.1	BLH6	BEL1-like homeodomain 6
Potri.010G123000	Potra2n10c21350	0.214665	2.39628	4.32761	AT1G68320.1	AtMYB62,BW62B,BW62C,MYB62	myb domain protein 62
Potri.003G218400	Potra2n3c6513	0.215409	0.953037	3.59902	AT2G44130.1	0	Galactose oxidase/kelch repeat superfamily protein
Potri.003G134600	Potra2n3c7279	0.215888	5.82033	7.23551	AT1G64160.1	0	Disease resistance-responsive (dirigent-like protein) family protein
Potri.003G183900	Potra2n3c6817	0.21671	0.542827	1.54667	AT5G48930.1	HCT	hydroxycinnamoyl-CoA shikimate/quinate hydroxycinnamoyl transferase
Potri.006G150900	Potra2n6c13982	0.217084	0.852204	1.75035	AT4G29680.1	0	Alkaline-phosphatase-like family protein
Potri.010G141700	Potra2n10c21169	0.21744	0.750067	1.22763	AT4G16150.1	0	calmodulin binding;transcription regulators
Potri.017G016000	Potra2n17c31804	0.218951	1.27982	2.33514	AT2G20560.1	0	DNAJ heat shock family protein
Potri.011G076900	Potra2n11c23125	0.220198	3.03178	4.4853	AT1G29640.1	0	Protein of unknown function, DUF584
Potri.015G005500	Potra2n15c29175	0.223009	0.520574	1.02621	AT2G46780.1	0	RNA-binding (RRM/RBD/RNP motifs) family protein
Potri.005G253400	Potra2n5c10556	0.223329	0.632868	1.10678	AT1G76390.2	0	ARM repeat superfamily protein
Potri.013G132300	Potra2n13c25148	0.223808	0.939622	1.65968	AT4G03510.2	ATRMA1,RMA1	RING membrane-anchor 1
Potri.004G074300	Potra2n4c9091	0.22441	0.832177	1.87659	AT5G17300.1	RVE1	Homeodomain-like superfamily protein
Potri.011G115100	Potra2n11c22849	0.226423	1.06543	2.77356	AT5G53970.1	0	Tyrosine transaminase family protein
Potri.001G076500	Potra2n1c616	0.226797	0.273861	1.40023	0	0	0
Potri.015G123400		0.226862	2.24354	3.26891	AT4G08850.1	0	Leucine-rich repeat receptor-like protein kinase family protein
Potri.017G096000	Potra2n17c31061	0.226943	1.4002	1.89249	AT3G51550.1	FER	Malectin/receptor-like protein kinase family protein
Potri.007G109100		0.227591	0.356578	1.02862	AT5G09330.4	anac082,NAC082,VNI1	NAC domain containing protein 82
Potri.007G126800	Potra2n7c15569	0.228509	0.715991	1.25026	AT2G43330.1	ATINT1,INT1	inositol transporter 1
Potri.001G102600	Potra2n1c859	0.228755	0.564782	1.37109	AT4G11655.1	0	Uncharacterised protein family (UPF0497)
Potri.008G148000	Potra2n8c17983	0.228798	1.61612	1.66167	AT2G02800.1	APK2B	protein kinase 2B
Potri.005G184500	Potra2n5c11205	0.229116	0.320365	1.00826	AT2G34300.1	0	S-adenosyl-L-methionine-dependent methyltransferases superfamily protein
Potri.005G258700	Potra2n5c10505	0.229416	1.69885	1.99753	AT1G20980.1	ATSPL14,FBR6,SPL14,SPL1R2	squamosa promoter binding protein-like 14
Potri.001G312300		0.229588	3.67209	4.15906	AT1G17840.1	ABCG11,ATWBC11,COF1,DSO,WBC11	white-brown complex homolog protein 11
Potri.019G030900	Potra2n19c34130	0.229765	1.34346	2.41682	AT3G04090.1	SIP1;1,SIP1A	small and basic intrinsic protein 1A
Potri.008G031800	Potra2n8c16892	0.230625	0.817727	1.19181	AT5G04410.1	anac078,NAC2	NAC domain containing protein 2
Potri.011G072200	Potra2n11c23177	0.232327	0.621983	1.0092	AT1G29760.1	0	Putative adipose-regulatory protein (Seipin)
Potri.006G219200	Potra2n6c13391	0.232597	1.8331	3.0721	AT5G20650.1	COPT5	copper transporter 5
Potri.T116700	Potra2n17c30738	0.234674	1.81292	2.55452	AT1G65880.1	BZO1	benzoyloxyglucosinolate 1
Potri.002G135100	Potra2n2c5186	0.234709	1.09933	1.2476	AT3G60190.1	ADL1E,ADL4,ADLP2,DL1E,DRP1E,EDR3	DYNAMIN-like 1E
Potri.004G113400	Potra2n4c9469	0.23661	1.15136	1.36381	AT5G15730.2	0	Protein kinase superfamily protein
Potri.002G256200	Potra2n2c4096	0.236765	0.614801	1.08841	AT2G20370.1	KAM1,MUR3	Exostosin family protein
Potri.001G111400	Potra2n1c943	0.237554	1.04666	2.2232	AT4G22990.1	0	Major Facilitator Superfamily with SPX (SYG1/Pho81/XPR1) domain-containing protein
Potri.001G311500		0.237849	3.90058	4.51736	AT1G17840.1	ABCG11,ATWBC11,COF1,DSO,WBC11	white-brown complex homolog protein 11
Potri.002G112300	Potra2n2c5394	0.238629	0.890337	1.71268	AT2G35510.1	SRO1	similar to RCD one 1
Potri.014G041300	Potra2n14c26636	0.239296	1.34481	2.51528	AT1G65910.1	anac028,NAC028	NAC domain containing protein 28
Potri.010G225200	Potra2n10c20402	0.23946	0.978092	1.47268	AT1G53390.1	0	P-loop containing nucleoside triphosphate hydrolases superfamily protein
Potri.019G063500	Potra2n19c33851	0.240138	0.833529	1.17003	AT3G26590.1	0	MATE efflux family protein
Potri.004G203700	Potra2n4c10198	0.240713	1.10397	1.19684	AT5G22460.1	0	alpha/beta-Hydrolases superfamily protein
Potri.016G131900	Potra2n16c30456	0.241174	0.831061	1.57978	AT5G01760.1	0	ENTH/VHS/GAT family protein
Potri.007G034500	Potra2n7c16327	0.242197	2.13579	2.70631	AT2G23450.2	0	Protein kinase superfamily protein
Potri.008G183600	Potra2n8c18329	0.242412	0.717662	1.42365	AT5G14420.4	RGLG2	RING domain ligase2
Potri.008G107900	Potra2n8c17598	0.242868	1.48112	2.2763	AT4G16150.1	0	calmodulin binding;transcription regulators
Potri.011G071700	Potra2n11c23182	0.243614	0.914281	1.52446	AT4G18880.1	AT-HSFA4A,HSF A4A	heat shock transcription factor A4A
Potri.001G245800	Potra2n1c2129	0.243982	0.403255	1.06823	AT2G29410.1	ATMTPB1,MTPB1	metal tolerance protein B1
Potri.002G150300		0.24486	3.79589	5.13527	AT2G45550.1	CYP76C4	cytochrome P450, family 76, subfamily C, polypeptide 4
Potri.005G205300	Potra2n5c11021	0.246912	0.631753	1.14932	AT2G30880.1	0	Pleckstrin homology (PH) domain-containing protein
Potri.002G178000	Potra2n2c4791	0.247065	1.32017	1.94182	AT1G01120.1	KCS1	3-ketoacyl-CoA synthase 1
Potri.008G010600	Potra2n8c16718	0.248415	1.05688	1.22162	AT5G13750.1	ZIFL1	zinc induced facilitator-like 1
Potri.011G116700	Potra2n11c22832	0.248683	1.56122	2.36058	AT3G15260.1	0	Protein phosphatase 2C family protein
Potri.001G148400	Potra2n1c1281	0.24892	1.01052	1.87407	AT5G47040.1	LON2	lon protease 2
Potri.013G060000	Potra2n13c25761	0.249223	2.87328	4.57891	AT5G60900.1	RLK1	receptor-like protein kinase 1
Potri.002G143800	Potra2n2c5121	0.249292	0.559811	1.14867	AT3G60580.1	0	C2H2-like zinc finger protein
Potri.001G008400	Potra2n1c89	0.249529	1.05405	1.43089	AT5G19860.1	0	Protein of unknown function, DUF538
Potri.001G422900		0.249562	0.769642	1.13943	0	0	0
Potri.006G220600	Potra2n6c13377	0.250074	0.816692	1.41315	AT2G06040.1	0	0
Potri.005G113000		0.251128	0.748004	1.0315	AT5G66200.1	ARO2	armadillo repeat only 2
Potri.003G134900	Potra2n3c7277	0.252068	0.397185	1.40703	AT5G41610.1	ATCHX18,CHX18	cation/H+ exchanger 18
Potri.006G125500	Potra2n6c14213	0.252301	0.680496	1.31681	AT5G03340.1	0	ATPase, AAA-type, CDC48 protein
Potri.003G109400	Potra2n3c7531	0.252502	0.7995	1.82789	AT4G25230.1	RIN2	RPM1 interacting protein 2
Potri.009G129900	Potra2n9c18982	0.253906	0.47449	2.04359	AT4G38770.1	ATPRP4,PRP4	proline-rich protein 4
Potri.008G172500	Potra2n8c18221	0.254088	1.10243	3.34726	AT4G13430.1	ATLEUC1,IIL1	isopropyl malate isomerase large subunit 1
Potri.017G017800	Potra2n17c31786	0.254824	1.04142	1.9238	AT4G04885.1	PCFS4	PCF11P-similar protein 4
Potri.002G225500	Potra2n2c4462	0.255541	2.87962	4.9846	AT3G21670.1	0	Major facilitator superfamily protein
Potri.013G031700	Potra2n13c26016	0.255855	0.916573	1.67506	AT3G05030.1	ATNHX2,NHX2	sodium hydrogen exchanger 2
Potri.005G026600	Potra2n5c12601	0.255961	0.982961	1.24212	AT3G62770.1	AtATG18a	Transducin/WD40 repeat-like superfamily protein
Potri.017G133200	Potra2n569s35998	0.256482	0.327908	1.36621	AT3G59990.3	MAP2B	methionine aminopeptidase 2B
Potri.001G302600	Potra2n1c2638	0.256754	1.55114	2.21414	AT5G67210.1	0	Protein of unknown function (DUF579)
Potri.012G033400		0.256954	1.45392	2.13223	AT3G59140.1	ATMRP14,MRP14	multidrug resistance-associated protein 14
Potri.001G379700		0.257336	0.872401	1.4469	AT3G14470.1	0	NB-ARC domain-containing disease resistance protein
Potri.015G059700		0.257447	0.75419	1.32487	AT5G39040.1	ALS1,ATTAP2,TAP2	transporter associated with antigen processing protein 2
Potri.001G216600	Potra2n1c1876	0.257461	1.00643	2.14215	AT2G35940.3	BLH1,EDA29	BEL1-like homeodomain 1
Potri.003G188100		0.257654	1.12178	1.59971	AT5G23570.1	ATSGS3,SGS3	XS domain-containing protein / XS zinc finger domain-containing protein-related
Potri.008G056400	Potra2n8c17120	0.257932	2.87912	2.92666	AT1G07570.1	APK1,APK1A	Protein kinase superfamily protein
Potri.003G170600	Potra2n3c6952	0.25872	1.15235	1.44103	AT1G67310.1	0	Calmodulin-binding transcription activator protein with CG-1 and Ankyrin domains
Potri.014G139500	Potra2n14c27514	0.259282	0.528856	1.27854	AT2G30950.1	FTSH2,VAR2	FtsH extracellular protease family
Potri.003G169100	Potra2n3c6963	0.25949	2.7009	4.46655	AT5G13080.1	ATWRKY75,WRKY75	WRKY DNA-binding protein 75
Potri.011G071900	Potra2n11c23180	0.259585	0.950882	1.46365	AT1G29800.1	0	RING/FYVE/PHD-type zinc finger family protein
Potri.006G166800	Potra2n6c13858	0.260249	0.7617	1.10766	AT5G45670.1	0	GDSL-like Lipase/Acylhydrolase superfamily protein
Potri.004G007500	Potra2n4c8469	0.260427	3.2941	4.55288	AT4G04450.1	AtWRKY42,WRKY42	WRKY family transcription factor
Potri.002G222700	Potra2n2c4494	0.260909	5.10496	5.32504	AT5G47530.1	0	Auxin-responsive family protein
Potri.013G006600	Potra2n13c26245	0.261107	1.39428	2.52847	AT1G56560.1	0	Plant neutral invertase family protein
Potri.015G099700	Potra2n15c28284	0.261171	0.812436	1.52809	AT5G50720.1	ATHVA22E,HVA22E	HVA22 homologue E
Potri.013G016900	Potra2n13c26158	0.261562	0.618023	1.58903	AT5G27730.1	0	Protein of unknown function (DUF1624)
Potri.003G069400		0.262279	1.29051	4.23757	AT3G14130.1	0	Aldolase-type TIM barrel family protein
Potri.018G028000	Potra2n18c33011	0.262863	2.7464	3.53407	AT5G25390.2	SHN2	Integrase-type DNA-binding superfamily protein
Potri.002G240900	Potra2n2c4242	0.263084	1.00895	2.44327	AT1G04760.1	ATVAMP726,VAMP726	vesicle-associated membrane protein 726
Potri.001G366100	Potra2n1c3201	0.263201	1.42274	2.87095	AT1G55910.1	ZIP11	zinc transporter 11 precursor
Potri.018G095300	Potra2n18c32436	0.263418	0.694544	1.06949	AT5G57580.1	0	Calmodulin-binding protein
Potri.001G072000	Potra2n1c576	0.26349	0.324909	1.04595	AT3G26618.1	ERF1-3	eukaryotic release factor 1-3
Potri.003G207600	Potra2n3c6607	0.263908	0.809323	1.38536	AT4G12070.1	0	0
Potri.012G143100	Potra2n12c24909	0.263988	0.75693	1.01917	AT3G49060.1	0	U-box domain-containing protein kinase family protein
Potri.006G062900	Potra2n6c14816	0.264115	1.12302	1.13486	AT3G18670.1	0	Ankyrin repeat family protein
Potri.002G204400	Potra2n2c4552	0.264489	0.713144	1.19817	AT3G62830.1	ATUXS2,AUD1,UXS2	NAD(P)-binding Rossmann-fold superfamily protein
Potri.004G135500	Potra2n4c9653	0.265619	0.969413	1.08328	AT1G07650.1	0	Leucine-rich repeat transmembrane protein kinase
Potri.002G064000	Potra2n2c5845	0.265744	0.701764	1.09829	AT1G34060.1	0	Pyridoxal phosphate (PLP)-dependent transferases superfamily protein
Potri.001G041800	Potra2n1c339	0.265746	1.04791	2.01674	AT2G24100.1	0	0
Potri.010G234700	Potra2n10c20310	0.267018	1.15345	1.6244	AT5G03730.2	AtCTR1,CTR1,SIS1	Protein kinase superfamily protein
Potri.001G026600	Potra2n1c219	0.267181	1.30115	1.73871	AT5G13810.1	0	Glutaredoxin family protein
Potri.002G193800	Potra2n2c4652	0.267586	0.375595	1.57376	AT2G47710.1	0	Adenine nucleotide alpha hydrolases-like superfamily protein
Potri.007G092700		0.268218	0.55441	1.06061	AT4G39870.2	0	TLD-domain containing nucleolar protein
Potri.002G106800	Potra2n2c5449	0.270294	3.07506	3.63305	AT1G09970.1	LRR XI-23,RLK7	Leucine-rich receptor-like protein kinase family protein
Potri.005G101700	Potra2n5c11906	0.270702	0.488019	1.02243	AT2G17550.1	0	0
Potri.014G115200	Potra2n14c27269	0.270754	0.952261	1.34475	AT2G47115.1	0	0
Potri.014G096000	Potra2n14c27099	0.271715	1.38034	2.18604	AT4G01070.1	GT72B1,UGT72B1	UDP-Glycosyltransferase superfamily protein
Potri.012G088900	Potra2n12c24456	0.271804	0.70838	1.41076	AT4G20140.1	GSO1	Leucine-rich repeat transmembrane protein kinase
Potri.015G012300	Potra2n15c29115	0.272982	0.773413	2.14646	AT5G52990.1	0	SNARE-like superfamily protein
Potri.014G161300	Potra2n14c27704	0.273171	1.31574	2.25457	AT5G14780.1	FDH	formate dehydrogenase
Potri.014G072100		0.274186	0.831785	1.53082	AT2G45510.1	CYP704A2	cytochrome P450, family 704, subfamily A, polypeptide 2
Potri.009G115400	Potra2n9c19105	0.274421	1.39652	2.02463	AT4G34480.1	0	O-Glycosyl hydrolases family 17 protein
Potri.004G028000	Potra2n4c8641	0.27525	1.52981	2.3648	AT4G21380.1	ARK3,RK3	receptor kinase 3
Potri.015G102900		0.275763	0.918297	1.51311	AT3G48770.1	0	DNA binding;ATP binding
Potri.004G114300	Potra2n4c9476	0.276113	0.317469	1.12591	AT5G15780.1	0	Pollen Ole e 1 allergen and extensin family protein
Potri.002G212900	Potra2n2c4400	0.276161	0.935763	2.59672	AT2G48020.1	0	Major facilitator superfamily protein
Potri.015G117600	Potra2n81s34504	0.276176	0.413092	1.46047	AT4G19670.2	0	RING/U-box superfamily protein
Potri.017G142300	Potra2n17c30702	0.276197	1.00869	1.32819	AT3G02700.1	0	NC domain-containing protein-related
Potri.005G134400	Potra2n5c11632	0.276199	0.466993	1.03005	AT5G66880.1	SLY1	sucrose nonfermenting 1(SNF1)-related protein kinase 2.3
Potri.012G002600	Potra2n12c23921	0.276664	0.851618	1.29771	AT5G53120.4	ATSPDS3,SPDS3,SPMS	spermidine synthase 3
Potri.012G056400	Potra2n12c24185	0.276929	0.911644	1.46563	AT1G73850.1	0	Protein of unknown function (DUF1666)
Potri.010G191900	Potra2n10c20727	0.277469	2.30611	3.76968	AT4G00430.1	PIP1;4,PIP1E,TMP-C	plasma membrane intrinsic protein 1;4
Potri.012G043900	Potra2n12c24087	0.278567	0.442608	1.35589	AT5G37600.1	ATGLN1;1,ATGSR1,GLN1;1,GSR 1	glutamine synthase clone R1
Potri.013G057200	Potra2n13c25784	0.278648	1.17859	2.69779	AT5G18130.1	0	0
Potri.008G187900	Potra2n8c18360	0.281163	0.798823	1.11803	AT1G10740.3	0	alpha/beta-Hydrolases superfamily protein
Potri.014G087000	Potra2n14c27013	0.282839	0.664504	1.26598	AT4G00335.1	RHB1A	RING-H2 finger B1A
Potri.001G146800	Potra2n3c7738	0.283256	0.966562	1.0349	AT5G45470.1	0	Protein of unknown function (DUF594)
Potri.010G118000	Potra2n10c21396	0.284035	0.488956	1.5753	AT1G15100.1	RHA2A	RING-H2 finger A2A
Potri.018G119200		0.284611	1.33819	1.40765	AT1G30270.1	ATCIPK23,CIPK23,LKS1,SnRK3.23	CBL-interacting protein kinase 23
Potri.005G257700	Potra2n5c10515	0.285369	1.0438	1.88407	AT2G33590.1	0	NAD(P)-binding Rossmann-fold superfamily protein
Potri.019G010200	Potra2n19c34337	0.286028	0.76717	1.2551	AT1G76890.2	AT-GT2,GT2	Duplicated homeodomain-like superfamily protein
Potri.004G042700	Potra2n4c8772	0.286264	1.63633	2.0043	AT4G03510.2	ATRMA1,RMA1	RING membrane-anchor 1
Potri.017G014900		0.286372	1.2615	1.9488	AT3G14470.1	0	NB-ARC domain-containing disease resistance protein
Potri.002G099700	Potra2n2c5510	0.28691	1.88343	2.1425	AT1G78290.3	SNRK2-8,SNRK2.8,SRK2C	Protein kinase superfamily protein
Potri.010G113000	Potra2n10c21449	0.289	0.891972	1.30344	AT1G70950.1	0	TPX2 (targeting protein for Xklp2) protein family
Potri.001G101700	Potra2n1c848	0.290351	0.73912	1.56692	AT5G41350.1	0	RING/U-box superfamily protein
Potri.003G119600	Potra2n3c7423	0.291121	1.07241	1.07983	AT4G22920.1	ATNYE1,NYE1	non-yellowing 1
Potri.007G037700	Potra2n246s35110	0.291391	1.34055	2.385	AT2G23620.1	ATMES1,MES1	methyl esterase 1
Potri.005G185200	Potra2n5c11200	0.291811	1.08176	1.79995	AT1G76980.1	0	0
Potri.019G020200		0.292039	0.902965	1.79619	AT4G10780.1	0	LRR and NB-ARC domains-containing disease resistance protein
Potri.012G112000	Potra2n12c24657	0.292604	0.686044	1.04428	AT5G51070.1	CLPD,ERD1,SAG15	Clp ATPase
Potri.008G095600	Potra2n8c17480	0.292974	1.57312	2.53768	AT2G03530.2	ATUPS2,UPS2	ureide permease 2
Potri.011G043300		0.293405	1.2702	1.78878	AT5G57580.1	0	Calmodulin-binding protein
Potri.001G013000		0.294047	0.691606	1.85287	AT3G49110.1	ATPCA,ATPRX33,PRX33,PRXCA	peroxidase CA
Potri.005G223500	Potra2n5c10847	0.294519	2.27299	2.91368	AT2G38940.1	ATPT2,PHT1;4	phosphate transporter 1;4
Potri.001G309100	Potra2n1c2684	0.29514	1.1648	1.70744	AT1G76890.2	AT-GT2,GT2	Duplicated homeodomain-like superfamily protein
Potri.017G074500		0.29536	1.05404	3.04542	ATCG00140.1	0	ATP synthase subunit C family protein
Potri.002G067700	Potra2n2c5813	0.296402	1.17969	1.50215	AT1G76770.1	0	HSP20-like chaperones superfamily protein
Potri.008G156800	Potra2n8c18074	0.296646	1.22307	2.28175	AT4G14746.1	0	0
Potri.005G152100	Potra2n5c11475	0.297679	1.5944	1.97884	AT1G69700.1	ATHVA22C,HVA22C	HVA22 homologue C
Potri.002G090700	Potra2n2c5587	0.297798	0.301832	1.23536	AT1G77920.1	0	bZIP transcription factor family protein
Potri.002G104200	Potra2n2c5471	0.298352	0.478874	1.19446	AT5G49710.3	0	0
Potri.003G195500	Potra2n3c6713	0.298507	0.531476	1.45177	AT3G54400.1	0	Eukaryotic aspartyl protease family protein
Potri.004G217200	Potra2n4c10317	0.299099	0.463832	1.12382	AT3G44880.1	ACD1,LLS1,PAO	Pheophorbide a oxygenase family protein with Rieske [2Fe-2S] domain
Potri.010G249200	Potra2n10c20161	0.300195	0.878488	1.01393	AT1G55730.2	ATCAX5,CAX5	cation exchanger 5
Potri.015G061400	Potra2n15c28678	0.3002	0.83759	1.00656	AT1G18670.1	IBS1	Protein kinase superfamily protein
Potri.006G015200	Potra2n6c15256	0.300234	1.32622	3.05869	AT4G16480.1	ATINT4,INT4	inositol transporter 4
Potri.007G100600	Potra2n7c15814	0.301671	2.80072	4.16635	AT3G52430.1	ATPAD4,PAD4	alpha/beta-Hydrolases superfamily protein
Potri.003G090100	Potra2n3c7707	0.301817	1.33246	2.12041	AT4G35470.1	PIRL4	plant intracellular ras group-related LRR 4
Potri.001G366500	Potra2n1c3204	0.302549	0.866499	2.03252	AT3G13130.1	0	0
Potri.015G102700		0.302571	1.27611	1.69104	AT3G48770.1	0	DNA binding;ATP binding
Potri.002G097200		0.302593	1.13678	1.76203	AT1G34750.1	0	Protein phosphatase 2C family protein
Potri.004G226900	Potra2n4c10403	0.303619	0.372022	1.39847	AT1G09600.1	0	Protein kinase superfamily protein
Potri.014G024100	Potra2n14c26494	0.304079	1.01524	2.06186	AT5G43060.1	0	Granulin repeat cysteine protease family protein
Potri.006G043800	Potra2n6c15034	0.304224	0.631223	1.39519	AT5G04040.1	SDP1	Patatin-like phospholipase family protein
Potri.010G210800	Potra2n10c20539	0.304396	0.769853	1.49141	AT3G09110.1	0	Protein of unknown function (DUF674)
Potri.013G032900	Potra2n13c26008	0.304424	0.396011	1.13822	0	0	0
Potri.017G100100	Potra2n17c31044	0.304472	0.753291	1.22856	AT5G15790.2	0	RING/U-box superfamily protein
Potri.002G024300	Potra2n2c6221	0.305314	1.11985	1.42459	AT1G75580.1	0	SAUR-like auxin-responsive protein family
Potri.013G137300		0.306838	1.73234	3.75479	ATCG00720.1	0	photosynthetic electron transfer B
Potri.015G086200	Potra2n15c28423	0.309038	0.943913	1.02899	AT5G14420.1	RGLG2	RING domain ligase2
Potri.002G248600	Potra2n2c4165	0.310209	0.637187	1.16167	AT3G07360.1	ATPUB9,PUB9	plant U-box 9
Potri.T171900		0.310578	1.8104	2.57461	AT3G50930.1	BCS1	cytochrome BC1 synthesis
Potri.006G092400	Potra2n6c14533	0.31102	1.61187	3.17478	AT5G02020.1	0	0
Potri.002G007800	Potra2n2c6387	0.311306	0.669013	1.08355	AT1G76390.2	0	ARM repeat superfamily protein
Potri.001G221800		0.31145	1.01582	2.18429	AT1G75800.1	0	Pathogenesis-related thaumatin superfamily protein
Potri.018G076000	Potra2n18c32623	0.313716	0.396324	1.26498	AT3G24460.1	0	Serinc-domain containing serine and sphingolipid biosynthesis protein
Potri.001G158700	Potra2n1c1396	0.313953	1.13376	2.07037	AT5G47510.1	0	Sec14p-like phosphatidylinositol transfer family protein
Potri.004G146000	Potra2n4c9742	0.314607	0.769358	1.51047	AT3G19000.1	0	2-oxoglutarate (2OG) and Fe(II)-dependent oxygenase superfamily protein
Potri.T096300	Potra2n6c13903	0.315104	1.25102	1.54623	AT4G28940.1	0	Phosphorylase superfamily protein
Potri.004G026200	Potra2n4c8625	0.315307	1.50068	2.52036	AT4G05200.1	CRK25	cysteine-rich RLK (RECEPTOR-like protein kinase) 25
Potri.015G146100	Potra2n15c27971	0.315421	0.973728	1.10962	AT3G49055.1	0	0
Potri.009G030400	Potra2n9c19864	0.315846	1.00759	1.12182	AT2G45910.1	0	U-box domain-containing protein kinase family protein
Potri.003G162500	Potra2n3c7035	0.316024	1.95269	4.14406	AT5G13330.1	Rap2.6L	related to AP2 6l
Potri.002G058500	Potra2n2c5895	0.316169	1.17673	1.97482	AT3G59090.1	0	0
Potri.010G072200		0.316357	3.63801	4.81876	0	0	0
Potri.009G159000	Potra2n9c18731	0.31664	0.514922	1.74808	AT2G27090.1	0	Protein of unknown function (DUF630 and DUF632)
Potri.005G118800	Potra2n5c11749	0.316682	0.613887	1.03251	AT1G75420.1	0	UDP-Glycosyltransferase superfamily protein
Potri.017G015600		0.31711	2.40858	2.63191	AT3G14460.1	0	LRR and NB-ARC domains-containing disease resistance protein
Potri.002G069500	Potra2n2c5788	0.317199	0.83088	1.51482	AT1G43700.1	SUE3,VIP1	VIRE2-interacting protein 1
Potri.006G068500	Potra2n6c14762	0.320007	1.70646	2.47788	AT2G25490.1	EBF1,FBL6	EIN3-binding F box protein 1
Potri.004G076200	Potra2n4c9108	0.320056	0.720569	1.80971	AT3G02720.1	0	Class I glutamine amidotransferase-like superfamily protein
Potri.016G141200	Potra2n16c30548	0.32062	0.592369	1.0071	AT5G01960.1	0	RING/U-box superfamily protein
Potri.010G126700	Potra2n10c21315	0.321011	0.501793	1.39805	AT1G68580.2	0	agenet domain-containing protein / bromo-adjacent homology (BAH) domain-containing protein
Potri.013G094900	Potra2n13c25493	0.321663	0.469587	1.03541	AT4G10170.2	0	SNARE-like superfamily protein
Potri.005G218500	Potra2n5c10895	0.321748	2.47296	3.25779	AT1G06800.1	PLA-I{gamma}1	alpha/beta-Hydrolases superfamily protein
Potri.011G030900	Potra2n11c23466	0.322269	1.09932	2.10963	AT1G61740.1	0	Sulfite exporter TauE/SafE family protein
Potri.003G120300	Potra2n3c7416	0.323925	1.07566	1.47645	AT4G11820.2	EMB2778,FKP1,HMGS,MVA1	hydroxymethylglutaryl-CoA synthase / HMG-CoA synthase / 3-hydroxy-3-methylglutaryl coenzyme A synthase
Potri.014G006900	Potra2n14c26369	0.323951	3.58683	4.56095	AT3G49780.1	ATPSK3 (FORMER SYMBOL),ATPSK4,PSK4	phytosulfokine 4 precursor
Potri.010G082600	Potra2n10c21722	0.324422	1.49671	1.94575	AT4G14750.1	IQD19	IQ-domain 19
Potri.001G129900	Potra2n1c1122	0.324689	1.16091	2.07887	AT2G38250.1	0	Homeodomain-like superfamily protein
Potri.014G075800	Potra2n14c26915	0.325054	1.32294	2.15535	AT3G61060.1	AtPP2-A13,PP2-A13	phloem protein 2-A13
Potri.001G160100	Potra2n1c1406	0.325153	1.41095	2.40324	AT4G20070.1	AAH,ATAAH	allantoate amidohydrolase
Potri.001G442800	Potra2n1c3750	0.325468	0.495938	1.03614	AT5G11720.1	0	Glycosyl hydrolases family 31 protein
Potri.011G122000	Potra2n11c22781	0.326029	1.24361	3.59286	AT5G53750.1	0	CBS domain-containing protein
Potri.006G221800	Potra2n6c13365	0.326044	2.21174	2.65603	AT4G38620.1	ATMYB4,MYB4	myb domain protein 4
Potri.004G054600	Potra2n4c8917	0.327043	2.71444	2.91594	AT4G18550.1	0	alpha/beta-Hydrolases superfamily protein
Potri.005G216400	Potra2n5c10913	0.327364	0.835793	1.73034	AT1G03055.1	0	0
Potri.012G098900	Potra2n12c24542	0.327951	0.423329	1.06531	AT5G14120.1	0	Major facilitator superfamily protein
Potri.003G159800	Potra2n3c7061	0.328369	2.28393	2.63394	AT5G47910.1	ATRBOHD,RBOHD	respiratory burst oxidase homologue D
Potri.005G069600	Potra2n5c12246	0.330145	1.41826	1.50477	AT4G33490.2	0	Eukaryotic aspartyl protease family protein
Potri.001G408500	Potra2n1c3564	0.33098	1.76279	1.99515	AT2G20900.2	ATDGK5,DGK5	diacylglycerol kinase 5
Potri.004G106600	Potra2n4c9412	0.331068	4.07218	5.46604	AT3G25180.1	CYP82G1	cytochrome P450, family 82, subfamily G, polypeptide 1
Potri.006G015000	Potra2n6c15259	0.331719	2.10537	2.57265	AT5G47530.1	0	Auxin-responsive family protein
Potri.019G018100	Potra2n19c34232	0.33175	0.769439	1.56333	AT3G04530.1	ATPPCK2,PEPCK2,PPCK2	phosphoenolpyruvate carboxylase kinase 2
Potri.015G053300	Potra2n15c28742	0.331823	0.867239	1.26334	AT1G49050.1	0	Eukaryotic aspartyl protease family protein
Potri.003G029400		0.332517	0.724264	2.49385	AT1G58190.2	AtRLP9,RLP9	receptor like protein 9
Potri.009G097100	Potra2n9c19271	0.332559	1.08373	1.48504	AT2G15320.1	0	Leucine-rich repeat (LRR) family protein
Potri.005G197800	Potra2n5c11089	0.332857	1.13701	2.14762	AT1G71710.1	0	DNAse I-like superfamily protein
Potri.006G064000	Potra2n6c14810	0.334216	0.623549	1.21861	AT5G33280.1	0	Voltage-gated chloride channel family protein
Potri.017G151800	Potra2n17c30605	0.334243	0.968362	1.3329	AT1G65730.1	YSL7	YELLOW STRIPE like 7
Potri.008G129100	Potra2n8c17822	0.334846	0.857481	2.91309	AT1G23040.1	0	hydroxyproline-rich glycoprotein family protein
Potri.018G021000	Potra2n18c33082	0.334882	0.527452	1.05988	AT5G54830.1	0	DOMON domain-containing protein / dopamine beta-monooxygenase N-terminal domain-containing protein
Potri.005G172400	Potra2n5c11320	0.335459	2.17736	3.81022	AT1G37130.1	ATNR2,B29,CHL3,NIA2,NIA2-1,NR,NR2	nitrate reductase 2
Potri.005G025200	Potra2n5c12613	0.335496	2.39417	3.67093	AT5G27730.1	0	Protein of unknown function (DUF1624)
Potri.001G296800	Potra2n1c2592	0.335712	0.957272	1.33828	AT4G33910.1	0	2-oxoglutarate (2OG) and Fe(II)-dependent oxygenase superfamily protein
Potri.001G015900	Potra2n1c127	0.336059	0.980534	1.80667	AT1G73730.1	AtEIL3,ATSLIM,EIL3,SLIM1	ETHYLENE-INSENSITIVE3-like 3
Potri.013G068300	Potra2n13c25682	0.336819	0.620222	1.18267	AT1G08680.1	AGD14,ZIGA4	ARF GAP-like zinc finger-containing protein ZIGA4
Potri.005G125600	Potra2n5c11684	0.337838	0.773232	1.56473	AT5G66730.1	0	C2H2-like zinc finger protein
Potri.018G052200	Potra2n18c32807	0.338194	0.378906	1.27243	AT1G55110.1	AtIDD7,IDD7	indeterminate(ID)-domain 7
Potri.014G168600	Potra2n14c27770	0.339087	1.55875	1.57639	AT3G07700.1	0	Protein kinase superfamily protein
Potri.006G255400	Potra2n6c13055	0.339658	0.669975	1.04995	AT4G32272.1	0	Nucleotide/sugar transporter family protein
Potri.002G113000	Potra2n2c5390	0.340667	0.818742	1.27434	AT1G10040.1	0	alpha/beta-Hydrolases superfamily protein
Potri.008G170900	Potra2n8c18205	0.341068	1.02408	1.49922	AT5G13890.3	0	Family of unknown function (DUF716)
Potri.015G033900	Potra2n15c28913	0.341305	1.33182	1.48257	AT3G17700.1	ATCNGC20,CNBT1,CNGC20	cyclic nucleotide-binding transporter 1
Potri.012G118300		0.345075	0.783626	1.03255	AT5G45110.1	ATNPR3,NPR3	NPR1-like protein 3
Potri.009G118300		0.345527	0.948917	1.67254	AT4G39230.1	0	NmrA-like negative transcriptional regulator family protein
Potri.001G332500	Potra2n1c2902	0.347687	0.535998	1.01981	AT3G01860.1	0	0
Potri.019G131800	Potra2n19c33272	0.348193	3.09246	4.65302	AT1G06840.1	0	Leucine-rich repeat protein kinase family protein
Potri.019G033600		0.34823	0.542821	1.25499	AT3G03980.1	0	NAD(P)-binding Rossmann-fold superfamily protein
Potri.001G335300	Potra2n1c2934	0.348685	2.38124	2.57715	AT5G40780.1	LHT1	lysine histidine transporter 1
Potri.011G149700	Potra2n11c22530	0.348844	0.515091	1.77913	AT1G01030.1	NGA3	AP2/B3-like transcriptional factor family protein
Potri.019G119300	Potra2n19c33359	0.348978	0.400183	1.13655	AT4G03260.2	0	Outer arm dynein light chain 1 protein
Potri.001G251200	Potra2n1c2185	0.351004	2.411	2.75842	AT2G38170.1	ATCAX1,CAX1,RCI4	cation exchanger 1
Potri.013G042000	Potra2n13c25929	0.351672	0.640157	1.16962	AT2G30580.1	DRIP2	DREB2A-interacting protein 2
Potri.013G036600		0.354841	2.64041	2.97321	AT4G08850.1	0	Leucine-rich repeat receptor-like protein kinase family protein
Potri.016G103500	Potra2n16c30211	0.355257	0.921541	1.45463	AT3G53960.1	0	Major facilitator superfamily protein
Potri.009G053700	Potra2n9c19654	0.355376	2.15784	3.08797	AT1G51340.2	0	MATE efflux family protein
Potri.006G267300	Potra2n6c12936	0.357267	0.707223	1.76156	AT2G24820.1	TIC55-II	translocon at the inner envelope membrane of chloroplasts 55-II
Potri.009G021700	Potra2n9c19941	0.357906	0.95302	1.6394	AT3G43790.1	ZIFL2	zinc induced facilitator-like 2
Potri.004G000300	Potra2n4c8412	0.358643	1.37438	1.91129	AT5G16340.1	0	AMP-dependent synthetase and ligase family protein
Potri.008G067400	Potra2n8c17222	0.359981	0.908999	2.1273	AT3G51880.2	HMGB1,NFD1	high mobility group B1
Potri.008G162500	Potra2n8c18126	0.362094	0.648763	1.19438	AT5G43630.1	TZP	zinc knuckle (CCHC-type) family protein
Potri.018G098400	Potra2n18c32386	0.363704	0.902591	1.45992	AT5G57740.1	XBAT32	XB3 ortholog 2 in Arabidopsis thaliana
Potri.T028500		0.364047	1.63498	2.82895	AT4G27220.1	0	NB-ARC domain-containing disease resistance protein
Potri.009G077500	Potra2n9c19599	0.365029	1.45192	2.04427	AT2G30140.1	0	UDP-Glycosyltransferase superfamily protein
Potri.008G197000	Potra2n8c18444	0.36545	0.737819	1.41595	AT5G18830.3	ATSPL7,SPL7	squamosa promoter binding protein-like 7
Potri.007G013600	Potra2n7c16520	0.365678	0.443197	1.48469	AT1G19860.1	0	Zinc finger C-x8-C-x5-C-x3-H type family protein
Potri.010G188500	Potra2n8c17234	0.366129	1.47648	2.53253	AT3G55960.1	0	Haloacid dehalogenase-like hydrolase (HAD) superfamily protein
Potri.015G046200	Potra2n15c28789	0.36653	5.01113	6.74612	AT1G25340.1	AtMYB116,MYB116	myb domain protein 116
Potri.006G204200	Potra2n6c13538	0.366747	1.70183	3.43281	AT3G11660.1	NHL1	NDR1/HIN1-like 1
Potri.004G063500	Potra2n4c8993	0.367218	1.98842	3.53799	AT1G29750.2	RKF1	receptor-like kinase in flowers 1
Potri.008G195200	Potra2n8c18428	0.368489	0.505199	1.01048	AT2G47900.2	AtTLP3,TLP3	tubby like protein 3
Potri.001G154500	Potra2n1c1349	0.369386	3.26418	3.9246	AT2G25410.1	0	RING/U-box superfamily protein
Potri.002G091200		0.370165	0.778703	1.19968	AT4G08550.1	0	electron carriers;protein disulfide oxidoreductases
Potri.008G036900	Potra2n8c16935	0.370298	2.365	3.96656	AT5G04250.1	0	Cysteine proteinases superfamily protein
Potri.011G141700		0.370663	0.960939	1.06172	AT1G55790.1	0	Domain of unknown function (DUF2431)
Potri.013G140500		0.372313	1.20342	3.32642	ATCG00790.1	0	ribosomal protein L16
Potri.003G176800	Potra2n3c6889	0.373636	2.12294	2.53269	AT5G13930.1	ATCHS,CHS,TT4	Chalcone and stilbene synthase family protein
Potri.002G015900	Potra2n2c6311	0.374456	1.08268	1.42093	AT5G27280.1	0	Zim17-type zinc finger protein
Potri.007G140500	Potra2n7c15449	0.374745	3.15614	5.30554	AT2G43820.1	ATSAGT1,GT,SAGT1,SGT1,UGT74F2	UDP-glucosyltransferase 74F2
Potri.017G122400	Potra2n17c30855	0.375355	1.11145	1.67379	AT1G71090.1	0	Auxin efflux carrier family protein
Potri.018G098100	Potra2n18c32389	0.375608	1.43334	2.92618	AT2G18670.1	0	RING/U-box superfamily protein
Potri.015G086000	Potra2n15c28426	0.376347	0.409391	1.32387	AT1G13080.1	CYP71B2	cytochrome P450, family 71, subfamily B, polypeptide 2
Potri.018G130800	Potra2n18c32128	0.377584	2.01691	2.84063	AT2G25490.1	EBF1,FBL6	EIN3-binding F box protein 1
Potri.010G079200	Potra2n10c21748	0.377891	1.74804	1.93979	AT1G20780.1	ATPUB44,PUB44,SAUL1	senescence-associated E3 ubiquitin ligase 1
Potri.012G094000	Potra2n234s35055	0.377939	2.33327	3.87636	AT5G50335.1	0	0
Potri.005G117200	Potra2n5c11768	0.378253	0.692263	1.02548	AT3G51130.1	0	0
Potri.001G468700	Potra2n1c3964	0.379473	1.02246	1.83691	AT1G55760.1	0	BTB/POZ domain-containing protein
Potri.007G093400	Potra2n7c15890	0.382083	0.656711	1.02974	AT2G22300.1	CAMTA3,SR1	signal responsive 1
Potri.001G275700	Potra2n1c2346	0.383611	1.68121	1.79823	AT5G49700.1	0	Predicted AT-hook DNA-binding family protein
Potri.002G187600	Potra2n2c4707	0.385375	0.891481	1.36007	AT4G01840.1	ATKCO5,ATTPK5,KCO5,TPK5	Ca2+ activated outward rectifying K+ channel 5
Potri.013G018400	Potra2n13c26143	0.386211	1.60462	2.22258	AT3G62770.1	AtATG18a	Transducin/WD40 repeat-like superfamily protein
Potri.001G051600	Potra2n1c419	0.388746	3.62967	4.66476	AT5G13930.1	ATCHS,CHS,TT4	Chalcone and stilbene synthase family protein
Potri.T176800		0.388769	0.858941	1.14958	AT3G47570.1	0	Leucine-rich repeat protein kinase family protein
Potri.006G214800	Potra2n6c13431	0.389681	0.667182	1.32496	AT5G42870.1	ATPAH2,PAH2	phosphatidic acid phosphohydrolase 2
Potri.013G033000	Potra2n13c26007	0.390902	0.576877	1.64616	AT1G54570.1	0	Esterase/lipase/thioesterase family protein
Potri.012G022100	Potra2n12c23718	0.391629	1.71264	1.7586	AT2G46780.1	0	RNA-binding (RRM/RBD/RNP motifs) family protein
Potri.002G051100	Potra2n2c5980	0.392502	1.2862	1.69877	AT3G22530.1	0	0
Potri.001G075600	Potra2n1c609	0.39298	2.09039	2.98252	AT1G30900.1	BP80-3;3,VSR3;3,VSR6	VACUOLAR SORTING RECEPTOR 6
Potri.008G003300	Potra2n8c16658	0.393672	0.81753	1.604	AT3G54540.1	ATGCN4,GCN4	general control non-repressible 4
Potri.009G045100	Potra2n9c19734	0.393836	0.946149	1.72284	AT1G07230.1	NPC1	non-specific phospholipase C1
Potri.015G071800	Potra2n15c28575	0.393992	1.18209	1.46785	AT5G62570.2	0	Calmodulin binding protein-like
Potri.010G034300	Potra2n10c22131	0.394093	0.738006	1.71638	AT1G69850.1	ATNRT1:2,NRT1:2,NTL1	nitrate transporter 1:2
Potri.002G102100	Potra2n2c5488	0.395458	1.44074	3.6714	AT5G65380.1	0	MATE efflux family protein
Potri.010G202400	Potra2n10c20625	0.3961	0.545243	1.46549	AT3G12560.1	ATTBP2,TRFL9	TRF-like 9
Potri.009G052900	Potra2n9c19661	0.39625	0.580242	1.07907	AT5G12840.2	ATHAP2A,EMB2220,HAP2A,NF-YA1	nuclear factor Y, subunit A1
Potri.001G452700	Potra2n1c3812	0.396599	1.43143	3.30554	AT1G33060.1	ANAC014,NAC014	NAC 014
Potri.014G028200	Potra2n14c26536	0.397234	1.13938	1.84758	AT1G45249.1	ABF2,AREB1,ATAREB1	abscisic acid responsive elements-binding factor 2
Potri.006G234200	Potra2n6c13245	0.397415	1.55183	2.76456	AT5G65790.1	ATMYB68,MYB68	myb domain protein 68
Potri.008G199100	Potra2n8c18464	0.400325	0.556577	1.17289	AT4G13110.1	0	BSD domain-containing protein
Potri.010G240800	Potra2n10c20245	0.400592	1.47245	2.31785	AT5G04760.1	0	Duplicated homeodomain-like superfamily protein
Potri.010G236500	Potra2n10c20290	0.401492	1.55775	1.89597	AT1G66240.1	ATATX1,ATX1	homolog of anti-oxidant 1
Potri.019G078400	Potra2n19c33677	0.402115	1.21793	2.26272	AT1G72180.1	0	Leucine-rich receptor-like protein kinase family protein
Potri.009G024600	Potra2n9c19915	0.404161	0.837431	1.30439	AT2G44280.1	0	Major facilitator superfamily protein
Potri.008G170800	Potra2n8c18204	0.405186	0.833955	1.74102	AT2G33385.2	arpc2b	actin-related protein C2B
Potri.005G010800	Potra2n5c12729	0.405711	0.919523	1.38998	AT1G56560.1	0	Plant neutral invertase family protein
Potri.001G108100	Potra2n1c908	0.406555	0.685186	1.49599	AT4G11660.1	AT-HSFB2B,HSFB2B	winged-helix DNA-binding transcription factor family protein
Potri.012G133000	Potra2n12c24811	0.408701	2.73917	3.56054	AT5G62165.1	AGL42	AGAMOUS-like 42
Potri.002G179800	Potra2n2c4775	0.409057	0.948053	1.21189	AT5G24470.1	APRR5,PRR5	pseudo-response regulator 5
Potri.006G038800	Potra2n6c15080	0.409065	1.82415	2.73988	AT2G41190.1	0	Transmembrane amino acid transporter family protein
Potri.001G263400	Potra2n1c2283	0.409268	0.83266	3.94148	AT5G13700.1	APAO,ATPAO1,PAO1	polyamine oxidase 1
Potri.010G074300	Potra2n10c21796	0.409827	2.07832	3.85318	AT3G23150.1	ETR2	Signal transduction histidine kinase, hybrid-type, ethylene sensor
Potri.010G043800	Potra2n10c22052	0.410685	0.867772	1.44984	AT1G70520.1	CRK2	cysteine-rich RLK (RECEPTOR-like protein kinase) 2
Potri.001G412500		0.412511	2.04118	6.05892	0	0	0
Potri.T007800		0.413328	0.976855	1.70599	AT1G29720.1	0	Leucine-rich repeat transmembrane protein kinase
Potri.009G067800	Potra2n9c19510	0.413391	1.31559	3.75046	AT5G12220.1	0	las1-like family protein
Potri.010G052900		0.413459	1.35939	3.10744	ATCG01130.1	0	Ycf1 protein
Potri.T017700	Potra2n4c9437	0.414002	0.833765	1.69714	AT3G02360.2	0	6-phosphogluconate dehydrogenase family protein
Potri.017G086200	Potra2n17c31173	0.414473	0.913536	2.51549	AT5G61430.1	ANAC100,ATNAC5,NAC100	NAC domain containing protein 100
Potri.013G136700		0.415179	1.10119	3.04993	ATCG00720.1	0	photosynthetic electron transfer B
Potri.011G119600	Potra2n11c22804	0.41606	1.83344	2.3354	AT3G15350.2	0	Core-2/I-branching beta-1,6-N-acetylglucosaminyltransferase family protein
Potri.002G068700	Potra2n2c5798	0.416546	0.821374	1.52286	AT1G21200.1	0	sequence-specific DNA binding transcription factors
Potri.012G091900	Potra2n12c24495	0.417799	0.590367	1.05054	AT5G63190.2	0	MA3 domain-containing protein
Potri.001G061100	Potra2n1c506	0.41863	1.34225	3.38174	AT3G02040.1	SRG3	senescence-related gene 3
Potri.017G038100	Potra2n17c31708	0.418743	0.802684	1.54888	AT1G05260.1	RCI3,RCI3A	Peroxidase superfamily protein
Potri.013G137700		0.418936	1.51856	2.99905	ATCG00140.1	0	ATP synthase subunit C family protein
Potri.016G120600	Potra2n16c30359	0.419528	1.52541	1.91354	AT1G45616.1	AtRLP6,RLP6	receptor like protein 6
Potri.012G131800	Potra2n12c24798	0.419889	2.15342	2.66035	AT5G51760.1	AHG1	Protein phosphatase 2C family protein
Potri.010G113300	Potra2n10c21447	0.420246	1.1625	2.01943	AT1G23040.1	0	hydroxyproline-rich glycoprotein family protein
Potri.005G214000	Potra2n5c10935	0.422215	2.0858	2.93419	AT1G03070.1	0	Bax inhibitor-1 family protein
Potri.002G079600	Potra2n2c5696	0.422506	1.25004	1.37301	AT3G24590.1	PLSP1	plastidic type i signal peptidase 1
Potri.011G144900	Potra2n11c22575	0.422766	0.761682	1.04102	AT1G13680.1	0	PLC-like phosphodiesterases superfamily protein
Potri.002G260100	Potra2n2c4056	0.42387	1.36319	2.13303	AT2G16250.1	0	Leucine-rich repeat protein kinase family protein
Potri.013G138000		0.424778	1.1538	2.98631	ATCG00120.1	0	ATP synthase subunit alpha
Potri.004G024500		0.424891	2.09404	2.49557	AT4G23180.1	CRK10,RLK4	cysteine-rich RLK (RECEPTOR-like protein kinase) 10
Potri.016G142300	Potra2n16c30559	0.425324	1.0986	2.15331	AT3G54200.1	0	Late embryogenesis abundant (LEA) hydroxyproline-rich glycoprotein family
Potri.002G150200		0.425336	3.21438	5.24212	AT2G45550.1	CYP76C4	cytochrome P450, family 76, subfamily C, polypeptide 4
Potri.004G050000	Potra2n4c8842	0.426869	3.19625	3.37351	AT2G39200.1	ATMLO12,MLO12	Seven transmembrane MLO family protein
Potri.008G114400	Potra2n8c17675	0.428339	1.5597	3.22799	AT1G68760.1	ATNUDT1,ATNUDX1,NUDX1	nudix hydrolase 1
Potri.010G100200	Potra2n10c21569	0.428912	0.464499	1.14088	AT2G02040.1	ATPTR2,ATPTR2-B,NTR1,PTR2,PTR2-B	peptide transporter 2
Potri.008G011300	Potra2n10c20181	0.428957	0.955771	1.97994	AT3G20770.1	AtEIN3,EIN3	Ethylene insensitive 3 family protein
Potri.015G027200		0.430852	1.1396	2.57642	AT5G52882.1	0	P-loop containing nucleoside triphosphate hydrolases superfamily protein
Potri.008G095300	Potra2n8c17478	0.431215	1.0283	2.96785	AT1G18650.1	PDCB3	plasmodesmata callose-binding protein 3
Potri.002G004000	Potra2n2c6421	0.431709	2.52083	3.50682	AT1G76490.1	HMG1,HMGR1	hydroxy methylglutaryl CoA reductase 1
Potri.005G154300	Potra2c499s35830	0.433097	1.62911	3.48545	ATCG00830.1	0	ribosomal protein L2
Potri.009G038600	Potra2n9c19791	0.433107	0.942781	1.61065	AT5G59050.1	0	0
Potri.001G213200	Potra2n1c1848	0.433311	5.57157	6.57396	AT5G22860.1	0	Serine carboxypeptidase S28 family protein
Potri.005G240300	Potra2n5c10684	0.437018	1.34922	1.9371	AT1G30755.1	0	Protein of unknown function (DUF668)
Potri.017G132800		0.437243	0.477454	1.20553	AT1G11050.1	0	Protein kinase superfamily protein
Potri.019G055600	Potra2n19c33916	0.437302	0.558177	1.20109	AT5G17010.3	0	Major facilitator superfamily protein
Potri.010G119500	Potra2n10c21384	0.439476	0.631607	1.06721	AT2G01190.1	0	Octicosapeptide/Phox/Bem1p family protein
Potri.015G144400	Potra2n15c27986	0.43973	0.497224	1.19066	AT5G23850.1	0	Arabidopsis thaliana protein of unknown function (DUF821)
Potri.008G177100	Potra2n8c18264	0.439903	1.06247	1.59641	AT1G24330.1	0	ARM repeat superfamily protein
Potri.003G012300	Potra2n3c8168	0.440194	0.792964	1.15468	AT1G80530.1	0	Major facilitator superfamily protein
Potri.018G036700	Potra2n18c32926	0.440955	1.51742	2.44116	AT5G25610.1	ATRD22,RD22	BURP domain-containing protein
Potri.019G039700	Potra2n19c34034	0.444128	0.745489	1.21266	AT1G58030.1	CAT2	cationic amino acid transporter 2
Potri.005G052900	Potra2n5c12390	0.444374	0.539465	1.24681	AT5G28830.1	0	calcium-binding EF hand family protein
Potri.014G021500		0.444851	0.808575	1.10015	AT5G10600.1	CYP81K2	cytochrome P450, family 81, subfamily K, polypeptide 2
Potri.018G114700	Potra2n18c32241	0.44581	0.640854	1.18764	AT5G45290.1	0	RING/U-box superfamily protein
Potri.014G102000	Potra2n14c27155	0.446678	0.85208	1.06686	AT1G76390.1	0	ARM repeat superfamily protein
Potri.009G127800	Potra2n9c18997	0.448414	1.00456	1.77889	AT4G38810.2	0	Calcium-binding EF-hand family protein
Potri.001G222100		0.44855	1.73176	1.87308	AT1G75800.1	0	Pathogenesis-related thaumatin superfamily protein
Potri.019G031600	Potra2n19c34126	0.449025	2.48037	3.37724	AT5G18270.1	ANAC087	Arabidopsis NAC domain containing protein 87
Potri.006G279400		0.4493	0.744908	1.45815	AT4G31240.1	0	protein kinase C-like zinc finger protein
Potri.004G182000	Potra2n4c10042	0.449569	5.04684	7.04879	AT3G12500.1	ATHCHIB,B-CHI,CHI-B,HCHIB,PR-3,PR3	basic chitinase
Potri.008G057300	Potra2n8c17126	0.451034	0.468958	1.07246	AT3G12560.1	ATTBP2,TRFL9	TRF-like 9
Potri.013G010700	Potra2n13c26206	0.451447	3.1761	3.47175	AT4G25800.2	0	Calmodulin-binding protein
Potri.018G119100		0.452676	1.34718	1.63746	0	0	0
Potri.T078200	Potra2n17c31776	0.453331	1.09657	1.96756	AT2G43500.1	0	Plant regulator RWP-RK family protein
Potri.006G127500	Potra2n6c14195	0.453509	0.592928	1.00442	AT4G30080.1	ARF16	auxin response factor 16
Potri.005G154900		0.453823	1.11258	2.8102	ATCG00140.1	0	ATP synthase subunit C family protein
Potri.013G034800	Potra2n13c25994	0.45459	1.30096	1.53282	AT1G08720.1	ATEDR1,EDR1	Protein kinase superfamily protein
Potri.014G086600	Potra2n14c27009	0.455059	0.531474	1.35396	AT1G63800.1	UBC5	ubiquitin-conjugating enzyme 5
Potri.011G151200	Potra2n11c22516	0.455444	2.06126	3.10252	AT1G32960.1	ATSBT3.3,SBT3.3	Subtilase family protein
Potri.003G070600	Potra2n3c7905	0.455819	0.821205	2.73181	AT3G14200.1	0	Chaperone DnaJ-domain superfamily protein
Potri.013G121000		0.457769	0.972604	1.72946	AT2G19130.1	0	S-locus lectin protein kinase family protein
Potri.017G006800	Potra2n17c31887	0.458318	1.61914	2.23275	AT2G31820.1	0	Ankyrin repeat family protein
Potri.002G052600	Potra2n2c5962	0.45915	1.43477	1.76045	AT3G63200.1	PLA IIIB,PLP9	PATATIN-like protein 9
Potri.015G019500	Potra2n15c29047	0.459964	0.575928	1.5086	AT3G61700.2	0	Plant protein 1589 of unknown function
Potri.018G097300	Potra2n18c32399	0.461114	1.02944	1.72328	AT5G57710.1	0	Double Clp-N motif-containing P-loop nucleoside triphosphate hydrolases superfamily protein
Potri.013G033200	Potra2n803s36779	0.462385	3.42006	4.68354	AT1G24140.1	0	Matrixin family protein
Potri.009G060600	Potra2n9c19446	0.464024	0.743883	1.40049	AT5G12840.4	ATHAP2A,EMB2220,HAP2A,NF-YA1	nuclear factor Y, subunit A1
Potri.017G106300	Potra2n17c31004	0.464992	0.630186	1.49496	AT3G30390.1	0	Transmembrane amino acid transporter family protein
Potri.001G091100	Potra2n1c753	0.465252	1.09839	2.0219	AT4G23895.3	0	Pleckstrin homology (PH) domain-containing protein
Potri.003G075700	Potra2n3c7854	0.465458	0.74027	1.20135	AT5G44790.1	HMA7,RAN1	copper-exporting ATPase / responsive-to-antagonist 1 / copper-transporting ATPase (RAN1)
Potri.010G089500	Potra2n10c21669	0.466316	1.13492	1.24217	AT3G22400.1	LOX5	PLAT/LH2 domain-containing lipoxygenase family protein
Potri.008G124700	Potra2n8c17775	0.466586	0.75466	1.61976	AT2G01190.1	0	Octicosapeptide/Phox/Bem1p family protein
Potri.002G150500		0.466662	2.7999	4.3448	AT2G45550.1	CYP76C4	cytochrome P450, family 76, subfamily C, polypeptide 4
Potri.019G097000	Potra2n19c33474	0.466809	1.60667	1.95339	AT5G49960.1	0	0
Potri.019G127500	Potra2n19c33308	0.467844	0.788238	1.08777	AT5G58380.1	CIPK10,PKS2,SIP1,SNRK3.8	SOS3-interacting protein 1
Potri.013G118000		0.468313	0.637062	1.06362	AT2G31130.1	0	0
Potri.002G096900	Potra2n2c5532	0.468684	0.947404	1.27379	AT4G08920.1	ATCRY1,BLU1,CRY1,HY4,OOP2	cryptochrome 1
Potri.006G053200	Potra2n6c14931	0.468702	1.86541	4.06149	AT3G57540.1	0	Remorin family protein
Potri.001G108300	Potra2n1c910	0.469363	1.40345	2.2877	AT2G45760.1	BAL,BAP2	BON association protein 2
Potri.003G067000	Potra2n197s34876	0.470544	0.964604	1.47763	AT3G14067.1	0	Subtilase family protein
Potri.003G158600		0.472835	1.48704	1.94315	0	0	0
Potri.001G305800	Potra2n1c2660	0.473507	0.639717	1.16579	AT1G34320.1	0	Protein of unknown function (DUF668)
Potri.004G088800	Potra2n4c9229	0.473744	0.798906	1.31582	AT3G03440.1	0	ARM repeat superfamily protein
Potri.001G053400	Potra2n202s34927	0.473836	0.713223	1.31594	AT2G33170.1	0	Leucine-rich repeat receptor-like protein kinase family protein
Potri.009G141700		0.475229	4.16987	6.77505	AT3G12500.1	ATHCHIB,B-CHI,CHI-B,HCHIB,PR-3,PR3	basic chitinase
Potri.010G095700	Potra2n10c21614	0.475629	1.33695	2.69813	AT1G70230.1	TBL27	TRICHOME BIREFRINGENCE-LIKE 27
Potri.001G131400	Potra2n1c1133	0.47611	0.818721	2.35539	AT1G31850.2	0	S-adenosyl-L-methionine-dependent methyltransferases superfamily protein
Potri.010G168200	Potra2n10c20946	0.477741	1.7202	3.24988	AT1G14185.1	0	Glucose-methanol-choline (GMC) oxidoreductase family protein
Potri.003G062400	Potra2n3c7917	0.47791	7.24381	9.66919	AT1G80160.1	0	Lactoylglutathione lyase / glyoxalase I family protein
Potri.001G212900	Potra2n1c1847	0.479418	5.88409	6.95386	AT5G22860.1	0	Serine carboxypeptidase S28 family protein
Potri.005G234000	Potra2n5c10749	0.480662	1.12818	1.39843	AT4G39090.1	RD19,RD19A	Papain family cysteine protease
Potri.005G185400	Potra2n5c11198	0.481586	1.23732	2.73216	AT1G21400.1	0	Thiamin diphosphate-binding fold (THDP-binding) superfamily protein
Potri.007G045100	Potra2n7c16253	0.482275	0.786453	1.66936	AT5G67090.1	0	Subtilisin-like serine endopeptidase family protein
Potri.002G037700	Potra2n2c6105	0.482632	0.554768	1.47206	AT3G54790.1	0	ARM repeat superfamily protein
Potri.001G337400	Potra2n1c2955	0.48426	0.693054	1.26089	AT5G40760.1	G6PD6	glucose-6-phosphate dehydrogenase 6
Potri.004G102000	Potra2n4c9364	0.485713	0.836555	1.74753	AT4G05160.1	0	AMP-dependent synthetase and ligase family protein
Potri.007G091600	Potra2n7c15909	0.486581	0.821654	1.43831	AT5G65170.1	0	VQ motif-containing protein
Potri.005G141400	Potra2n5c11572	0.486829	1.34614	2.14405	AT4G24240.1	ATWRKY7,WRKY7	WRKY DNA-binding protein 7
Potri.008G060200	Potra2n8c17154	0.487383	0.673007	1.91946	AT3G55610.1	P5CS2	delta 1-pyrroline-5-carboxylate synthase 2
Potri.002G094100	Potra2n2c5555	0.489282	1.63621	3.53532	AT1G78070.1	0	Transducin/WD40 repeat-like superfamily protein
Potri.005G027800	Potra2n5c12589	0.489484	2.38628	3.03439	AT4G02570.1	ATCUL1,AXR6,CUL1	cullin 1
Potri.005G213200	Potra2n5c10944	0.491317	0.958653	1.54604	AT3G22750.1	0	Protein kinase superfamily protein
Potri.006G115800	Potra2n6c14301	0.492175	0.712752	1.24214	AT5G03730.1	AtCTR1,CTR1,SIS1	Protein kinase superfamily protein
Potri.006G083400	Potra2n6c14616	0.492674	0.689434	1.51699	AT2G36310.1	URH1	uridine-ribohydrolase 1
Potri.T172000	Potra2n278s35184	0.492713	1.16572	1.44063	AT3G50930.1	BCS1	cytochrome BC1 synthesis
Potri.005G190700		0.492725	0.837712	1.8775	AT1G43700.1	SUE3,VIP1	VIRE2-interacting protein 1
Potri.T168100		0.496501	0.993182	1.39992	AT3G10420.2	0	P-loop containing nucleoside triphosphate hydrolases superfamily protein
Potri.013G015500	Potra2n13c26164	0.496928	0.627767	1.01	AT1G09140.1	ATSRP30,ATSRP30.1,ATSRP30.2	SERINE-ARGININE PROTEIN 30
Potri.003G091000	Potra2n3c7700	0.497256	0.657423	1.20436	AT3G02890.1	0	RING/FYVE/PHD zinc finger superfamily protein
Potri.001G353700	Potra2n1c3118	0.498283	1.1094	1.58598	AT5G46410.2	SSP4	SCP1-like small phosphatase 4
Potri.003G198400	Potra2n3c6674	0.499809	2.16864	2.36362	AT3G13080.1	ATMRP3,MRP3	multidrug resistance-associated protein 3
Potri.005G075100	Potra2n5c12188	0.500262	0.852868	1.32545	AT2G22300.1	CAMTA3,SR1	signal responsive 1
Potri.001G032400	Potra2n1c266	0.500292	8.62768	9.56784	AT5G16080.1	AtCXE17,CXE17	carboxyesterase 17
Potri.008G033500	Potra2n8c16909	0.502463	3.545	4.64085	AT3G26040.1	0	HXXXD-type acyl-transferase family protein
Potri.008G178000	Potra2n8c18273	0.50445	0.923179	1.58403	AT1G67560.1	0	PLAT/LH2 domain-containing lipoxygenase family protein
Potri.012G023300	Potra2n12c23703	0.505132	1.43118	2.09367	AT5G24430.1	0	Calcium-dependent protein kinase (CDPK) family protein
Potri.006G112200	Potra2n6c14336	0.506222	1.64412	2.23175	AT5G01990.1	0	Auxin efflux carrier family protein
Potri.011G150900	Potra2n11c22518	0.506292	1.3971	1.58446	AT1G32960.1	ATSBT3.3,SBT3.3	Subtilase family protein
Potri.006G199400	Potra2n6c13587	0.506746	1.47409	2.05489	AT2G38910.1	CPK20	calcium-dependent protein kinase 20
Potri.002G055300	Potra2n2c5931	0.507288	0.832571	1.73709	AT2G43020.1	ATPAO2,PAO2	polyamine oxidase 2
Potri.001G100800	Potra2n1c840	0.507739	1.3243	1.81184	AT5G41410.1	BEL1	POX (plant homeobox) family protein
Potri.008G180500	Potra2n8c18295	0.508398	1.6049	4.14939	AT5G14310.1	AtCXE16,CXE16	carboxyesterase 16
Potri.010G195500	Potra2n10c20696	0.511654	0.752576	1.17973	AT3G11340.1	0	UDP-Glycosyltransferase superfamily protein
Potri.006G008500	Potra2n16c29368	0.512351	0.769517	2.47934	AT3G22142.1	0	Bifunctional inhibitor/lipid-transfer protein/seed storage 2S albumin superfamily protein
Potri.006G065100	Potra2n6c14800	0.514778	0.982437	1.75521	AT5G35200.1	0	ENTH/ANTH/VHS superfamily protein
Potri.001G247400	Potra2n1c2149	0.514815	0.861358	1.08832	AT1G07380.1	0	Neutral/alkaline non-lysosomal ceramidase
Potri.005G166100	Potra2n5c11373	0.515956	0.588574	1.42004	AT5G65170.1	0	VQ motif-containing protein
Potri.006G038700		0.516076	1.55014	2.4999	AT2G41190.1	0	Transmembrane amino acid transporter family protein
Potri.012G085700	Potra2n12c24427	0.520934	0.567837	1.25921	AT4G24690.1	0	ubiquitin-associated (UBA)/TS-N domain-containing protein / octicosapeptide/Phox/Bemp1 (PB1) domain-containing protein
Potri.002G154100	Potra2n2c5031	0.521908	2.07128	3.43428	AT1G33060.2	ANAC014,NAC014	NAC 014
Potri.005G157100		0.522167	0.879168	1.69096	AT1G09740.1	0	Adenine nucleotide alpha hydrolases-like superfamily protein
Potri.015G037000	Potra2n15c28873	0.522492	1.84483	2.84516	AT1G18270.1	0	ketose-bisphosphate aldolase class-II family protein
Potri.006G148100	Potra2n6c14006	0.522758	0.984983	1.70099	AT1G64280.1	ATNPR1,NIM1,NPR1,SAI1	regulatory protein (NPR1)
Potri.001G311300	Potra2n1c2704	0.523359	3.56791	4.26311	AT1G17840.1	ABCG11,ATWBC11,COF1,DSO,WBC11	white-brown complex homolog protein 11
Potri.010G093700	Potra2n10c21632	0.523468	0.528855	1.13536	AT2G02800.1	APK2B	protein kinase 2B
Potri.008G147400	Potra2n8c17978	0.523529	0.928186	2.31349	AT1G70300.1	KUP6	K+ uptake permease 6
Potri.018G015100	Potra2n18c33129	0.52668	2.9741	4.31915	AT5G10770.1	0	Eukaryotic aspartyl protease family protein
Potri.004G054100	Potra2n4c8887	0.527236	0.570466	2.26635	AT4G33070.1	0	Thiamine pyrophosphate dependent pyruvate decarboxylase family protein
Potri.001G413700	Potra2n1c3583	0.527436	1.29857	1.45725	AT4G27290.1	0	S-locus lectin protein kinase family protein
Potri.004G035800	Potra2n4c8709	0.528426	2.21489	4.23061	AT5G54310.1	AGD5,NEV	ARF-GAP domain 5
Potri.001G107600		0.529069	4.87129	8.63117	AT4G11650.1	ATOSM34,OSM34	osmotin 34
Potri.001G286600	Potra2n1c2499	0.52962	0.748563	1.12423	AT5G64500.1	0	Major facilitator superfamily protein
Potri.010G220500	Potra2n10c20449	0.529763	2.7537	3.10052	AT1G61560.1	ATMLO6,MLO6	Seven transmembrane MLO family protein
Potri.012G035400	Potra2n12c24007	0.530235	0.849831	1.75956	AT4G28000.1	0	P-loop containing nucleoside triphosphate hydrolases superfamily protein
Potri.007G053200	Potra2n7c16171	0.530642	0.750289	1.35085	AT5G67385.1	0	Phototropic-responsive NPH3 family protein
Potri.002G126300	Potra2n2c5261	0.530985	4.00867	5.34285	AT4G25000.1	AMY1,ATAMY1	alpha-amylase-like
Potri.009G056700	Potra2n9c19627	0.53344	0.798803	1.56515	AT5G13760.1	0	Plasma-membrane choline transporter family protein
Potri.019G005900		0.534025	2.76217	3.45117	AT3G14840.2	0	Leucine-rich repeat transmembrane protein kinase
Potri.014G029800	Potra2n14c26546	0.535004	0.800393	1.2612	AT2G26570.1	0	Plant protein of unknown function (DUF827)
Potri.001G420200	Potra2n1c3655	0.537564	0.54978	1.24196	AT5G54800.1	ATGPT1,GPT1	glucose 6-phosphate/phosphate translocator 1
Potri.003G018500	Potra2n3c8280	0.54	0.987623	1.08602	AT1G22930.2	0	T-complex protein 11
Potri.003G188400	Potra2n3c6784	0.540075	1.6713	2.32192	AT5G23570.1	ATSGS3,SGS3	XS domain-containing protein / XS zinc finger domain-containing protein-related
Potri.T160400		0.541975	2.13638	5.86504	0	0	0
Potri.004G019000	Potra2n4c8581	0.542285	2.07669	3.15466	AT1G11600.1	CYP77B1	cytochrome P450, family 77, subfamily B, polypeptide 1
Potri.006G203200	Potra2n6c13550	0.546322	0.796759	1.48467	AT3G11670.1	DGD1	UDP-Glycosyltransferase superfamily protein
Potri.011G053200		0.54668	2.28632	2.86859	AT4G04960.1	0	Concanavalin A-like lectin protein kinase family protein
Potri.002G018400	Potra2n2c6286	0.548417	0.598376	1.66251	AT2G17770.1	ATBZIP27,BZIP27,FDP	basic region/leucine zipper motif 27
Potri.006G232900	Potra2n6c13259	0.548505	1.35143	2.34768	AT4G32940.1	GAMMA-VPE,GAMMAVPE	gamma vacuolar processing enzyme
Potri.001G088600	Potra2n1c729	0.549855	1.02802	2.32523	AT4G23980.1	ARF9	auxin response factor 9
Potri.011G112000	Potra2n11c22880	0.550118	1.04913	2.06946	AT1G16670.1	0	Protein kinase superfamily protein
Potri.012G077000	Potra2n12c24370	0.551743	1.60889	1.69622	AT5G62570.2	0	Calmodulin binding protein-like
Potri.014G018900	Potra2n14c26459	0.554827	1.5016	2.58251	AT5G67360.1	ARA12	Subtilase family protein
Potri.006G261200	Potra2n6c12995	0.555261	0.580385	2.00636	AT5G25190.1	0	Integrase-type DNA-binding superfamily protein
Potri.005G223800	Potra2n5c10845	0.555797	0.67814	1.75161	AT2G31200.1	ADF6,ATADF6	actin depolymerizing factor 6
Potri.005G154800		0.558523	1.68386	3.00341	0	0	0
Potri.007G103700	Potra2n7c15788	0.559903	0.752693	1.80811	AT5G63970.2	0	Copine (Calcium-dependent phospholipid-binding protein) family
Potri.005G028700	Potra2n5c12583	0.560766	1.07034	1.48838	AT3G62900.1	0	CW-type Zinc Finger
Potri.005G228100	Potra2n5c10806	0.561538	2.12149	2.68652	AT4G36550.1	0	ARM repeat superfamily protein
Potri.004G233000	Potra2n4c10459	0.561885	1.44651	1.59131	AT4G25160.1	0	U-box domain-containing protein kinase family protein
Potri.017G036700	Potra2n17c31719	0.562833	1.08261	2.83474	AT5G40390.1	SIP1	Raffinose synthase family protein
Potri.009G167900	Potra2n9c18655	0.562927	1.07777	1.73312	AT4G38250.1	0	Transmembrane amino acid transporter family protein
Potri.010G168500	Potra2n2c5890	0.563695	1.1432	1.53457	AT1G26810.1	GALT1	galactosyltransferase1
Potri.017G016600	Potra2n17c31798	0.564726	1.52621	2.64006	AT1G28440.1	HSL1	HAESA-like 1
Potri.015G001500	Potra2n15c29213	0.564981	1.77476	2.19148	AT5G24600.1	0	Protein of unknown function, DUF599
Potri.004G176100	Potra2n4c9998	0.566589	0.95432	1.04157	AT4G38560.1	0	Arabidopsis phospholipase-like protein (PEARLI 4) family
Potri.004G069800	Potra2n4c9059	0.567124	0.883151	1.02842	AT3G16520.3	UGT88A1	UDP-glucosyl transferase 88A1
Potri.002G193000	Potra2n2c4658	0.567618	2.12718	3.89832	AT2G47260.1	ATWRKY23,WRKY23	WRKY DNA-binding protein 23
Potri.001G147600	Potra2n1c1271	0.567632	1.41555	1.96737	AT4G18210.1	ATPUP10,PUP10	purine permease 10
Potri.002G100900	Potra2n2c5497	0.568476	0.690421	1.25027	AT4G09020.1	ATISA3,ISA3	isoamylase 3
Potri.001G083500	Potra2n1c685	0.569899	4.65315	6.54863	AT1G32640.1	ATMYC2,JAI1,JIN1,MYC2,RD22BP1,ZBF1	Basic helix-loop-helix (bHLH) DNA-binding family protein
Potri.001G033800	Potra2n1c275	0.570102	1.11831	1.36378	AT2G03220.1	ATFT1,ATFUT1,FT1,MUR2	fucosyltransferase 1
Potri.005G047600	Potra2n5c12437	0.570334	0.797493	1.14236	AT1G08720.1	ATEDR1,EDR1	Protein kinase superfamily protein
Potri.002G213100	Potra2n2c4401	0.571172	1.9116	4.50067	AT3G63010.1	ATGID1B,GID1B	alpha/beta-Hydrolases superfamily protein
Potri.008G067000	Potra2n8c17218	0.571842	0.977093	2.09048	AT5G05700.1	ATATE1,ATE1,DLS1	arginine-tRNA protein transferase 1
Potri.001G362000		0.574063	0.882564	1.47827	AT4G16447.1	0	0
Potri.002G093500	Potra2n2c5559	0.57409	0.62988	1.31298	AT4G30100.1	0	P-loop containing nucleoside triphosphate hydrolases superfamily protein
Potri.016G140300		0.574908	0.973636	1.63348	AT5G01950.1	0	Leucine-rich repeat protein kinase family protein
Potri.019G123500		0.578938	3.55494	4.17363	AT5G07100.1	WRKY26	WRKY DNA-binding protein 26
Potri.006G257900	Potra2n6c13032	0.581534	1.0238	1.62425	AT1G80490.1	TPR1	TOPLESS-related 1
Potri.013G073300	Potra2n13c25640	0.582235	1.82224	1.90988	AT5G07990.1	CYP75B1,D501,TT7	Cytochrome P450 superfamily protein
Potri.017G064100	Potra2n17c31378	0.582509	1.10911	2.66711	AT5G67400.1	RHS19	root hair specific 19
Potri.008G160600	Potra2n8c18108	0.584365	1.21194	1.7806	AT2G23770.1	0	protein kinase family protein / peptidoglycan-binding LysM domain-containing protein
Potri.009G067700	Potra2n9c19508	0.58533	0.737946	1.13936	AT5G12200.1	PYD2	pyrimidine 2
Potri.008G065000	Potra2n8c17204	0.586185	1.76733	2.83631	AT2G39980.1	0	HXXXD-type acyl-transferase family protein
Potri.001G385300	Potra2n1c3365	0.586238	1.93528	2.41942	AT1G53440.1	0	Leucine-rich repeat transmembrane protein kinase
Potri.011G002800	Potra2n11c23667	0.586247	0.733223	1.42347	AT3G21690.1	0	MATE efflux family protein
Potri.009G149900	Potra2n9c18807	0.588076	1.73672	2.63024	AT1G08230.2	ATGAT1,GAT1	Transmembrane amino acid transporter family protein
Potri.011G127200		0.588223	2.10388	2.95937	AT4G27220.1	0	NB-ARC domain-containing disease resistance protein
Potri.003G088300	Potra2n3c7724	0.589803	1.13734	2.90667	AT4G18010.2	5PTASE2,AT5PTASE2,IP5PII	myo-inositol polyphosphate 5-phosphatase 2
Potri.009G020700	Potra2n9c19952	0.590148	1.19913	1.91565	AT1G14370.1	APK2A,PBL2	protein kinase 2A
Potri.010G066600	Potra2n10c21861	0.591155	1.4186	2.63754	AT4G26740.1	ATPXG1,ATS1,CLO1	seed gene 1
Potri.008G096400	Potra2n8c17489	0.592655	0.995804	1.15145	AT3G02130.1	RPK2,TOAD2	receptor-like protein kinase 2
Potri.018G099400	Potra2n18c32377	0.593671	1.14931	1.56655	AT5G57800.1	CER3,FLP1,WAX2,YRE	Fatty acid hydroxylase superfamily
Potri.008G014700	Potra2n8c16754	0.595466	0.927476	1.56295	AT5G04870.1	ATCPK1,CPK1	calcium dependent protein kinase 1
Potri.004G088600	Potra2n4c9224	0.595922	1.5305	2.13724	AT3G03380.1	DegP7	DegP protease 7
Potri.002G150400	Potra2n2c5059	0.597148	3.16978	4.43535	AT2G45550.1	CYP76C4	cytochrome P450, family 76, subfamily C, polypeptide 4
Potri.007G021300	Potra2n9c19970	0.59966	4.61527	5.337	AT3G11480.1	ATBSMT1,BSMT1	S-adenosyl-L-methionine-dependent methyltransferases superfamily protein
Potri.019G020500		0.60005	0.912897	1.56264	AT4G27220.1	0	NB-ARC domain-containing disease resistance protein
Potri.001G221200		0.602991	2.57795	4.70654	AT1G75800.1	0	Pathogenesis-related thaumatin superfamily protein
Potri.012G118500	Potra2n12c24699	0.6033	1.00741	1.10391	AT5G45110.1	ATNPR3,NPR3	NPR1-like protein 3
Potri.002G174300	Potra2n2c4829	0.605468	0.685766	1.49199	AT3G61850.1	DAG1	Dof-type zinc finger DNA-binding family protein
Potri.012G014900		0.606419	0.623505	1.51683	AT5G24260.1	0	prolyl oligopeptidase family protein
Potri.017G034200		0.606788	0.731029	1.13959	AT4G27220.1	0	NB-ARC domain-containing disease resistance protein
Potri.T077400		0.607515	0.774226	1.04008	AT4G12010.1	0	Disease resistance protein (TIR-NBS-LRR class) family
Potri.010G055200	Potra2n10c21951	0.6082	2.26251	2.8527	AT3G13080.1	ATMRP3,MRP3	multidrug resistance-associated protein 3
Potri.010G181400	Potra2n10c20828	0.609388	1.36471	2.21005	AT3G03300.1	ATDCL2,DCL2	dicer-like 2
Potri.014G142800	Potra2n14c27544	0.61386	0.941243	1.61083	AT2G30990.2	0	Protein of unknown function (DUF688)
Potri.012G071500	Potra2n12c24320	0.614329	2.00141	3.39451	AT5G62680.1	0	Major facilitator superfamily protein
Potri.014G103000	Potra2n492s35805	0.614451	5.35382	8.03421	AT2G46680.1	ATHB-7,ATHB7,HB-7	homeobox 7
Potri.001G330800	Potra2n1c2886	0.617339	0.734664	1.33748	AT3G27110.2	0	Peptidase family M48 family protein
Potri.013G155100	Potra2n13c24989	0.617833	2.79683	4.42846	AT5G58350.1	WNK4,ZIK2	with no lysine (K) kinase 4
Potri.005G108700	Potra2n5c11849	0.61855	2.22516	2.29748	AT2G17760.1	0	Eukaryotic aspartyl protease family protein
Potri.008G183800	Potra2n8c18332	0.618942	0.669372	1.06204	AT1G24560.1	0	0
Potri.004G030700	Potra2n4c8663	0.622007	2.13198	2.52407	AT1G61720.1	BAN	NAD(P)-binding Rossmann-fold superfamily protein
Potri.011G037100	Potra2n11c23427	0.622051	2.56709	3.39317	AT4G21380.1	ARK3,RK3	receptor kinase 3
Potri.007G128000	Potra2n7c15558	0.622443	0.749775	1.06997	AT1G05960.1	0	ARM repeat superfamily protein
Potri.007G015800	Potra2n7c16500	0.626937	1.03579	1.69336	AT3G51130.1	0	0
Potri.003G106400		0.628681	1.42583	2.04093	AT1G31650.1	ATROPGEF14,ROPGEF14	RHO guanyl-nucleotide exchange factor 14
Potri.011G036600		0.629561	1.31845	2.16026	AT1G11340.1	0	S-locus lectin protein kinase family protein
Potri.T150800		0.630423	0.774073	1.05096	AT3G16510.1	0	Calcium-dependent lipid-binding (CaLB domain) family protein
Potri.007G135400	Potra2n7c15488	0.630459	0.934874	1.21392	AT1G28440.1	HSL1	HAESA-like 1
Potri.010G232700	Potra2n10c20330	0.630673	2.37967	2.60021	AT5G04500.1	0	glycosyltransferase family protein 47
Potri.002G002400	Potra2n2c6434	0.630924	1.24964	2.06393	AT1G20980.1	ATSPL14,FBR6,SPL14,SPL1R2	squamosa promoter binding protein-like 14
Potri.012G118700	Potra2n12c24701	0.632781	0.890486	1.34679	AT1G31280.1	AGO2	Argonaute family protein
Potri.T103700		0.63351	2.88811	3.33201	AT5G28830.1	0	calcium-binding EF hand family protein
Potri.001G130000		0.633813	0.985507	1.8161	0	0	0
Potri.015G000800	Potra2n15c29215	0.635259	1.13088	1.72254	AT5G24620.1	0	Pathogenesis-related thaumatin superfamily protein
Potri.003G003400	Potra2n3c8390	0.635945	0.962795	1.75228	AT5G49900.1	0	Beta-glucosidase, GBA2 type family protein
Potri.003G025500	Potra2n3c8197	0.636227	0.637892	1.14272	AT1G15780.1	0	0
Potri.002G240000	Potra2n2c4251	0.639362	0.932274	1.43789	AT5G48380.1	BIR1	BAK1-interacting receptor-like kinase 1
Potri.005G089800	Potra2n5c12035	0.639715	1.39276	1.80238	AT1G05460.1	SDE3	P-loop containing nucleoside triphosphate hydrolases superfamily protein
Potri.019G010700	Potra2n19c34331	0.640221	0.82298	1.54074	AT3G18770.1	0	Autophagy-related protein 13
Potri.010G220700	Potra2n10c20447	0.641218	0.694041	1.21311	AT2G37150.1	0	RING/U-box superfamily protein
Potri.010G130200	Potra2n10c21279	0.641602	0.73069	1.41609	AT1G68800.1	BRC2,TCP12	TCP domain protein 12
Potri.001G362300	Potra2n772s36735	0.643225	1.17774	1.86964	AT3G13080.1	ATMRP3,MRP3	multidrug resistance-associated protein 3
Potri.008G154600	Potra2n8c18044	0.6451	1.36755	2.6064	AT3G22550.1	0	Protein of unknown function (DUF581)
Potri.001G235700	Potra2n799s36770	0.645171	0.803631	1.17755	AT5G59790.1	0	Domain of unknown function (DUF966)
Potri.004G121900	Potra2n4c9545	0.646726	0.708391	1.23638	AT3G01170.1	0	Ribosomal protein L34e superfamily protein
Potri.017G096900	Potra2n17c31087	0.648445	0.92332	1.2361	AT3G29770.1	ATMES11,MES11	methyl esterase 11
Potri.001G309800	Potra2n1c2690	0.649042	0.784901	1.16457	AT3G18770.1	0	Autophagy-related protein 13
Potri.011G020900	Potra2n502s35831	0.651255	2.38634	4.06186	AT1G05010.1	ACO4,EAT1,EFE	ethylene-forming enzyme
Potri.003G019800	Potra2n3c8270	0.652696	1.72953	1.89421	AT3G06470.1	0	GNS1/SUR4 membrane protein family
Potri.019G120000	Potra2n19c33351	0.654348	1.44081	1.83406	AT4G03230.1	0	S-locus lectin protein kinase family protein
Potri.014G021700		0.654504	0.886554	1.20165	AT5G10600.1	CYP81K2	cytochrome P450, family 81, subfamily K, polypeptide 2
Potri.008G008100		0.654768	0.786152	1.04024	AT3G21180.1	ACA9,ATACA9	autoinhibited Ca(2+)-ATPase 9
Potri.009G119100		0.656105	2.13226	2.79967	AT3G50930.1	BCS1	cytochrome BC1 synthesis
Potri.004G060100	Potra2n4c8957	0.657412	1.11236	2.16006	AT3G47570.1	0	Leucine-rich repeat protein kinase family protein
Potri.013G040200	Potra2n13c25947	0.65807	0.80092	1.02598	AT3G63380.1	0	ATPase E1-E2 type family protein / haloacid dehalogenase-like hydrolase family protein
Potri.010G124000	Potra2n10c21341	0.660776	1.43491	1.62069	AT1G77420.1	0	alpha/beta-Hydrolases superfamily protein
Potri.T109100	Potra2n18c32218	0.665355	1.09449	1.64635	AT2G12550.1	0	ubiquitin-associated (UBA)/TS-N domain-containing protein
Potri.005G124500	Potra2n5c11691	0.665377	1.17225	1.93706	AT5G03970.1	0	F-box associated ubiquitination effector family protein
Potri.010G001500	Potra2n10c22345	0.667974	1.40213	2.87842	AT1G48210.1	0	Protein kinase superfamily protein
Potri.004G197400		0.668007	1.24362	2.11214	AT3G20770.1	AtEIN3,EIN3	Ethylene insensitive 3 family protein
Potri.011G132700	Potra2n11c22672	0.669506	0.884153	1.33836	AT5G54730.1	ATATG18F,ATG18F,G18F	homolog of yeast autophagy 18 (ATG18) F
Potri.002G009600	Potra2n2c6369	0.673255	3.13721	3.86971	AT4G38350.1	0	Patched family protein
Potri.014G055400	Potra2n14c26754	0.681741	1.61899	2.95201	AT3G17380.1	0	TRAF-like family protein
Potri.005G072000	Potra2n5c12221	0.681862	1.93686	4.33943	AT5G65300.1	0	0
Potri.004G030200	Potra2n4c8660	0.682166	5.88979	6.30357	AT1G61680.1	ATTPS14,TPS14	terpene synthase 14
Potri.017G073900	Potra2n17c31291	0.684342	0.697555	1.00255	AT5G14950.1	ATGMII,GMII	golgi alpha-mannosidase II
Potri.007G037300		0.688328	1.77127	2.91124	AT2G23620.1	ATMES1,MES1	methyl esterase 1
Potri.013G037000	Potra2n415s35578	0.689597	2.69586	2.77056	AT4G08850.1	0	Leucine-rich repeat receptor-like protein kinase family protein
Potri.006G004300	Potra2n6c15349	0.695835	1.8883	3.63175	AT1G55850.1	ATCSLE1,CSLE1	cellulose synthase like E1
Potri.001G207200	Potra2n1c1782	0.698675	0.744002	1.09864	0	0	0
Potri.011G073500	Potra2n232s35037	0.699919	1.73427	2.10614	AT1G29730.1	0	Leucine-rich repeat transmembrane protein kinase
Potri.005G245300	Potra2n5c10635	0.70109	0.785858	1.66274	AT1G20270.1	0	2-oxoglutarate (2OG) and Fe(II)-dependent oxygenase superfamily protein
Potri.001G076600	Potra2n3c7113	0.701987	3.68068	4.416	0	0	0
Potri.004G038800	Potra2n4c8740	0.70206	2.45237	3.45817	AT5G60850.1	OBP4	OBF binding protein 4
Potri.003G086600	Potra2n3c7748	0.702615	2.75289	3.73191	AT5G38610.1	0	Plant invertase/pectin methylesterase inhibitor superfamily protein
Potri.009G030600	Potra2n9c19862	0.705222	1.70226	2.59391	AT1G07630.1	PLL5	pol-like 5
Potri.013G140400		0.705238	0.72919	2.7264	ATCG00800.1	0	structural constituent of ribosome
Potri.010G071500		0.705476	1.87459	2.26105	AT2G38940.1	ATPT2,PHT1;4	phosphate transporter 1;4
Potri.001G057800	Potra2n1c476	0.705573	1.06085	1.19073	AT1G67310.1	0	Calmodulin-binding transcription activator protein with CG-1 and Ankyrin domains
Potri.005G140000	Potra2n5c11587	0.706805	0.864722	1.34533	AT5G67140.1	0	F-box/RNI-like superfamily protein
Potri.010G097700	Potra2n10c21595	0.706959	0.761794	1.8249	AT2G02220.1	ATPSKR1,PSKR1	phytosulfokin receptor 1
Potri.009G079500	Potra2n9c19423	0.707242	1.60599	1.90078	AT5G64410.1	ATOPT4,OPT4	oligopeptide transporter 4
Potri.017G015000		0.707491	0.949112	1.70949	AT3G14460.1	0	LRR and NB-ARC domains-containing disease resistance protein
Potri.004G199900	Potra2n4c10164	0.708827	3.02415	5.3162	AT2G47140.1	0	NAD(P)-binding Rossmann-fold superfamily protein
Potri.005G067300	Potra2n5c12267	0.713298	0.94787	1.31589	AT5G39450.1	0	F-box family protein
Potri.004G094100	Potra2n4c9287	0.713868	1.21219	2.12129	AT4G05320.4	UBQ10	polyubiquitin 10
Potri.001G266000	Potra2n1c2298	0.715017	0.716778	1.0801	AT5G12840.2	ATHAP2A,EMB2220,HAP2A,NF-YA1	nuclear factor Y, subunit A1
Potri.012G033500	Potra2n12c23990	0.717023	1.49669	2.12525	AT3G59140.1	ATMRP14,MRP14	multidrug resistance-associated protein 14
Potri.001G225800	Potra2n1c1944	0.722313	3.38284	4.70185	AT3G12490.2	ATCYS6,ATCYSB,CYSB	cystatin B
Potri.004G037700	Potra2n4c8728	0.722937	1.3426	1.82541	AT1G61140.3	EDA16	SNF2 domain-containing protein / helicase domain-containing protein / zinc finger protein-related
Potri.015G023900		0.725515	1.3069	1.72082	AT5G24090.1	ATCHIA,CHIA	chitinase A
Potri.003G023300	Potra2n3c8216	0.725879	0.848655	1.3021	AT5G64550.1	0	loricrin-related
Potri.011G032300	Potra2n11c23454	0.727017	2.80136	3.12343	AT1G61680.1	ATTPS14,TPS14	terpene synthase 14
Potri.014G053500	Potra2n14c26743	0.727628	1.32382	1.86714	AT5G45290.1	0	RING/U-box superfamily protein
Potri.008G179300	Potra2n8c18284	0.727805	1.66048	4.51117	AT3G04120.1	GAPC,GAPC-1,GAPC1	glyceraldehyde-3-phosphate dehydrogenase C subunit 1
Potri.006G067300	Potra2n6c14777	0.729869	3.49262	4.58165	AT2G31050.1	0	Cupredoxin superfamily protein
Potri.014G145100	Potra2n14c27564	0.731209	1.56199	1.85773	AT5G13930.1	ATCHS,CHS,TT4	Chalcone and stilbene synthase family protein
Potri.009G091600	Potra2n9c19314	0.738459	0.991167	1.1234	AT4G33920.1	0	Protein phosphatase 2C family protein
Potri.008G004300	Potra2n8c16664	0.743291	0.787953	1.0222	AT3G20250.1	APUM5,PUM5	pumilio 5
Potri.009G045800	Potra2n9c19728	0.74419	1.78544	1.80565	AT2G38170.1	ATCAX1,CAX1,RCI4	cation exchanger 1
Potri.001G158900	Potra2n1c1398	0.750514	1.01112	1.68484	AT5G44790.1	HMA7,RAN1	copper-exporting ATPase / responsive-to-antagonist 1 / copper-transporting ATPase (RAN1)
Potri.002G021400	Potra2n2c6250	0.752885	1.83458	2.30142	AT1G30755.1	0	Protein of unknown function (DUF668)
Potri.010G085400	Potra2n10c21701	0.753167	1.59704	2.89654	AT3G22600.1	0	Bifunctional inhibitor/lipid-transfer protein/seed storage 2S albumin superfamily protein
Potri.005G069000	Potra2n5c12252	0.753248	0.864944	1.04178	AT5G63840.1	PSL5,RSW3	Glycosyl hydrolases family 31 protein
Potri.015G102200	Potra2n15c28255	0.754473	1.04033	1.49737	AT3G48770.1	0	DNA binding;ATP binding
Potri.008G170100	Potra2n8c18198	0.758474	1.00804	2.09015	AT5G46050.1	ATPTR3,PTR3	peptide transporter 3
Potri.013G160000		0.75913	1.01132	1.33944	AT5G01960.1	0	RING/U-box superfamily protein
Potri.009G037300	Potra2n9c19804	0.76133	0.862524	1.37977	AT1G07430.1	HAI2	highly ABA-induced PP2C gene 2
Potri.008G008200		0.763199	0.928674	1.30654	AT3G21180.1	ACA9,ATACA9	autoinhibited Ca(2+)-ATPase 9
Potri.007G143300	Potra2n7c15436	0.765628	1.94373	2.41616	AT5G36930.2	0	Disease resistance protein (TIR-NBS-LRR class) family
Potri.T049000		0.766266	1.48859	2.01489	AT4G12010.1	0	Disease resistance protein (TIR-NBS-LRR class) family
Potri.006G149800	Potra2n6c13992	0.766376	0.863068	1.67657	AT2G19710.1	0	Regulator of Vps4 activity in the MVB pathway protein
Potri.013G137000		0.766444	1.04055	3.43519	ATCG00700.1	0	photosystem II reaction center protein N
Potri.001G452200	Potra2n1c3808	0.767164	1.28383	3.17719	AT2G46870.1	NGA1	AP2/B3-like transcriptional factor family protein
Potri.012G059900	Potra2n12c24216	0.768499	2.30119	4.49166	AT3G18550.2	ATTCP18,BRC1,TCP18	TCP family transcription factor
Potri.T049400		0.768633	1.75568	1.93359	AT4G12010.1	0	Disease resistance protein (TIR-NBS-LRR class) family
Potri.014G025700	Potra2n14c26515	0.771087	0.982078	1.39678	AT4G27410.2	ANAC072,RD26	NAC (No Apical Meristem) domain transcriptional regulator superfamily protein
Potri.011G041600	Potra2n11c23403	0.775292	4.57579	6.12032	AT4G21440.1	ATM4,ATMYB102,MYB102	MYB-like 102
Potri.006G201000	Potra2n6c13572	0.776546	2.42526	3.29694	AT5G06440.3	0	0
Potri.008G101600	Potra2n8c17541	0.781068	1.2133	2.00721	AT1G47990.1	ATGA2OX4,GA2OX4	gibberellin 2-oxidase 4
Potri.001G006700	Potra2n1c2409	0.783715	1.29686	1.98946	AT1G55320.1	AAE18	acyl-activating enzyme 18
Potri.007G029200	Potra2n7c16368	0.788301	0.838711	1.07701	AT4G36710.1	0	GRAS family transcription factor
Potri.001G234700	Potra2n1c2029	0.792075	1.64675	3.50374	AT5G02600.2	0	Heavy metal transport/detoxification superfamily protein
Potri.001G102400	Potra2n1c855	0.792357	5.54961	8.05085	AT4G11650.1	ATOSM34,OSM34	osmotin 34
Potri.011G135700	Potra2n11c22646	0.792479	2.29511	4.66382	AT3G21710.2	0	0
Potri.001G442600	Potra2n1c3748	0.798416	1.53955	1.84923	AT2G36840.1	0	ACT-like superfamily protein
Potri.015G108800	Potra2n15c28185	0.800154	2.29086	2.37827	AT5G61820.1	0	0
Potri.006G003200		0.802033	0.923847	1.27448	AT1G03370.1	0	C2 calcium/lipid-binding and GRAM domain containing protein
Potri.010G247500		0.802051	2.04285	3.06199	AT3G20770.1	AtEIN3,EIN3	Ethylene insensitive 3 family protein
Potri.010G097600	Potra2n10c21596	0.806395	0.970373	1.42208	AT3G11920.1	0	glutaredoxin-related
Potri.005G015400		0.812368	1.42288	2.54112	AT4G02080.1	ASAR1,ATSAR2,ATSARA1C,SAR2	secretion-associated RAS super family 2
Potri.002G158000	Potra2n2c4985	0.813246	2.79782	3.24777	AT4G11610.1	0	C2 calcium/lipid-binding plant phosphoribosyltransferase family protein
Potri.017G024600		0.815232	1.00785	1.47263	AT3G60470.1	0	Plant protein of unknown function (DUF247)
Potri.010G133600	Potra2n10c21247	0.816096	1.23118	2.62424	AT3G25590.1	0	0
Potri.017G121500		0.81678	1.29269	2.77211	AT3G14460.1	0	LRR and NB-ARC domains-containing disease resistance protein
Potri.004G217800	Potra2n4c10323	0.817587	1.00707	1.18287	AT1G22930.1	0	T-complex protein 11
Potri.010G244400	Potra2n10c20213	0.818105	1.29004	1.57975	AT2G36540.1	0	Haloacid dehalogenase-like hydrolase (HAD) superfamily protein
Potri.010G080400		0.821404	2.21696	2.26069	AT2G26640.1	KCS11	3-ketoacyl-CoA synthase 11
Potri.001G386300		0.821836	1.94895	2.31386	AT1G53440.1	0	Leucine-rich repeat transmembrane protein kinase
Potri.T008700		0.822749	1.2912	2.19755	AT1G29730.1	0	Leucine-rich repeat transmembrane protein kinase
Potri.001G414300		0.823932	1.39315	1.48323	AT4G21380.1	ARK3,RK3	receptor kinase 3
Potri.005G082200	Potra2n5c12120	0.829381	1.17915	1.72214	AT5G58950.1	0	Protein kinase superfamily protein
Potri.005G234500	Potra2n5c10744	0.829663	0.836427	2.98238	AT1G75540.1	STH2	salt tolerance homolog2
Potri.001G334500	Potra2n1c2925	0.830122	0.880029	1.66568	AT5G50360.1	0	0
Potri.012G024700	Potra2n12c23750	0.836405	1.85215	4.47932	AT5G53550.1	ATYSL3,YSL3	YELLOW STRIPE like 3
Potri.015G026900	Potra2n15c28973	0.83877	1.11511	2.10613	AT5G52882.1	0	P-loop containing nucleoside triphosphate hydrolases superfamily protein
Potri.001G119000	Potra2n1c1022	0.843027	4.69958	5.64739	AT1G62790.2	0	Bifunctional inhibitor/lipid-transfer protein/seed storage 2S albumin superfamily protein
Potri.001G275800	Potra2n1c2347	0.845105	1.05273	1.21647	AT5G12300.1	0	Calcium-dependent lipid-binding (CaLB domain) family protein
Potri.001G157600	Potra2n1c1383	0.845887	2.48062	3.32495	AT5G47470.1	0	Nodulin MtN21 /EamA-like transporter family protein
Potri.003G024900		0.846226	0.913585	1.13973	AT1G60500.1	DRP4C	Dynamin related protein 4C
Potri.003G134500	Potra2n3c7280	0.850016	1.47952	3.0477	AT4G24220.2	AWI31,VEP1	NAD(P)-binding Rossmann-fold superfamily protein
Potri.T091700	Potra2n16c30409	0.850094	1.38462	2.68535	AT5G01650.1	0	Tautomerase/MIF superfamily protein
Potri.012G002700	Potra2n12c23920	0.853163	2.03184	3.14353	AT2G29380.1	HAI3	highly ABA-induced PP2C gene 3
Potri.002G202300	Potra2n2c4577	0.853631	1.0443	2.55524	AT4G02280.1	ATSUS3,SUS3	sucrose synthase 3
Potri.003G129100	Potra2n3c7333	0.855494	1.83891	4.28523	AT1G63710.1	CYP86A7	cytochrome P450, family 86, subfamily A, polypeptide 7
Potri.019G020800		0.859614	4.17775	4.61093	AT3G28520.1	0	P-loop containing nucleoside triphosphate hydrolases superfamily protein
Potri.T175200		0.860497	4.03598	6.62319	AT3G12500.1	ATHCHIB,B-CHI,CHI-B,HCHIB,PR-3,PR3	basic chitinase
Potri.019G055700		0.873532	0.899608	1.65875	AT5G17010.3	0	Major facilitator superfamily protein
Potri.017G082300	Potra2n17c31209	0.874234	0.93848	2.12772	AT5G39785.1	0	Protein of unknown function (DUF1666)
Potri.001G149100	Potra2n1c1292	0.878185	1.49547	1.79352	AT5G47070.1	0	Protein kinase superfamily protein
Potri.T052300		0.88035	1.29072	1.50076	AT1G12290.2	0	Disease resistance protein (CC-NBS-LRR class) family
Potri.001G112100	Potra2n1c952	0.883879	1.33283	1.77552	AT2G42010.1	PLDBETA,PLDBETA1	phospholipase D beta 1
Potri.008G097900	Potra2n8c17506	0.888715	1.16085	2.33116	AT1G69170.1	0	Squamosa promoter-binding protein-like (SBP domain) transcription factor family protein
Potri.008G197500		0.890817	4.06131	5.31707	AT5G18860.1	0	inosine-uridine preferring nucleoside hydrolase family protein
Potri.015G042800	Potra2n15c28819	0.891005	1.43549	3.13493	AT2G22660.2	0	Protein of unknown function (duplicated DUF1399)
Potri.016G111000	Potra2n16c30268	0.894403	1.40093	1.4342	AT2G38060.1	PHT4;2	phosphate transporter 4;2
Potri.012G111600	Potra2n12c24653	0.898713	2.21736	3.40989	AT5G51060.1	ATRBOHC,RBOHC,RHD2	NADPH/respiratory burst oxidase protein D
Potri.011G047300	Potra2n11c23373	0.898956	2.4561	2.61538	0	0	0
Potri.003G069600	Potra2n197s34894	0.905757	1.27015	4.0932	AT3G14130.1	0	Aldolase-type TIM barrel family protein
Potri.015G099200	Potra2n15c28290	0.90825	3.44569	6.12977	AT5G13080.1	ATWRKY75,WRKY75	WRKY DNA-binding protein 75
Potri.018G023900	Potra2n18c33054	0.911929	1.5865	3.16687	AT1G80490.1	TPR1	TOPLESS-related 1
Potri.004G175100	Potra2n4c9986	0.92081	2.31141	4.11837	AT2G16750.1	0	Protein kinase protein with adenine nucleotide alpha hydrolases-like domain
Potri.003G201400	Potra2n3c6657	0.921779	1.68467	2.1812	AT2G38800.1	0	Plant calmodulin-binding protein-related
Potri.009G051100	Potra2n9c19677	0.925458	2.06085	3.02992	0	0	0
Potri.004G077100		0.926861	1.86184	2.15319	AT1G65810.1	0	P-loop containing nucleoside triphosphate hydrolases superfamily protein
Potri.013G065800	Potra2n13c25710	0.927952	1.19259	2.27005	AT5G17860.1	CAX7	calcium exchanger 7
Potri.011G024900	Potra2n11c23500	0.930915	7.96339	11.9027	AT5G28237.1	0	Pyridoxal-5\'-phosphate-dependent enzyme family protein
Potri.010G032700		0.935322	1.60481	4.47403	ATCG00280.1	0	photosystem II reaction center protein C
Potri.001G105300	Potra2n19c34061	0.939982	0.994642	1.6936	AT1G63450.1	RHS8	root hair specific 8
Potri.009G063400		0.941512	0.984035	1.78821	AT4G37980.1	ATCAD7,CAD7,ELI3,ELI3-1	elicitor-activated gene 3-1
Potri.015G024100		0.943825	1.27571	1.63878	AT5G24090.1	ATCHIA,CHIA	chitinase A
Potri.T117100	Potra2n11c23631	0.94661	1.05814	1.14137	AT3G44480.1	cog1,RPP1	Disease resistance protein (TIR-NBS-LRR class) family
Potri.015G037400		0.946714	2.8486	3.37632	AT3G47570.1	0	Leucine-rich repeat protein kinase family protein
Potri.018G103000	Potra2n18c32347	0.947924	1.59036	2.23732	AT4G30790.1	0	0
Potri.019G027800		0.961072	1.70862	3.79328	ATCG00170.1	0	DNA-directed RNA polymerase family protein
Potri.015G029200	Potra2n15c28952	0.975147	1.49684	1.81749	AT1G14590.1	0	Nucleotide-diphospho-sugar transferase family protein
Potri.014G052700	Potra2n14c26737	0.976981	1.2905	2.13375	AT5G47070.1	0	Protein kinase superfamily protein
Potri.018G136700		0.986772	1.03631	1.08203	AT4G27220.1	0	NB-ARC domain-containing disease resistance protein
Potri.018G023800	Potra2n18c33055	1.00773	1.33845	2.39031	AT1G80490.2	TPR1	TOPLESS-related 1
Potri.011G042500	Potra2n11c23394	1.0228	2.21487	3.4243	AT4G05020.1	NDB2	NAD(P)H dehydrogenase B2
Potri.002G142200	Potra2n555s35938	1.02292	1.66142	2.55773	AT1G02065.1	SPL8	squamosa promoter binding protein-like 8
Potri.006G023700	Potra2n6c15183	1.02438	2.48322	4.8159	AT1G22400.1	ATUGT85A1,UGT85A1	UDP-Glycosyltransferase superfamily protein
Potri.015G110000	Potra2n15c28174	1.02496	1.79721	2.61994	AT5G51070.1	CLPD,ERD1,SAG15	Clp ATPase
Potri.008G187300	Potra2n8c18353	1.03241	1.33784	2.33269	AT5G40460.1	0	0
Potri.008G028900	Potra2n8c16868	1.03653	1.09368	1.71442	AT5G04500.1	0	glycosyltransferase family protein 47
Potri.002G192400	Potra2n2c4664	1.04974	1.48942	1.62091	AT2G47240.1	CER8,LACS1	AMP-dependent synthetase and ligase family protein
Potri.001G402600	Potra2n1c3511	1.05019	3.06082	4.68781	AT1G07750.1	0	RmlC-like cupins superfamily protein
Potri.002G055100	Potra2n2c5933	1.05382	2.74054	3.23697	AT3G59030.1	ATTT12,TT12	MATE efflux family protein
Potri.003G178900	Potra2n3c6871	1.06204	6.10138	6.64954	AT1G15520.1	ABCG40,ATABCG40,ATPDR12,PDR12	pleiotropic drug resistance 12
Potri.011G046400	Potra2n11c23381	1.06758	1.93952	2.19555	AT1G61140.1	EDA16	SNF2 domain-containing protein / helicase domain-containing protein / zinc finger protein-related
Potri.017G018100	Potra2n17c31782	1.06787	5.81688	7.16159	0	0	0
Potri.013G008600	Potra2n13c26225	1.06872	1.09438	1.78779	AT1G23380.1	KNAT6,KNAT6L,KNAT6S	KNOTTED1-like homeobox gene 6
Potri.002G033600	Potra2n2c6141	1.07005	4.38568	4.73111	AT5G42800.1	DFR,M318,TT3	dihydroflavonol 4-reductase
Potri.002G182300		1.08169	2.56266	2.62262	AT4G35580.2	NTL9	NAC transcription factor-like 9
Potri.009G007600	Potra2n9c20050	1.08213	1.96067	3.0123	AT5G60800.2	0	Heavy metal transport/detoxification superfamily protein
Potri.018G106700	Potra2n18c32316	1.08364	2.40367	3.45048	AT4G30900.1	0	DNAse I-like superfamily protein
Potri.009G155800	Potra2n9c18762	1.0845	2.81286	5.45585	AT5G06570.2	0	alpha/beta-Hydrolases superfamily protein
Potri.T013800		1.08683	1.25819	1.65785	AT4G27220.1	0	NB-ARC domain-containing disease resistance protein
Potri.001G051500	Potra2n1c418	1.08719	4.08801	4.98389	AT5G13930.1	ATCHS,CHS,TT4	Chalcone and stilbene synthase family protein
Potri.008G177200	Potra2n8c18266	1.09	1.58996	1.92507	AT3G50940.1	0	P-loop containing nucleoside triphosphate hydrolases superfamily protein
Potri.005G187300	Potra2n5c11179	1.09253	1.76028	2.01741	AT1G21460.1	0	Nodulin MtN3 family protein
Potri.012G100700	Potra2n12c24560	1.10815	1.58145	2.0776	AT5G50670.1	0	Squamosa promoter-binding protein-like (SBP domain) transcription factor family protein
Potri.012G103700	Potra2n12c24591	1.10893	1.5636	1.84679	AT3G48770.1	0	DNA binding;ATP binding
Potri.004G077700		1.1135	1.63896	2.23355	AT1G65780.1	0	P-loop containing nucleoside triphosphate hydrolases superfamily protein
Potri.002G187500	Potra2n2c4708	1.11372	1.14457	2.33944	AT2G47000.1	ABCB4,ATPGP4,MDR4,PGP4	ATP binding cassette subfamily B4
Potri.008G106400	Potra2n8c17587	1.12501	7.37589	8.46378	AT3G01420.1	ALPHA-DOX1,DIOX1,DOX1,PADOX-1	Peroxidase superfamily protein
Potri.001G355100	Potra2n1c3129	1.1254	2.04101	3.7165	AT1G17020.1	ATSRG1,SRG1	senescence-related gene 1
Potri.003G173100	Potra2n3c6926	1.13596	3.01655	3.43815	AT1G67360.2	0	Rubber elongation factor protein (REF)
Potri.012G014500	Potra2n12c23853	1.1401	1.15649	3.06994	AT3G49220.1	0	Plant invertase/pectin methylesterase inhibitor superfamily
Potri.008G014600	Potra2n8c16753	1.14139	1.74919	2.2579	AT5G04930.1	ALA1	aminophospholipid ATPase 1
Potri.005G208600	Potra2n5c10987	1.14255	2.56988	3.14053	AT4G09820.1	BHLH42,TT8	basic helix-loop-helix (bHLH) DNA-binding superfamily protein
Potri.001G139600	Potra2n1c1192	1.15664	2.17222	3.38585	AT4G25960.1	PGP2	P-glycoprotein 2
Potri.006G258100	Potra2n6c13030	1.16416	1.25019	2.1557	AT1G80490.2	TPR1	TOPLESS-related 1
Potri.011G034400	Potra2n11c23432	1.1702	1.27241	2.29678	AT1G11340.1	0	S-locus lectin protein kinase family protein
Potri.003G013200		1.1921	2.07808	3.60758	AT1G74190.1	AtRLP15,RLP15	receptor like protein 15
Potri.004G025500		1.19795	2.67618	3.93792	AT4G23180.1	CRK10,RLK4	cysteine-rich RLK (RECEPTOR-like protein kinase) 10
Potri.015G024000	Potra2n686s36471	1.20128	1.25958	1.75922	AT5G24090.1	ATCHIA,CHIA	chitinase A
Potri.013G054200	Potra2n13c25814	1.20839	2.11291	3.47021	AT5G18270.1	ANAC087	Arabidopsis NAC domain containing protein 87
Potri.019G119900		1.21197	2.77925	4.1652	AT4G03230.1	0	S-locus lectin protein kinase family protein
Potri.001G156700	Potra2n1c1374	1.22784	2.83757	5.30543	AT4G17350.1	0	Plant protein of unknown function (DUF828) with plant pleckstrin homology-like region
Potri.008G116500	Potra2n8c17695	1.23572	1.94656	2.44872	AT1G75290.1	0	NAD(P)-binding Rossmann-fold superfamily protein
Potri.006G177500	Potra2n6c13796	1.23729	1.84773	2.27872	AT5G57800.1	CER3,FLP1,WAX2,YRE	Fatty acid hydroxylase superfamily
Potri.008G122100	Potra2n8c17750	1.25165	1.98607	3.63913	AT1G68320.1	AtMYB62,BW62B,BW62C,MYB62	myb domain protein 62
Potri.003G061100	Potra2n3c7929	1.2553	1.27993	1.86954	AT1G51915.1	0	cryptdin protein-related
Potri.016G075800	Potra2n16c29946	1.25631	1.52419	1.53583	AT1G12910.1	ATAN11,LWD1	Transducin/WD40 repeat-like superfamily protein
Potri.001G113100	Potra2n1c962	1.26105	3.56556	4.01643	AT4G22880.1	ANS,LDOX,TDS4,TT18	leucoanthocyanidin dioxygenase
Potri.003G132300	Potra2n3c7302	1.27205	7.34016	10.1004	AT4G11280.1	ACS6,ATACS6	1-aminocyclopropane-1-carboxylic acid (acc) synthase 6
Potri.012G071400	Potra2n12c24318	1.277	1.95198	3.33473	AT5G62680.1	0	Major facilitator superfamily protein
Potri.011G061700	Potra2n11c23270	1.27717	4.20996	5.82182	AT3G23240.1	ATERF1,ERF1	ethylene response factor 1
Potri.T167100		1.28867	4.22063	4.66275	AT4G16260.1	0	Glycosyl hydrolase superfamily protein
Potri.007G020900	Potra2n7c16454	1.29143	3.95319	4.9545	AT3G50930.1	BCS1	cytochrome BC1 synthesis
Potri.009G081800	Potra2n9c19399	1.30948	4.00171	5.31747	AT1G09970.1	LRR XI-23,RLK7	Leucine-rich receptor-like protein kinase family protein
Potri.010G089800	Potra2n10c21665	1.31654	2.59565	3.29081	AT5G26340.1	ATSTP13,MSS1,STP13	Major facilitator superfamily protein
Potri.004G234300	Potra2n4c10468	1.32452	1.38237	2.81009	AT5G45310.1	0	0
Potri.018G146100	Potra2n18c31993	1.32529	1.7097	3.38927	AT2G30490.1	ATC4H,C4H,CYP73A5,REF3	cinnamate-4-hydroxylase
Potri.014G135900	Potra2n14c27481	1.3272	4.0279	6.34445	AT3G63010.1	ATGID1B,GID1B	alpha/beta-Hydrolases superfamily protein
Potri.001G268600	Potra2n1c2317	1.3472	5.15746	6.61482	AT4G37980.1	ATCAD7,CAD7,ELI3,ELI3-1	elicitor-activated gene 3-1
Potri.001G127600	Potra2n1c1101	1.34734	1.54409	2.6637	AT5G17540.1	0	HXXXD-type acyl-transferase family protein
Potri.014G136800	Potra2n14c27490	1.36468	2.08818	2.87759	AT1G23160.1	0	Auxin-responsive GH3 family protein
Potri.T021500		1.37546	2.5397	3.00514	AT4G27290.1	0	S-locus lectin protein kinase family protein
Potri.014G136900	Potra2n14c27491	1.37821	1.45602	1.92521	AT2G48030.1	0	DNAse I-like superfamily protein
Potri.010G142800	Potra2n10c21157	1.38228	4.59688	5.0727	AT4G16260.1	0	Glycosyl hydrolase superfamily protein
Potri.002G150100	Potra2n2c5060	1.39647	2.87723	4.05534	AT2G45550.1	CYP76C4	cytochrome P450, family 76, subfamily C, polypeptide 4
Potri.005G032600		1.44445	3.83974	4.66166	AT1G55020.1	ATLOX1,LOX1	lipoxygenase 1
Potri.001G326300	Potra2n1c2838	1.44765	1.83988	2.74854	AT5G41040.1	0	HXXXD-type acyl-transferase family protein
Potri.001G107800	Potra2n1c906	1.45072	1.52953	2.6511	AT4G11650.1	ATOSM34,OSM34	osmotin 34
Potri.008G143000	Potra2n8c17943	1.4592	1.47362	2.13844	AT1G65810.1	0	P-loop containing nucleoside triphosphate hydrolases superfamily protein
Potri.001G048700	Potra2n1c394	1.46659	1.57149	1.9048	AT1G15520.1	ABCG40,ATABCG40,ATPDR12,PDR12	pleiotropic drug resistance 12
Potri.001G048800		1.46945	1.6207	1.71265	AT1G15520.1	ABCG40,ATABCG40,ATPDR12,PDR12	pleiotropic drug resistance 12
Potri.006G243700	Potra2n6c13160	1.47284	2.1717	3.36021	AT5G25610.1	ATRD22,RD22	BURP domain-containing protein
Potri.019G128600	Potra2n19c33300	1.47893	2.42529	3.81862	AT5G58350.1	WNK4,ZIK2	with no lysine (K) kinase 4
Potri.003G176900		1.48455	2.39912	3.13346	AT5G13930.1	ATCHS,CHS,TT4	Chalcone and stilbene synthase family protein
Potri.001G189500	Potra2n474s35756	1.48573	3.88229	5.12813	AT1G59870.1	ABCG36,ATABCG36,ATPDR8,PDR8,PEN3	ABC-2 and Plant PDR ABC-type transporter family protein
Potri.002G239500		1.54484	2.93337	3.1476	AT3G07510.2	0	0
Potri.002G017200	Potra2n2c6299	1.54899	3.0571	6.31206	AT1G60420.1	0	DC1 domain-containing protein
Potri.016G129100	Potra2n16c30433	1.55469	4.2199	5.72094	AT3G51680.1	0	NAD(P)-binding Rossmann-fold superfamily protein
Potri.009G129200	Potra2n9c18987	1.56013	2.2106	2.77294	AT2G21180.1	0	0
Potri.013G157400		1.62747	7.52859	10.0427	AT2G22330.1	CYP79B3	cytochrome P450, family 79, subfamily B, polypeptide 3
Potri.011G031800	Potra2n11c23459	1.65587	6.87064	7.92534	AT3G25820.1	ATTPS-CIN,TPS-CIN	terpene synthase-like sequence-1,8-cineole
Potri.014G132500	Potra2n14c27436	1.67211	7.59706	10.1737	AT4G13420.1	ATHAK5,HAK5	high affinity K+ transporter 5
Potri.003G219800	Potra2n3c6500	1.71384	1.82874	2.02117	0	0	0
Potri.013G156500	Potra2n13c24973	1.78727	2.53101	4.05966	AT5G05340.1	0	Peroxidase superfamily protein
Potri.015G108500	Potra2n15c28187	1.81575	4.13503	5.77435	AT5G61820.1	0	0
Potri.003G121800	Potra2n3c7398	1.94488	2.46689	2.62527	AT5G62090.2	SLK2	SEUSS-like 2
Potri.002G015800	Potra2n2c6312	1.94765	7.71387	9.52619	AT5G11880.1	0	Pyridoxal-dependent decarboxylase family protein
Potri.003G176700		1.96194	2.45945	4.07903	AT5G13930.1	ATCHS,CHS,TT4	Chalcone and stilbene synthase family protein
Potri.009G117500	Potra2n9c19089	1.97658	2.78823	4.99749	AT2G21620.1	RD2	Adenine nucleotide alpha hydrolases-like superfamily protein
Potri.014G106600	Potra2n14c27194	1.99751	5.91992	6.45767	AT5G54160.1	ATOMT1,OMT1	O-methyltransferase 1
Potri.003G179000		2.05245	5.72155	6.54307	AT1G15520.1	ABCG40,ATABCG40,ATPDR12,PDR12	pleiotropic drug resistance 12
Potri.009G063100		2.09161	5.00351	7.27469	AT4G37980.1	ATCAD7,CAD7,ELI3,ELI3-1	elicitor-activated gene 3-1
Potri.010G245200	Potra2n10c20206	2.10081	4.11772	4.91798	AT5G16010.1	0	3-oxo-5-alpha-steroid 4-dehydrogenase family protein
Potri.014G179400	Potra2n14c27869	2.11818	3.93792	4.68862	AT1G32450.1	NRT1.5	nitrate transporter 1.5
Potri.005G106100	Potra2n5c11876	2.14969	6.06655	8.07563	AT2G47140.1	0	NAD(P)-binding Rossmann-fold superfamily protein
Potri.009G062800	Potra2n9c19467	2.19663	5.04959	7.13229	AT4G37980.1	ATCAD7,CAD7,ELI3,ELI3-1	elicitor-activated gene 3-1
Potri.005G119200	Potra2n5c11746	2.19914	6.57344	7.89177	AT1G43910.1	0	P-loop containing nucleoside triphosphate hydrolases superfamily protein
Potri.013G157300	Potra2n13c24966	2.20891	7.0564	9.66914	AT4G39950.1	CYP79B2	cytochrome P450, family 79, subfamily B, polypeptide 2
Potri.001G015300	Potra2n1c328	2.26991	4.94612	5.68229	AT3G45140.1	ATLOX2,LOX2	lipoxygenase 2
Potri.003G173500	Potra2n3c6921	2.31538	3.7352	5.69326	AT1G74110.1	CYP78A10	cytochrome P450, family 78, subfamily A, polypeptide 10
Potri.019G088900		2.36807	2.61772	3.25328	AT5G09360.1	LAC14	laccase 14
Potri.010G195200	Potra2n10c20697	2.43773	3.12568	4.66608	AT5G05840.1	0	Protein of unknown function (DUF620)
Potri.006G178700	Potra2n6c13785	2.48447	4.43349	4.89173	AT2G23910.1	0	NAD(P)-binding Rossmann-fold superfamily protein
Potri.013G083600	Potra2n13c25569	2.50525	4.51218	5.68321	AT5G05340.1	0	Peroxidase superfamily protein
Potri.005G032400		2.58449	3.92492	5.22862	AT1G55020.1	ATLOX1,LOX1	lipoxygenase 1
Potri.013G157200	Potra2n13c24965	2.59838	7.45675	10.0805	AT4G39950.1	CYP79B2	cytochrome P450, family 79, subfamily B, polypeptide 2
Potri.T076800		2.85648	7.16568	8.36661	AT5G53390.1	0	O-acyltransferase (WSD1-like) family protein
Potri.008G149200	Potra2n8c17993	2.86674	5.45088	8.10628	AT1G54870.1	0	NAD(P)-binding Rossmann-fold superfamily protein
Potri.004G000400	Potra2n4c8413	3.05814	8.00545	8.38354	AT1G73260.1	ATKTI1,KTI1	kunitz trypsin inhibitor 1
Potri.001G048900	Potra2n1c396	3.20574	5.21037	7.61605	AT1G15520.1	ABCG40,ATABCG40,ATPDR12,PDR12	pleiotropic drug resistance 12
Potri.005G032700	Potra2n5c12559	3.21165	3.35048	4.4833	AT1G55020.1	ATLOX1,LOX1	lipoxygenase 1
[truncated: 4 more rows]

## Sheet: Dataset S2B
Dataset S2B: Down-regulated gene information from AP2L/TOEL mutant transcriptome data shown in Fig. 3B
Populus Trichocarpa Gene ID	Populus Tremula Gene ID	ap2l1 ap2l2 vs WT fold change	ap2l1 ap2l2 toel1 toel3 vs WT fold change	ap2l1 ap2l2 toel1 toel3 toel4 vs WT fold change	Closest Arabidopsis homolog	Closest Arabidopsis name	Description
Potri.013G104400	Potra2n13c25407	0.0797511	-0.363802	-1.03832	AT1G58350.2	ZW18	Putative serine esterase family protein
Potri.006G083200	Potra2n6c14618	-0.233673	-0.57261	-2.81631	AT3G52770.1	ZPR3	protein binding
Potri.003G117200	Potra2n3c7444	-0.353722	-1.39394	-1.58821	AT3G60890.2	ZPR2	protein binding
Potri.014G013300	Potra2n14c26403	0.193626	-0.340415	-2.1557	AT1G59540.1	ZCF125	P-loop containing nucleoside triphosphate hydrolases superfamily protein
Potri.006G243400	Potra2n6c13161	0.141705	-0.177955	-1.36013	AT5G25620.1	YUC6	Flavin-binding monooxygenase family protein
Potri.018G036800	Potra2n18c32925	-0.437919	-0.6085	-3.21213	AT5G25620.1	YUC6	Flavin-binding monooxygenase family protein
Potri.006G248200	Potra2n6c13121	-0.104666	-1.32692	-4.72911	AT5G11320.1	YUC4	Flavin-binding monooxygenase family protein
Potri.018G129800	Potra2n18c32139	-0.379788	-1.21228	-3.48315	AT2G26580.1	YAB5	plant-specific transcription factor YABBY family protein
Potri.016G067300	Potra2n16c29851	-0.0882698	-1.05945	-2.18512	AT1G08465.1	YAB2	Plant-specific transcription factor YABBY family protein
Potri.019G125000	Potra2n19c33327	0.298425	-0.364772	-1.6443	AT4G03210.1	XTH9	xyloglucan endotransglucosylase/hydrolase 9
Potri.004G021000	Potra2n4c8594	0.280313	-1.78495	-2.60027	AT1G11545.1	XTH8	xyloglucan endotransglucosylase/hydrolase 8
Potri.011G025800	Potra2n124s34591	-0.340703	-0.901738	-2.15867	AT1G11545.1	XTH8	xyloglucan endotransglucosylase/hydrolase 8
Potri.014G146100	Potra2n14c27572	-0.02652	-1.04458	-2.64611	AT3G23730.1	XTH16	xyloglucan endotransglucosylase/hydrolase 16
Potri.012G139100	Potra2n12c24875	-0.141978	-0.520233	-1.17716	AT5G07270.1	XBAT33	XB3 ortholog 3 in Arabidopsis thaliana
Potri.014G025300	Potra2n14c26506	-1.21722	-1.29153	-1.89697	AT1G46480.1	WOX4	WUSCHEL related homeobox 4
Potri.014G015600	Potra2n14c26426	-0.0505896	-0.445398	-1.16861	AT1G10200.1	WLIM1	GATA type zinc finger transcription factor family protein
Potri.002G118000	Potra2n2c5343	-0.265909	-2.51162	-3.26541	AT1G10200.1	WLIM1	GATA type zinc finger transcription factor family protein
Potri.009G087200	Potra2n9c19352	-1.47062	-3.22999	-4.46021	AT1G10200.1	WLIM1	GATA type zinc finger transcription factor family protein
Potri.005G095800	Potra2n5c11960	-0.0179257	-0.624818	-1.66753	AT1G80600.1	WIN1	HOPW1-1-interacting 1
Potri.007G017800	Potra2n7c16482	0.376794	-0.932	-2.28615	AT1G75500.2	WAT1	Walls Are Thin 1
Potri.005G233600	Potra2n5c10753	0.149826	-0.495797	-2.92843	AT1G75500.1	WAT1	Walls Are Thin 1
Potri.002G111600	Potra2n2c5403	-0.370498	-0.899427	-3.22014	AT4G30200.2	VEL1	vernalization5/VIN3-like
Potri.005G217800	Potra2n5c10901	-0.318003	-0.500131	-1.18819	AT4G02590.1	UNE12	basic helix-loop-helix (bHLH) DNA-binding superfamily protein
Potri.015G027800	Potra2n15c28969	0.149003	-3.06262	-3.99547	AT3G16520.3	UGT88A1	UDP-glucosyl transferase 88A1
Potri.017G089000	Potra2n17c31148	-0.93809	-1.12078	-2.75061	AT3G16520.3	UGT88A1	UDP-glucosyl transferase 88A1
Potri.006G171100	Potra2n266s35150	0.398734	-0.470227	-1.83885	AT5G17050.1	UGT78D2	UDP-glucosyl transferase 78D2
Potri.006G171200	#N/A	0.203573	-0.320489	-1.83928	AT5G17050.1	UGT78D2	UDP-glucosyl transferase 78D2
Potri.018G096000	Potra2n18c32431	-0.156308	-0.594426	-3.07586	AT5G17050.1	UGT78D2	UDP-glucosyl transferase 78D2
Potri.016G014300	#N/A	0.351726	-0.461227	-1.85894	AT1G07250.1	UGT71C4	UDP-glucosyl transferase 71C4
Potri.006G010000	Potra2n6c15302	-0.521535	-0.85363	-2.53081	AT1G07250.1	UGT71C4	UDP-glucosyl transferase 71C4
Potri.016G014500	Potra2n16c29357	-0.139805	-1.61947	-3.70153	AT1G07250.1	UGT71C4	UDP-glucosyl transferase 71C4
Potri.016G017100	Potra2n16c29381	0.453246	-0.480181	-1.19367	AT3G21750.1	UGT71B1	UDP-glucosyl transferase 71B1
Potri.001G142000	Potra2n1c1215	0.234389	-0.525257	-2.18351	AT5G46740.1	UBP21	ubiquitin-specific protease 21
Potri.003G092400	Potra2n3c7685	0.046195	-0.421	-1.98985	AT5G46740.1	UBP21	ubiquitin-specific protease 21
Potri.012G104100	Potra2n12c24594	-0.156082	-0.303614	-1.37646	AT5G50870.1	UBC27	ubiquitin-conjugating enzyme 27
Potri.001G254500	Potra2n1c2214	-0.102472	-0.144363	-2.07654	AT1G50490.1	UBC20	ubiquitin-conjugating enzyme 20
Potri.009G049600	Potra2n9c19692	-0.275159	-0.347249	-2.4956	AT3G20060.1	UBC19	ubiquitin-conjugating enzyme19
Potri.003G125400	Potra2n3c7365	0.0496902	-0.516579	-2.58451	AT5G23860.2	TUB8	tubulin beta 8
Potri.006G095000	#N/A	-0.100521	-0.191151	-1.84238	AT5G23860.2	TUB8	tubulin beta 8
Potri.001G106100	Potra2n1c892	-0.206945	-0.480226	-2.20174	AT5G23860.2	TUB8	tubulin beta 8
Potri.009G040200	Potra2n9c19780	-0.264077	-0.43477	-2.58312	AT5G23860.1	TUB8	tubulin beta 8
Potri.016G033200	Potra2n16c29505	0.0145796	-1.51785	-1.89047	AT5G12250.1	TUB6	beta-6 tubulin
Potri.009G067100	Potra2n9c19504	-0.0187239	-0.488377	-1.40195	AT5G12250.1	TUB6	beta-6 tubulin
Potri.006G035400	Potra2n6c15107	-0.128946	-0.605823	-2.05633	AT5G12250.1	TUB6	beta-6 tubulin
Potri.009G067200	#N/A	-0.0468361	-1.09218	-2.1489	AT5G12250.1	TUB6	beta-6 tubulin
Potri.005G239900	Potra2n5c10688	-0.470408	-0.913462	-1.92053	AT1G20010.1	TUB5	tubulin beta-5 chain
Potri.001G246900	Potra2n1c2142	-0.06274	-0.412619	-1.48671	AT5G62690.1	TUB2	tubulin beta chain 2
Potri.001G289500	#N/A	0.124038	-1.11145	-2.57242	AT4G14960.2	TUA6	Tubulin/FtsZ family protein
Potri.017G081000	Potra2n9c19372	-0.362003	-0.421154	-2.75102	AT4G14960.2	TUA6	Tubulin/FtsZ family protein
Potri.002G111900	Potra2n2c5399	0.0550154	-1.30008	-2.58274	AT1G50010.1	TUA2	tubulin alpha-2 chain
Potri.002G168900	Potra2n2c4880	-0.430902	-1.07113	-3.03854	AT5G53200.1	TRY	Homeodomain-like superfamily protein
Potri.012G031200	Potra2n12c23966	-0.413843	-1.5648	-5.33418	AT5G53200.1	TRY	Homeodomain-like superfamily protein
Potri.001G028500	Potra2n1c236	-0.249445	-0.984087	-2.2283	AT3G06730.1	TRX P,TRX z	Thioredoxin z
Potri.005G217700	Potra2n5c10902	-0.276192	-0.387221	-1.2532	AT3G54640.1	TRP3,TSA1	tryptophan synthase alpha chain
Potri.001G256000	Potra2n1c2230	0.0980473	-0.811029	-1.66364	AT1G51450.1	TRO	TRAUCO
Potri.017G013100	Potra2n17c31821	0.255059	-0.256902	-2.33405	AT1G03780.3	TPX2	targeting protein for XKLP2
Potri.007G138600	Potra2n7c15465	0.240119	-0.126685	-2.05912	AT1G03780.2	TPX2	targeting protein for XKLP2
Potri.009G085100	#N/A	0.0492649	-0.723982	-1.07999	AT1G04820.1	TOR2,TUA4	tubulin alpha-4 chain
Potri.005G067100	Potra2n5c12269	0.281889	-0.321713	-1.92886	AT5G63920.1	TOP3A	topoisomerase 3alpha
Potri.003G173400	Potra2n3c6922	-0.163636	-0.335615	-1.02416	AT3G27080.1	TOM20-3	translocase of outer membrane 20 kDa subunit 3
Potri.004G084000	Potra2n4c9177	0.464786	-0.287077	-1.57144	AT1G66150.1	TMK1	transmembrane kinase 1
Potri.004G033900	Potra2n4c8694	0.191273	-0.634741	-1.1445	AT3G62980.1	TIR1	F-box/RNI-like superfamily protein
Potri.018G043900	Potra2n18c32875	0.0466305	-1.29686	-3.36848	AT5G11590.1	TINY2	Integrase-type DNA-binding superfamily protein
Potri.006G247500	Potra2n6c13126	0.361482	-0.347246	-1.57634	AT4G32570.1	TIFY8	TIFY domain protein 8
Potri.011G025200	Potra2n124s34587	-0.902715	-1.24567	-3.6789	AT5G54770.1	THI1,THI4,TZ	thiazole biosynthetic enzyme, chloroplast (ARA6) (THI1) (THI4)
Potri.008G203900	Potra2n8c18505	-0.147711	-0.296878	-1.3398	AT5G19160.1	TBL11	TRICHOME BIREFRINGENCE-LIKE 11
Potri.006G158900	Potra2n6c13929	0.0821978	-1.83138	-4.55279	AT5G19600.1	SULTR3;5	sulfate transporter 3;5
Potri.003G056200	Potra2n3c7976	0.0140435	-2.89156	-3.1428	AT3G15990.1	SULTR3;4	sulfate transporter 3;4
Potri.003G073700	Potra2n3c7875	0.319841	-0.608586	-1.32222	AT1G53730.1	SRF6	STRUBBELIG-receptor family 6
Potri.011G045600	Potra2n689s36487	0.238028	-0.353315	-1.68772	AT4G03390.1	SRF3	STRUBBELIG-receptor family 3
Potri.004G037000	Potra2n4c8721	0.136569	-0.239897	-1.12235	AT4G03390.1	SRF3	STRUBBELIG-receptor family 3
Potri.001G099100	Potra2n1c822	-0.425212	-0.509982	-2.65086	AT1G63990.1	SPO11-2	sporulation 11-2
Potri.001G398200	Potra2n1c3477	-0.0807711	-0.500216	-3.93065	AT3G15270.1	SPL5	squamosa promoter binding protein-like 5
Potri.001G100100	Potra2n1c832	-0.794421	-1.02878	-1.51096	AT1G69230.1	SP1L2	SPIRAL1-like2
Potri.010G157600	Potra2n10c21044	-0.273719	-0.592157	-1.11292	AT1G26355.1	SP1L1	SPIRAL1-like1
Potri.015G059100	Potra2n15c28693	-0.561657	-0.668759	-1.51959	AT1G26355.1	SP1L1	SPIRAL1-like1
Potri.017G095200	#N/A	-0.436523	-0.644302	-2.20313	AT1G26355.1	SP1L1	SPIRAL1-like1
Potri.017G097000	Potra2n17c31086	-0.513609	-1.07175	-2.56299	AT1G26355.1	SP1L1	SPIRAL1-like1
Potri.003G131600	#N/A	-1.61303	-1.77174	-2.57609	AT1G26355.1	SP1L1	SPIRAL1-like1
Potri.011G062100	Potra2n11c23268	0.0718854	-0.192054	-1.09258	AT4G18470.1	SNI1	negative regulator of systemic acquired resistance (SNI1)
Potri.001G460500	#N/A	0.212238	-0.778529	-1.68315	AT1G73720.1	SMU1	transducin family protein / WD-40 repeat family protein
Potri.004G173900	Potra2n4c9975	0.339265	-0.702547	-1.9078	AT4G34980.1	SLP2	subtilisin-like serine protease 2
Potri.001G019500	Potra2n1c155	0.310108	-0.20314	-1.59998	AT2G22410.1	SLO1	SLOW GROWTH 1
Potri.003G018000	Potra2n3c8288	-0.171004	-0.466365	-1.66509	AT2G22410.1	SLO1	SLOW GROWTH 1
Potri.008G103800	Potra2n8c17562	-0.158753	-0.454598	-1.18094	AT5G49010.1	SLD5	DNA replication protein-related
Potri.001G120300	Potra2n763s36707	0.177274	-1.01186	-2.90874	AT4G12420.1	SKU5	Cupredoxin superfamily protein
Potri.003G112700	Potra2n3c7490	0.144535	-0.861685	-2.18031	AT4G12420.2	SKU5	Cupredoxin superfamily protein
Potri.004G010100	Potra2n4c8490	0.0996611	-1.58494	-4.13953	AT4G22010.1	sks4	SKU5 similar 4
Potri.014G177700	Potra2n14c27852	0.250779	-0.452248	-3.09895	AT5G48450.1	sks3	SKU5 similar 3
Potri.007G038300	Potra2n203s34940	-0.13611	-0.884331	-2.04055	AT5G66920.1	sks17	SKU5 similar 17
Potri.015G127200	Potra2n114s34558	0.0676088	-0.612614	-2.69633	AT4G25240.1	SKS1	SKU5 similar 1
Potri.003G096600	Potra2n3c7646	-0.121672	-0.595072	-1.07396	AT2G35500.1	SKL2	shikimate kinase like 2
Potri.006G081600	Potra2n6c14632	-0.00529545	-0.507954	-2.53159	AT5G67250.1	SKIP2,VFB4	SKP1/ASK1-interacting protein 2
Potri.003G215400	Potra2n3c6540	-0.651599	-1.78788	-2.39893	AT3G58040.1	SINAT2	seven in absentia of Arabidopsis 2
Potri.003G033000	Potra2n3c8133	-0.217735	-1.90638	-4.26496	AT1G15360.1	SHN1,WIN1	Integrase-type DNA-binding superfamily protein
Potri.006G069400	Potra2n6c14753	-0.0116877	-2.95456	-5.09168	AT1G15360.1	SHN1,WIN1	Integrase-type DNA-binding superfamily protein
Potri.008G002900	Potra2n8c16654	-0.64333	-0.844966	-1.8009	AT4G37930.1	SHM1,SHMT1,STM	serine transhydroxymethyltransferase 1
Potri.016G032100	Potra2n16c29495	-0.146938	-1.29549	-1.44925	AT3G56640.1	SEC15A	exocyst complex component sec15A
Potri.005G173100	Potra2n5c11313	0.0277793	-0.138782	-1.077	AT2G17900.1	SDG37	SET domain group 37
Potri.011G051300	Potra2n11c23344	0.0120021	-0.102251	-1.14702	AT3G15390.1	SDE5	silencing defective 5
Potri.002G256300	Potra2n2c4095	-0.0895598	-0.753658	-1.30693	AT1G04110.1	SDD1	Subtilase family protein
Potri.016G143900	#N/A	0.0201367	-1.50416	-6.87163	AT3G54220.1	SCR,SGR1	GRAS family transcription factor
Potri.006G114200	Potra2n612s36155	0.375887	-0.747691	-2.66364	AT3G54220.1	SCR,SGR1	GRAS family transcription factor
Potri.T138100	Potra2n16c30574	-0.00123554	-1.41271	-5.86028	AT3G54220.1	SCR,SGR1	GRAS family transcription factor
Potri.003G164000	#N/A	0.275839	-0.524312	-1.58748	AT1G28110.1	SCPL45	serine carboxypeptidase-like 45
Potri.015G104700	Potra2n15c28232	-0.492602	-0.779179	-2.8831	AT1G28110.1	SCPL45	serine carboxypeptidase-like 45
Potri.001G065900	Potra2n3c7019	-0.203553	-1.31903	-3.61976	AT1G28110.1	SCPL45	serine carboxypeptidase-like 45
Potri.012G105500	Potra2n12c24607	-0.98169	-1.69497	-4.16361	AT1G28110.2	SCPL45	serine carboxypeptidase-like 45
Potri.002G071800	Potra2n2c5762	0.14142	-0.247661	-1.18159	AT5G42240.1	scpl42	serine carboxypeptidase-like 42
Potri.009G055900	Potra2n9c19632	-0.198517	-0.362662	-1.66314	AT3G63470.1	scpl40	serine carboxypeptidase-like 40
Potri.005G091700	Potra2n5c12009	-0.106563	-0.47576	-1.8821	AT5G23210.1	SCPL34	serine carboxypeptidase-like 34
Potri.011G046600	Potra2n11c23380	-0.770112	-1.17391	-1.96069	AT1G11080.2	scpl31	serine carboxypeptidase-like 31
Potri.004G120100	Potra2n4c9527	-0.125249	-0.451493	-1.19982	AT3G02110.1	scpl25	serine carboxypeptidase-like 25
Potri.001G291800	Potra2n1c2539	0.0577064	-0.60006	-2.04188	AT1G33540.1	scpl18	serine carboxypeptidase-like 18
Potri.T117600	#N/A	0.196191	-0.507741	-2.05037	AT1G33540.1	scpl18	serine carboxypeptidase-like 18
Potri.001G291300	Potra2n1c2542	-0.0160565	-0.948374	-2.20868	AT1G33540.1	scpl18	serine carboxypeptidase-like 18
Potri.001G291700	Potra2n1c2541	0.264884	-0.752459	-2.19718	AT5G36180.1	scpl1	serine carboxypeptidase-like 1
Potri.010G026100	Potra2n10c22181	-0.0122734	-0.174079	-1.04706	AT5G18810.1	SCL28	SC35-like splicing factor 28
Potri.005G085900	Potra2n5c12077	-0.0345362	-0.549679	-1.19475	AT4G39460.1	SAMC1,SAMT1	S-adenosylmethionine carrier 1
Potri.014G039600	Potra2n14c26621	-0.633525	-0.684408	-1.34517	AT1G74970.1	RPS9,TWN3	ribosomal protein S9
Potri.002G132200	Potra2n2c5212	-0.512848	-0.788657	-1.67484	AT1G74970.1	RPS9,TWN3	ribosomal protein S9
Potri.018G115400	Potra2n18c32235	-0.509545	-0.721323	-1.51999	AT5G23740.1	RPS11-BETA	ribosomal protein S11-beta
Potri.019G043300	Potra2n19c34001	-0.23846	-0.471694	-1.08233	AT1G64860.1	RPOD1,SIG1,SIG2,SIGA,SIGB	sigma factor A
Potri.004G217000	Potra2n4c10315	-0.569632	-0.819658	-1.49289	AT3G44890.1	RPL9	ribosomal protein L9
Potri.006G221100	Potra2n6c13372	-0.603304	-0.779329	-2.02437	AT1G07320.1	RPL4	ribosomal protein L4
Potri.001G329500	Potra2n1c2874	-0.629445	-0.806433	-1.60386	AT5G40950.1	RPL27	ribosomal protein large subunit 27
Potri.016G079800	Potra2n16c29977	-0.62824	-1.46849	-1.89206	AT3G55280.2	RPL23AB	ribosomal protein L23AB
Potri.008G121100	Potra2n8c17740	-0.572609	-0.831789	-1.77609	AT3G25920.1	RPL15	ribosomal protein L15
Potri.001G025500	Potra2n1c208	-0.302322	-0.991289	-1.93138	AT3G54490.1	RPB5E	RNA polymerase II fifth largest subunit, E
Potri.014G170300	Potra2n14c27781	0.273959	-0.280378	-1.6467	AT2G04270.5	RNEE/G	RNAse E/G-like
Potri.017G130600	Potra2n17c30791	0.111129	-1.02371	-1.61976	AT1G48480.1	RKL1	receptor-like kinase 1
Potri.015G035500	Potra2n15c28890	0.405265	-0.468953	-1.40277	AT1G48480.1	RKL1	receptor-like kinase 1
Potri.012G044600	Potra2n12c24092	0.123686	-0.217077	-1.14777	AT1G48480.1	RKL1	receptor-like kinase 1
Potri.016G085900	Potra2n16c30043	0.267489	-0.455299	-2.48976	AT2G37080.1	RIP3	ROP interactive partner 3
Potri.006G131400	Potra2n6c14156	0.373465	-0.236157	-1.75511	AT2G37080.1	RIP3	ROP interactive partner 3
Potri.001G377900	Potra2n1c3295	-0.339272	-1.03773	-3.11504	AT1G78430.1	RIP2	ROP interactive partner 2
Potri.005G227600	Potra2n5c10811	-0.622315	-0.632169	-2.18824	AT4G28560.1	RIC7	ROP-interactive CRIB motif-containing protein 7
Potri.005G198300	Potra2n5c11084	-0.0294726	-0.403456	-1.19555	AT4G09730.1	RH39	RH39
Potri.017G125200	Potra2n17c30832	0.156675	-0.868825	-1.47254	AT2G01570.1	RGA,RGA1	GRAS family transcription factor family protein
Potri.002G104300	Potra2n2c5470	-0.207943	-0.39049	-1.7197	AT4G24580.1	REN1	Rho GTPase activation protein (RhoGAP) with PH domain
Potri.004G230100	Potra2n4c10433	0.417063	-0.605517	-1.35181	AT3G18990.1	REM39,VRN1	AP2/B3-like transcriptional factor family protein
Potri.004G147000	Potra2n4c9750	-0.172954	-0.506866	-1.37082	AT3G18990.1	REM39,VRN1	AP2/B3-like transcriptional factor family protein
Potri.005G019800	Potra2n5c12668	0.114112	-0.591964	-2.55791	AT3G05740.1	RECQI1	RECQ helicase l1
Potri.015G073700	Potra2n15c28558	0.404848	-0.202303	-1.1267	AT4G11130.1	RDR2,SMD1	RNA-dependent RNA polymerase 2
Potri.010G200500	Potra2n10c20644	-0.77169	-1.26958	-1.72184	AT2G39730.1	RCA	rubisco activase
Potri.013G028100	Potra2n13c26044	0.0252073	-0.568754	-1.90342	AT3G05140.1	RBK2	ROP binding protein kinases 2
Potri.017G059500	Potra2n17c31433	-0.731714	-0.809131	-1.0917	AT4G13950.1	RALFL31	ralf-like 31
Potri.001G320700	Potra2n1c2781	-0.417706	-0.826942	-1.84184	AT3G23805.1	RALFL24	ralf-like 24
Potri.006G098700	Potra2n6c14473	0.00119221	-0.723494	-1.13523	AT1G74720.1	QKY	C2 calcium/lipid-binding plant phosphoribosyltransferase family protein
Potri.016G050300	Potra2n16c29689	-0.331407	-1.55394	-3.54381	AT2G42260.1	PYM,UVI4	uv-b-insensitive 4
Potri.001G249200	Potra2n1c2167	-0.0524339	-0.413794	-1.11745	AT2G29630.2	PY,THIC	thiaminC
Potri.001G126100	Potra2n1c1091	0.389978	-0.620514	-1.77849	AT5G61480.1	PXY	Leucine-rich repeat protein kinase family protein
Potri.003G107600	Potra2n3c7548	0.221701	-0.33454	-1.31578	AT5G61480.1	PXY	Leucine-rich repeat protein kinase family protein
Potri.019G025100	Potra2n19c34174	0.0486268	-0.526707	-1.49447	AT3G04260.1	PTAC3	plastid transcriptionally active 3
Potri.002G112500	Potra2n2c5395	-0.896003	-1.01165	-1.97407	AT5G17870.1	PSRP6	plastid-specific 50S ribosomal protein 6
Potri.016G027600	Potra2n16c29458	-0.914537	-1.69667	-2.81729	AT3G56910.1	PSRP5	plastid-specific 50S ribosomal protein 5
Potri.016G113700	Potra2n16c30291	-0.680677	-0.721762	-1.42926	AT2G38140.1	PSRP4	plastid-specific ribosomal protein 4
Potri.006G142300	Potra2n6c14056	-0.0256609	-0.315982	-1.08594	AT1G80190.1	PSF1	partner of SLD five 1
Potri.003G061700	Potra2n3c7925	-0.0309651	-0.257627	-1.37476	AT5G57190.1	PSD2	phosphatidylserine decarboxylase 2
Potri.005G218800	#N/A	-0.472142	-0.600247	-1.24595	AT2G30570.1	PSBW	photosystem II reaction center W
Potri.011G142300	Potra2n11c22600	-0.518955	-1.04814	-1.57377	AT1G79040.1	PSBR	photosystem II subunit R
Potri.004G031500	Potra2n4c8670	-0.656173	-0.962086	-1.68643	AT4G05180.1	PSBQ,PSBQ-2,PSII-Q	photosystem II subunit Q-2
Potri.014G106400	Potra2n14c27192	-0.533445	-0.682103	-1.09537	AT2G46820.2	PSAP,PSI-P,PTAC8,TMP14	photosystem I P subunit
Potri.002G180400	Potra2n2c4771	-0.565415	-0.936439	-1.50237	AT2G46820.2	PSAP,PSI-P,PTAC8,TMP14	photosystem I P subunit
Potri.004G199400	Potra2n4c10160	-0.835225	-0.846453	-1.38848	AT1G08380.1	PSAO	photosystem I subunit O
Potri.005G063300	#N/A	-0.653384	-0.794793	-1.21344	AT5G64040.1	PSAN	photosystem I reaction center subunit PSI-N, chloroplast, putative / PSI-N, putative (PSAN)
Potri.002G239700	#N/A	-0.116356	-0.465372	-1.02549	AT4G12800.1	PSAL	photosystem I subunit l
Potri.018G027600	Potra2n18c33016	-0.556244	-0.625739	-1.10077	AT1G30380.1	PSAK	photosystem I subunit K
Potri.003G052500	Potra2n3c8005	-0.363596	-0.607665	-1.05086	AT1G52230.1	PSAH-2,PSAH2,PSI-H	photosystem I subunit H2
Potri.001G081500	Potra2n1c662	-0.587168	-0.696552	-1.07174	AT1G31330.1	PSAF	photosystem I subunit F
Potri.011G150700	Potra2n11c22520	-0.55101	-0.636882	-1.52106	AT1G32990.1	PRPL11	plastid ribosomal protein l11
Potri.009G145200	Potra2n9c18848	0.371097	-0.768318	-1.55154	AT4G21900.1	PRORP3	proteinaceous RNase P 3
Potri.006G158200	#N/A	0.134449	-0.63716	-1.95195	AT4G21900.1	PRORP3	proteinaceous RNase P 3
Potri.017G129700	Potra2n17c30800	-0.824972	-1.03922	-1.28746	AT2G01918.1	PQL3	PsbQ-like 3
Potri.016G036100	Potra2n16c29531	0.0762884	-1.07534	-1.69591	AT1G80270.2	PPR596	PENTATRICOPEPTIDE REPEAT 596
Potri.003G193600	Potra2n3c6733	0.342797	-0.157394	-1.26266	AT1G80270.1	PPR596	PENTATRICOPEPTIDE REPEAT 596
Potri.010G210000	Potra2n10c20548	-0.710105	-1.04518	-1.81256	AT2G39470.1	PPL2	PsbP-like protein 2
Potri.010G210200	Potra2n10c20546	-0.410678	-0.618603	-1.37411	AT3G55330.1	PPL1	PsbP-like protein 1
Potri.002G087600	Potra2n2c5617	0.197114	-0.538056	-2.52413	AT1G77720.1	PPK1	putative protein kinase 1
Potri.005G173300	Potra2n5c11311	0.47831	-0.306881	-2.64495	AT1G77720.1	PPK1	putative protein kinase 1
Potri.005G214300	Potra2n5c10933	0.407408	-0.478095	-1.33774	AT4G14720.1	PPD2,TIFY4B	TIFY domain/Divergent CCT motif family protein
Potri.001G403300	Potra2n1c3517	-0.303792	-0.65475	-1.76782	AT5G54190.1	PORA	protochlorophyllide oxidoreductase A
Potri.001G421300	Potra2n1c3664	0.229104	-0.435722	-1.27773	AT1G50840.1	POLGAMMA2	polymerase gamma 2
Potri.011G136900	Potra2n11c22630	0.234229	-0.387422	-1.10279	AT1G50840.1	POLGAMMA2	polymerase gamma 2
Potri.006G192400	Potra2n16c29642	0.0509228	-0.193966	-1.06879	AT2G42120.2	POLD2	DNA polymerase delta small subunit
Potri.003G104700	Potra2n3c7578	0.229874	-0.372181	-1.74058	AT5G41880.1	POLA3,POLA4	DNA primases;DNA primases
Potri.010G055900	Potra2n10c21945	0.253048	-0.383693	-1.91	AT1G67630.1	POLA2	DNA polymerase alpha 2
Potri.019G040100	Potra2n19c34031	0.0787118	-0.499826	-1.58218	AT3G03710.1	PNP,RIF10	polyribonucleotide nucleotidyltransferase, putative
Potri.014G130800	Potra2n14c27421	0.475777	-0.141907	-1.23611	AT4G02460.1	PMS1	DNA mismatch repair protein, putative
Potri.001G278300	Potra2n1c2421	-0.234619	-0.8277	-1.54978	AT5G58600.1	PMR5,TBL44	Plant protein of unknown function (DUF828)
Potri.005G210100	Potra2n5c10972	-0.887968	-2.01875	-3.55121	AT3G63200.1	PLA IIIB,PLP9	PATATIN-like protein 9
Potri.010G221700	Potra2n10c20439	-0.0927438	-0.720921	-1.2599	AT2G39220.1	PLA IIB,PLP6	PATATIN-like protein 6
Potri.008G159700	Potra2n8c18100	0.172337	-0.516173	-1.19578	AT3G22960.1	PKP-ALPHA,PKP1	Pyruvate kinase family protein
Potri.001G145300	Potra2n1c1244	-0.167491	-1.22793	-1.83624	AT1G32440.1	PKp3	plastidial pyruvate kinase 3
Potri.004G176300	Potra2n4c10000	-0.549765	-0.606018	-1.85582	AT4G35100.2	PIP2;7,PIP3,PIP3A,SIMIP	plasma membrane intrinsic protein 3
Potri.016G113300	Potra2n16c30285	-0.0990113	-0.422631	-1.03429	AT4G00430.1	PIP1;4,PIP1E,TMP-C	plasma membrane intrinsic protein 1;4
Potri.002G072200	Potra2n2c5757	-0.304167	-0.795442	-2.32584	AT1G77110.1	PIN6	Auxin efflux carrier family protein
Potri.013G087000	Potra2n13c25541	-0.488734	-0.679456	-1.29052	AT5G16530.1	PIN5	Auxin efflux carrier family protein
Potri.010G044800	Potra2n10c22041	0.1356	-0.547402	-2.86774	AT1G10710.1	PHS1	poor homologous synapsis 1
Potri.015G105000	Potra2n15c28230	0.029124	-0.195798	-1.28165	AT5G23720.1	PHS1	dual specificity protein phosphatase family protein
Potri.001G113000	Potra2n1c961	-0.40545	-0.865157	-2.44255	AT4G22890.2	PGR5-LIKE A	PGR5-LIKE A
Potri.001G354900	Potra2n1c3127	0.491192	-2.58179	-2.73683	AT4G18050.1	PGP9	P-glycoprotein 9
Potri.010G157200	Potra2n10c21049	-0.206834	-0.677855	-2.38455	AT1G13700.1	PGL1	6-phosphogluconolactonase 1
Potri.010G040800	Potra2n10c22076	0.131172	-0.5429	-2.07082	AT1G70370.1	PG2	polygalacturonase 2
Potri.012G079200	Potra2n12c24388	0.266933	-0.203109	-1.74982	AT1G70370.2	PG2	polygalacturonase 2
Potri.008G190000	Potra2n8c18380	-0.0991042	-0.625836	-1.78046	AT1G70370.2	PG2	polygalacturonase 2
Potri.016G002700	Potra2n16c29252	0.363091	-0.717523	-1.04235	AT5G47810.1	PFK2	phosphofructokinase 2
Potri.003G108900	#N/A	-0.588844	-1.2388	-2.92037	AT3G47430.1	PEX11B	peroxin 11B
Potri.002G016000	Potra2n2c6310	-0.692241	-0.81153	-1.68431	AT1G76100.1	PETE1	plastocyanin 1
Potri.013G148900	Potra2n13c25045	-0.776917	-0.921697	-1.96283	AT4G03280.1	PETC,PGR1	photosynthetic electron transfer C
Potri.012G032200	Potra2n12c23974	-0.20169	-0.884209	-1.6487	AT5G53280.1	PDV1	plastid division1
Potri.011G025000	Potra2n124s34585	0.323797	-1.03015	-2.94061	AT4G04890.1	PDF2	protodermal factor 2
Potri.004G020400	Potra2n4c8590	0.164657	-0.72662	-1.12	AT4G04890.1	PDF2	protodermal factor 2
Potri.008G153900	Potra2n8c18039	-0.0531157	-0.38195	-1.03733	AT3G22480.1	PDF2	prefoldin 2
Potri.005G200900	#N/A	0.166907	-1.48272	-2.74704	AT2G42840.1	PDF1	protodermal factor 1
Potri.018G103300	Potra2n18c32344	0.35319	-0.449987	-1.49659	AT2G24120.1	PDE319,SCA3	DNA/RNA polymerases superfamily protein
Potri.015G091700	Potra2n15c28365	0.0158139	-0.567115	-1.29904	AT3G48500.1	PDE312,PTAC10	Nucleic acid-binding, OB-fold-like protein
Potri.017G123300	Potra2n17c30850	0.128501	-0.423585	-1.43824	AT1G66520.1	pde194	formyltransferase, putative
Potri.013G119500	Potra2n13c25262	0.35025	-0.826785	-2.63773	AT3G58100.1	PDCB5	plasmodesmata callose-binding protein 5
Potri.015G057800	Potra2n15c28703	0.284638	-0.544702	-2.76023	AT1G18650.1	PDCB3	plasmodesmata callose-binding protein 3
Potri.014G164400	Potra2n14c27732	0.138271	-0.529399	-2.40928	AT5G48150.2	PAT1	GRAS family transcription factor
Potri.008G102500	Potra2n8c17548	0.127922	-0.346777	-1.62898	AT3G06560.1	PAPS3	poly(A) polymerase 3
Potri.006G002500	Potra2n6c15370	-0.023109	-0.896783	-2.481	AT3G22640.1	PAP85	cupin family protein
Potri.008G118300	Potra2n8c17714	0.305897	-0.847268	-3.12269	AT1G68640.1	PAN	bZIP transcription factor family protein
Potri.016G015400	Potra2n16c29366	0.0996848	-1.17676	-1.37936	AT3G22110.1	PAC1	20S proteasome alpha subunit C1
Potri.005G198500	Potra2n5c11081	0.291105	-0.885168	-1.73701	AT1G22760.1	PAB3	poly(A) binding protein 3
Potri.005G011000	Potra2n5c12727	0.391885	-0.403879	-1.37953	AT1G08070.1	OTP82	Tetratricopeptide repeat (TPR)-like superfamily protein
Potri.009G044700	Potra2n9c19738	0.0710644	-0.451262	-2.57734	AT2G29760.1	OTP81	Tetratricopeptide repeat (TPR)-like superfamily protein
Potri.002G239600	#N/A	0.0264511	-0.142905	-1.18925	AT5G59200.1	OTP80	Tetratricopeptide repeat (TPR)-like superfamily protein
Potri.015G070200	Potra2n15c28592	0.341151	-0.264297	-1.22398	AT1G74900.1	OTP43	Pentatricopeptide repeat (PPR) superfamily protein
Potri.016G121900	Potra2n16c30378	-0.301428	-0.63802	-1.7332	AT5G01580.1	OSH1	gamma interferon responsive lysosomal thiol (GILT) reductase family protein
Potri.005G218100	Potra2n5c10899	-0.147024	-0.356303	-1.37202	AT1G47720.1	OSB1	Primosome PriB/single-strand DNA-binding
Potri.002G045100	Potra2n2c6040	-0.140942	-0.827276	-2.40259	AT1G47720.1	OSB1	Primosome PriB/single-strand DNA-binding
Potri.003G162400	Potra2n3c7036	-0.227935	-0.578289	-2.17082	AT1G57820.1	ORTH2,VIM1	Zinc finger (C3HC4-type RING finger) family protein
Potri.019G099000	Potra2n19c33460	-0.299598	-0.579949	-1.31404	AT5G39740.2	OLI7,RPL5B	ribosomal protein L5 B
Potri.014G197100	#N/A	-0.409461	-0.630039	-1.95471	AT5G39740.1	OLI7,RPL5B	ribosomal protein L5 B
Potri.014G174000	Potra2n14c27815	-0.352581	-0.585367	-2.6059	AT5G39740.2	OLI7,RPL5B	ribosomal protein L5 B
Potri.004G046100	Potra2n4c8804	0.0779974	-0.946693	-2.66809	AT5G60850.1	OBP4	OBF binding protein 4
Potri.016G003200	Potra2n16c29258	0.0176801	-1.28056	-2.04852	AT4G15950.1	NRPD4,NRPE4,RDM2	RNA polymerase II, Rpb4, core protein
Potri.001G341900	Potra2n1c3000	0.269782	-0.388315	-1.0596	AT5G60040.1	NRPC1	nuclear RNA polymerase C1
Potri.009G089500	Potra2n9c19331	0.169543	-0.580014	-1.75631	AT2G14820.1	NPY2	Phototropic-responsive NPH3 family protein
Potri.014G016000	Potra2n14c26431	0.0713874	-1.05567	-2.0957	AT1G27460.1	NPGR1	no pollen germination related 1
Potri.002G055200	Potra2n2c5932	0.16286	-0.291083	-1.15412	AT2G43040.1	NPG1	tetratricopeptide repeat (TPR)-containing protein
Potri.012G095400	Potra2n12c24505	-0.270634	-0.505328	-1.10078	AT1G56110.1	NOP56	homolog of nucleolar protein NOP56
Potri.008G014200	Potra2n8c16749	-0.320769	-0.329733	-1.38485	AT5G04900.1	NOL	NYC1-like
Potri.001G046800	Potra2n1c379	0.243837	-0.242477	-1.10222	AT1G80760.1	NIP6,NIP6;1,NLM7	NOD26-like intrinsic protein 6;1
Potri.008G188800	Potra2n8c18366	0.279298	-0.687312	-1.15342	AT1G60800.1	NIK3	NSP-interacting kinase 3
Potri.017G108000	Potra2n631s36224	0.0310895	-0.662863	-1.75609	AT5G16000.1	NIK1	NSP-interacting kinase 1
Potri.004G108200	Potra2n4c9428	-0.0716002	-0.659727	-1.95236	AT5G16000.1	NIK1	NSP-interacting kinase 1
Potri.012G098500	#N/A	-0.288291	-0.307598	-1.61575	AT5G63470.2	NF-YC4	nuclear factor Y, subunit C4
Potri.001G055000	Potra2n1c452	-0.00126986	-0.812463	-2.76968	AT5G43250.1	NF-YC13	nuclear factor Y, subunit C13
Potri.010G197700	Potra2n10c20672	0.316458	-0.869318	-2.33206	AT5G05970.1	NEDD1	Transducin/WD40 repeat-like superfamily protein
Potri.007G106500	Potra2n7c15760	-0.602552	-0.967195	-2.81808	AT1G74880.1	NDH-O	NAD(P)H:plastoquinone dehydrogenase complex subunit O
Potri.010G078800	Potra2n10c21753	-0.851483	-1.02449	-1.92643	AT5G43750.1	NDH18	NAD(P)H dehydrogenase 18
Potri.019G034000	Potra2n19c34101	-0.144933	-1.21238	-2.83333	AT1G55370.2	NDF5	NDH-dependent cyclic electron flow 5
Potri.001G186800	Potra2n1c1640	-0.70059	-1.08459	-2.55272	AT3G16250.1	NDF4	NDH-dependent cyclic electron flow 1
Potri.019G034100	Potra2n19c34100	-0.0937876	-0.569817	-1.14173	AT1G64770.1	NDF2,NDH45	NDH-dependent cyclic electron flow 1
Potri.004G212600	Potra2n4c10276	-0.0872348	-0.439772	-1.6426	AT2G28250.2	NCRK	Protein kinase superfamily protein
Potri.002G156000	Potra2n2c5007	-0.119312	-0.407874	-1.04627	AT4G00570.1	NAD-ME2	NAD-dependent malic enzyme 2
Potri.008G202900	Potra2n8c18498	-0.0481009	-0.471165	-2.06332	AT3G06120.1	MUTE	basic helix-loop-helix (bHLH) DNA-binding superfamily protein
Potri.002G091800	Potra2n2c5577	-0.134346	-0.85751	-2.23804	AT1G22050.1	MUB6	membrane-anchored ubiquitin-fold protein 6 precursor
Potri.013G011800	Potra2n13c26196	-0.300019	-0.514861	-1.85148	AT4G11060.1	MTSSB	mitochondrially targeted single-stranded DNA binding protein
Potri.006G005700	Potra2n6c15340	-0.756803	-0.847	-2.3564	AT5G47630.2	mtACP3	mitochondrial acyl carrier protein 3
Potri.016G006300	Potra2n16c29284	-0.616457	-0.945298	-2.49821	AT5G47630.2	mtACP3	mitochondrial acyl carrier protein 3
Potri.004G175300	Potra2n4c9989	-0.0491533	-0.119102	-1.10718	AT2G16780.1	MSI02,MSI2,NFC02,NFC2	Transducin family protein / WD-40 repeat family protein
Potri.009G135100	Potra2n9c18936	-0.0292925	-0.169514	-1.87795	AT2G16780.1	MSI02,MSI2,NFC02,NFC2	Transducin family protein / WD-40 repeat family protein
Potri.007G058600	Potra2n7c16126	-0.281047	-0.384746	-1.09637	AT4G35490.1	MRPL11	mitochondrial ribosomal protein L11
Potri.011G067400	Potra2n11c23216	0.32078	-0.945714	-1.68526	AT4G18640.1	MRH1	Leucine-rich repeat protein kinase family protein
Potri.001G332300	Potra2n1c2901	-0.0210811	-0.483789	-1.19072	AT5G14180.1	MPL1	Myzus persicae-induced lipase 1
Potri.010G000600	Potra2n10c22361	-0.585886	-1.13836	-1.17503	AT1G24020.1	MLP423	MLP-like protein 423
Potri.010G111000	Potra2n10c21469	-0.768132	-2.53782	-4.86546	AT1G70830.1	MLP28	MLP-like protein 28
Potri.007G098000	#N/A	-0.221627	-0.330389	-3.62365	AT3G19640.1	MGT4,MRS2-3	magnesium transporter 4
Potri.018G016600	Potra2n18c33118	0.0451133	-0.404214	-1.13722	AT4G31780.2	MGD1,MGDA	monogalactosyl diacylglycerol synthase 1
Potri.009G139200	Potra2n9c18900	-0.208984	-1.13858	-2.85156	AT1G62260.1	MEF9	mitochondrial editing factor 9
Potri.010G063900	Potra2n10c21885	0.429736	-0.0085171	-2.8284	AT3G12770.1	MEF22	mitochondrial editing factor 22
Potri.016G053500	Potra2n16c29717	0.199131	-1.27207	-2.76995	AT5G52630.1	MEF1	mitochondrial RNAediting factor 1
Potri.016G004300	Potra2n16c29265	-1.36521	-1.48615	-1.65925	AT1G60870.1	MEE9	maternal effect embryo arrest 9
Potri.011G067900	Potra2n11c23212	0.276533	-0.687654	-2.14381	AT5G45800.1	MEE62	Leucine-rich repeat protein kinase family protein
Potri.009G041100	Potra2n9c19775	-0.342888	-0.464763	-1.39093	AT4G37300.1	MEE59	maternal effect embryo arrest 59
Potri.014G121000	Potra2n14c27322	0.0149465	-0.635337	-2.53113	AT4G02060.1	MCM7,PRL	Minichromosome maintenance (MCM2/3/5) family protein
Potri.018G112800	Potra2n18c32260	0.0613247	-0.382454	-2.10589	AT2G07690.1	MCM5	Minichromosome maintenance (MCM2/3/5) family protein
Potri.006G188700	Potra2n6c13690	0.208036	-0.257499	-2.03574	AT2G07690.1	MCM5	Minichromosome maintenance (MCM2/3/5) family protein
Potri.009G121500	Potra2n9c19051	0.438953	-0.586622	-2.26944	AT2G16440.1	MCM4	Minichromosome maintenance (MCM2/3/5) family protein
Potri.004G131600	Potra2n4c9614	0.238563	-0.33071	-2.11021	AT5G46280.1	MCM3	Minichromosome maintenance (MCM2/3/5) family protein
Potri.009G134500	Potra2n9c18941	0.315442	-0.958926	-2.92548	AT2G20980.1	MCM10	minichromosome maintenance 10
Potri.005G110000	Potra2n5c11836	0.145139	-0.244644	-1.07563	AT4G35920.1	MCA1	PLAC8 family protein
Potri.003G173300	Potra2n3c6923	0.343729	-1.02385	-1.02829	AT1G27920.1	MAP65-8	microtubule-associated protein 65-8
Potri.005G176700	Potra2n5c11282	0.230909	-0.520094	-1.40597	AT1G21880.2	LYM1	lysm domain GPI-anchored protein 1 precursor
Potri.003G172400	Potra2n3c6936	-0.301039	-1.13381	-1.52411	AT1G27950.1	LTPG1	glycosylphosphatidylinositol-anchored lipid protein transfer 1
Potri.011G156600	Potra2n11c22469	0.181677	-1.70228	-3.42742	AT1G07090.1	LSH6	Protein of unknown function (DUF640)
Potri.014G142400	Potra2n14c27539	-1.53932	-1.96119	-4.28331	AT2G42610.2	LSH10	Protein of unknown function (DUF640)
Potri.001G259200	Potra2n1c2254	0.258672	-0.923379	-1.12065	AT1G51260.1	LPAT3	lysophosphatidyl acyltransferase 3
Potri.003G090300	Potra2n3c7705	-0.426639	-1.03142	-1.49457	AT1G32540.3	LOL1	lsd one like 1
Potri.001G143900	#N/A	-0.893305	-1.56549	-2.65994	AT1G32540.2	LOL1	lsd one like 1
Potri.010G086900	Potra2n10c21688	0.0854285	-0.171538	-1.65784	AT4G14850.1	LOI1,MEF11	Pentatricopeptide repeat (PPR) superfamily protein
Potri.001G014000	Potra2n127s34657	-0.731369	-0.763576	-1.82048	AT1G04640.2	LIP2	lipoyltransferase 2
Potri.019G063100	Potra2n19c33855	-0.14633	-0.659988	-1.23326	AT4G10340.1	LHCB5	light harvesting complex of photosystem II 5
Potri.011G126700	#N/A	-0.342724	-0.547418	-1.20942	AT5G54270.1	LHCB3,LHCB3*1	light-harvesting chlorophyll B-binding protein 3
Potri.002G221400	Potra2n2c4509	-0.481361	-0.66707	-1.12574	AT2G05070.1	LHCB2,LHCB2.2	photosystem II light harvesting complex gene 2.2
Potri.014G165100	Potra2n14c27739	-0.466476	-0.803677	-2.30252	AT2G05100.1	LHCB2,LHCB2.1	photosystem II light harvesting complex gene 2.1
Potri.014G198400	#N/A	0.0927283	-0.832406	-2.23867	AT1G61520.1	LHCA3	photosystem I light harvesting complex gene 3
Potri.008G041000	Potra2n8c16973	-0.887036	-1.85336	-4.58644	AT3G54890.1	LHCA1	photosystem I light harvesting complex gene 1
Potri.002G189300	Potra2n2c4694	-1.40051	-1.51335	-2.4505	AT2G34430.1	LHB1B1,LHCB1.4	light-harvesting chlorophyll-protein complex II subunit B1
Potri.016G103100	Potra2n16c30204	0.207226	-0.295946	-1.07947	AT2G37860.3	LCD1	Protein of unknown function (DUF3411)
Potri.002G087000	Potra2n2c5623	0.142503	-0.494494	-2.18951	AT1G77690.1	LAX3	like AUX1 3
Potri.009G132100	Potra2n9c18964	0.192927	-0.659833	-3.58539	AT2G21050.1	LAX2	like AUXIN RESISTANT 2
Potri.004G172800	Potra2n4c9964	0.457946	-0.423921	-2.89767	AT2G21050.1	LAX2	like AUXIN RESISTANT 2
Potri.014G100600	Potra2n14c27140	-0.041007	-0.851984	-3.24946	AT2G46570.1	LAC6	laccase 6
Potri.014G143900	Potra2n14c27554	0.167342	-0.411621	-2.1966	AT5G13960.1	KYP,SDG33,SUVH4	SU(VAR)3-9 homolog 4
Potri.002G235500	Potra2n17c31332	0.425739	-0.490986	-2.51624	AT3G23670.1	KINESIN-12B,PAKRP1L	phragmoplast-associated kinesin-related protein, putative
Potri.014G149000	Potra2n14c27599	0.49302	-0.315908	-1.46924	AT3G23670.1	KINESIN-12B,PAKRP1L	phragmoplast-associated kinesin-related protein, putative
Potri.001G234500	Potra2n1c2027	-0.0629282	-0.845492	-1.11596	AT2G28630.1	KCS12	3-ketoacyl-CoA synthase 12
Potri.009G026800	Potra2n9c19898	-0.377648	-1.83161	-2.36297	AT2G28630.1	KCS12	3-ketoacyl-CoA synthase 12
Potri.002G216400	Potra2n2c4524	0.042918	-0.172157	-1.16098	AT2G33150.1	KAT2,PED1,PKT3	peroxisomal 3-ketoacyl-CoA thiolase 3
Potri.004G132200	Potra2n4c9619	-0.297336	-0.503105	-1.09238	AT4G18290.1	KAT2	potassium channel in Arabidopsis thaliana 2
Potri.004G131500	Potra2n4c9613	0.0263184	-0.496206	-1.02891	AT5G46290.1	KAS I,KAS1	3-ketoacyl-acyl carrier protein synthase I
Potri.001G342000	Potra2n1c3002	0.132623	-0.695427	-1.08384	AT3G45780.2	JK224,NPH1,PHOT1,RPT1	phototropin 1
Potri.015G035800	Potra2n15c28886	-0.0414739	-0.127979	-1.42656	AT3G17860.1	JAI3,JAZ3,TIFY6B	jasmonate-zim-domain protein 3
Potri.008G121200	Potra2n8c17741	-0.1145	-1.17315	-2.39466	AT1G68480.1	JAG	C2H2 and C2HC zinc fingers superfamily protein
Potri.006G131000	Potra2n6c14160	-0.66921	-2.67869	-2.98487	AT2G37090.1	IRX9	Nucleotide-diphospho-sugar transferases superfamily protein
Potri.015G129200	Potra2n15c28117	0.136048	-0.694601	-1.788	AT5G62310.1	IRE	AGC (cAMP-dependent, cGMP-dependent and protein kinase C) kinase family protein
Potri.011G063200	Potra2n11c23262	0.00446478	-0.536883	-1.79194	AT2G33990.1	iqd9	IQ-domain 9
Potri.006G226600	Potra2n6c13326	-0.0220582	-0.357166	-2.90927	AT2G26180.1	IQD6	IQ-domain 6
Potri.001G215200	Potra2n1c1862	0.197404	-0.288121	-1.22265	AT3G22190.1	IQD5	IQ-domain 5
Potri.014G161000	Potra2n14c27700	0.358754	-0.0972127	-2.01285	AT5G35670.1	iqd33	IQ-domain 33
Potri.012G069900	Potra2n12c24307	0.326879	-0.538702	-1.15773	AT1G74690.1	IQD31	IQ-domain 31
Potri.017G079600	Potra2n17c31229	-0.0195069	-1.61777	-2.95727	AT1G74690.1	IQD31	IQ-domain 31
Potri.001G190500	Potra2n1c1670	0.292567	-0.238594	-2.26999	AT3G16490.1	IQD26	IQ-domain 26
Potri.003G047800	Potra2n3c8047	-0.39289	-0.555642	-1.97256	AT3G16490.1	IQD26	IQ-domain 26
Potri.015G012500	Potra2n15c29113	-0.477592	-1.47121	-3.17423	AT3G49260.2	iqd21	IQ-domain 21
Potri.012G016200	Potra2n12c23837	-0.666093	-2.84885	-4.71106	AT3G49260.3	iqd21	IQ-domain 21
Potri.006G131100	Potra2n6c14159	0.0267031	-0.966549	-1.75357	AT5G03040.3	iqd2	IQ-domain 2
Potri.010G218100	Potra2n10c20466	-0.180693	-0.695092	-1.44012	AT5G03040.2	iqd2	IQ-domain 2
Potri.012G022500	Potra2n12c23714	-0.154673	-0.961939	-3.76351	AT1G01110.2	IQD18	IQ-domain 18
Potri.015G005900	Potra2n15c29171	0.263332	-1.091	-3.56511	AT4G00820.1	iqd17	IQ-domain 17
Potri.014G104600	#N/A	0.322824	-0.464628	-2.28882	AT4G00820.1	iqd17	IQ-domain 17
Potri.006G046000	Potra2n6c15008	0.187636	-0.828007	-1.48113	AT5G03960.1	IQD12	IQ-domain 12
Potri.001G375700	Potra2n1c3290	0.256932	-2.87024	-3.07053	AT3G15050.1	IQD10	IQ-domain 10
Potri.011G096500	Potra2n11c23043	-0.922721	-2.29645	-2.4226	AT3G15050.1	IQD10	IQ-domain 10
Potri.010G183400	Potra2n10c20807	0.4418	-0.469096	-2.63002	AT3G51740.1	IMK2	inflorescence meristem receptor-like kinase 2
Potri.016G126300	Potra2n16c30406	0.444673	-0.0667388	-2.00701	AT3G51740.1	IMK2	inflorescence meristem receptor-like kinase 2
Potri.006G207300	#N/A	-0.00316896	-1.87541	-5.23181	AT3G02875.1	ILR1	Peptidase M20/M25/M40 family protein
Potri.007G110700	#N/A	-0.155218	-0.855769	-1.25465	AT3G18715.1	IDL4	inflorescence deficient in abscission (IDA)-like 4
Potri.012G067800	Potra2n12c24284	0.325678	-0.468219	-1.08033	AT1G18670.1	IBS1	Protein kinase superfamily protein
Potri.001G359000	Potra2n1c3171	-0.0299885	-1.06393	-5.36847	AT5G55250.1	IAMT1	IAA carboxylmethyltransferase 1
Potri.002G108000	Potra2n2c5438	0.0393114	-0.192403	-1.42006	AT5G65670.2	IAA9	indole-3-acetic acid inducible 9
Potri.006G166900	Potra2n6c13857	-0.169477	-1.03892	-1.52199	AT5G57420.1	IAA33	indole-3-acetic acid inducible 33
Potri.010G119900	Potra2n10c21381	-0.729336	-1.92747	-3.55901	AT2G01200.2	IAA32,MEE10	indole-3-acetic acid inducible 32
Potri.006G161400	Potra2n6c13904	-0.0977883	-0.511564	-1.30736	AT4G29080.1	IAA27,PAP2	phytochrome-associated protein 2
Potri.002G044900	Potra2n2c6042	-0.0419917	-1.7274	-4.08292	AT4G14550.1	IAA14,SLR	indole-3-acetic acid inducible 14
Potri.010G065200	Potra2n10c21873	-0.637801	-1.30792	-4.33215	AT2G33310.1	IAA13	auxin-induced protein 13
Potri.016G014100	#N/A	0.0908385	-0.500687	-2.99968	AT3G21760.1	HYR1	UDP-Glycosyltransferase superfamily protein
Potri.005G238600	Potra2n5c10703	0.141461	-0.290217	-1.13424	AT1G47840.1	HXK3	hexokinase 3
Potri.008G029900	#N/A	-0.39764	-0.472415	-2.0147	AT1G07790.1	HTB1	Histone superfamily protein
Potri.005G026500	Potra2n5c12603	-0.444986	-0.562571	-2.84449	AT5G27670.1	HTA7	histone H2A 7
Potri.013G018200	Potra2n13c26144	-0.640432	-0.885938	-3.62278	AT5G27670.1	HTA7	histone H2A 7
Potri.004G031300	Potra2n4c8668	-0.906164	-0.999432	-3.8333	AT4G27230.1	HTA2	histone H2A 2
Potri.002G046400	#N/A	-0.245653	-0.521198	-2.726	AT3G54560.1	HTA11	histone H2A 11
Potri.015G075200	Potra2n15c28542	0.335338	-0.423317	-1.16362	AT1G62400.1	HT1	Protein kinase superfamily protein
Potri.003G173900	Potra2n3c6917	-0.0668401	-0.680775	-1.48843	AT3G23990.1	HSP60,HSP60-3B	heat shock protein 60
Potri.004G049100	Potra2n4c8835	0.256059	-0.612302	-1.5255	AT1G28440.1	HSL1	HAESA-like 1
Potri.014G034200	Potra2n14c26577	-0.0363015	-0.510942	-1.23227	AT2G26550.2	HO2	heme oxygenase 2
Potri.007G000900	Potra2n7c16633	0.102664	-0.845027	-2.92301	AT5G23420.1	HMGB6	high-mobility group box 6
Potri.017G129400	#N/A	-0.977219	-1.00184	-1.45788	AT1G14900.1	HMGA	high mobility group A
Potri.008G132400	Potra2n8c17847	-0.543714	-0.854458	-2.23882	AT1G14900.1	HMGA	high mobility group A
Potri.010G109600	Potra2n10c21486	-0.369034	-0.620175	-2.81607	AT1G14900.1	HMGA	high mobility group A
Potri.003G125700	Potra2n1c888	0.04035	-0.978011	-2.53917	AT1G63440.1	HMA5	heavy metal atpase 5
Potri.002G060100	Potra2n2c5879	-0.738356	-0.787961	-1.28952	AT3G58850.1	HLH2,PAR2	phy rapidly regulated 2
Potri.007G009300	Potra2n7c16565	-0.750181	-2.105	-4.14145	AT4G37840.1	HKL3	hexokinase-like 3
Potri.005G116600	Potra2n5c11775	-0.185808	-0.438345	-1.49378	AT2G18050.1	HIS1-3	histone H1-3
Potri.014G111600	Potra2n14c27239	-0.116848	-0.423955	-1.36864	AT4G01690.1	HEMG1,PPO1,PPOX	Flavin containing amine oxidoreductase family
Potri.013G041700	Potra2n5c12375	0.296063	-0.301367	-2.64046	AT3G04720.1	HEL,PR-4,PR4	pathogenesis-related 4
Potri.018G104700	Potra2n18c32330	0.43966	-1.0728	-1.13741	AT5G48930.1	HCT	hydroxycinnamoyl-CoA shikimate/quinate hydroxycinnamoyl transferase
Potri.018G104800	#N/A	0.00978856	-0.914741	-2.44898	AT5G48930.1	HCT	hydroxycinnamoyl-CoA shikimate/quinate hydroxycinnamoyl transferase
Potri.005G028000	Potra2n5c12585	-0.899405	-1.88084	-4.52881	AT5G48930.1	HCT	hydroxycinnamoyl-CoA shikimate/quinate hydroxycinnamoyl transferase
Potri.018G076600	Potra2n18c32630	0.245359	-0.612422	-1.48912	AT3G24430.1	HCF101	ATP binding
Potri.003G096000	Potra2n3c7649	0.282434	-0.0788716	-1.16118	AT5G46880.1	HB-7,HDG5	homeobox-7
Potri.016G059000	Potra2n16c29769	-0.20263	-0.98562	-1.47751	AT5G06710.1	HAT14	homeobox from Arabidopsis thaliana
Potri.010G231300	#N/A	-0.558281	-0.578002	-2.20691	AT3G45980.1	H2B,HTB9	Histone superfamily protein
Potri.010G247000	Potra2n10c20186	0.223909	-0.157568	-1.30105	AT3G10690.1	GYRA	DNA GYRASE A
Potri.006G133500	Potra2n6c14136	-0.268639	-0.475943	-1.05503	AT5G02790.1	GSTL3	Glutathione S-transferase family protein
Potri.005G116200	Potra2n5c11778	0.20261	-0.854038	-2.3844	AT3G51160.1	GMD2,MUR1,MUR_1	NAD(P)-binding Rossmann-fold superfamily protein
Potri.003G040300	#N/A	-0.0285415	-0.350072	-1.09146	AT1G17650.1	GLYR2,GR2	glyoxylate reductase 2
Potri.003G040800	Potra2n3c8065	-0.186488	-0.524164	-1.59751	AT1G17650.1	GLYR2,GR2	glyoxylate reductase 2
Potri.007G133500	Potra2n7c15506	0.00674663	-0.462773	-1.83184	AT3G14225.1	GLIP4	GDSL-motif lipase 4
Potri.002G159400	Potra2n2c4974	0.113294	-0.304834	-1.20684	AT5G41315.1	GL3,MYC6.2	basic helix-loop-helix (bHLH) DNA-binding superfamily protein
Potri.003G128000	Potra2n3c7342	0.297147	-0.241986	-2.44834	AT5G41315.1	GL3,MYC6.2	basic helix-loop-helix (bHLH) DNA-binding superfamily protein
Potri.014G083900	Potra2n14c26987	-0.139653	-0.367183	-1.73452	AT5G41315.1	GL3,MYC6.2	basic helix-loop-helix (bHLH) DNA-binding superfamily protein
Potri.009G041000	Potra2n9c19776	0.475761	-0.471563	-1.78869	AT5G58960.1	GIL1	Plant protein of unknown function (DUF641)
Potri.012G023100	Potra2n12c23706	-0.00238082	-0.339293	-2.02474	AT4G00850.1	GIF3	GRF1-interacting factor 3
Potri.002G206400	Potra2n2c4530	-0.144949	-0.927772	-2.20223	AT2G47750.1	GH3.9	putative indole-3-acetic acid-amido synthetase GH3.9
Potri.007G050300	Potra2n7c16202	-0.0568155	-0.548168	-2.82706	AT2G14960.1	GH3.1	Auxin-responsive GH3 family protein
Potri.005G040800	Potra2n5c12484	-0.222188	-0.508918	-1.95262	AT1G54690.1	G-H2AX,GAMMA-H2AX,H2AXB,HTA3	gamma histone variant H2AX
Potri.005G040700	#N/A	-0.407544	-0.870777	-2.92303	AT1G54690.1	G-H2AX,GAMMA-H2AX,H2AXB,HTA3	gamma histone variant H2AX
Potri.001G271300	Potra2n1c2369	-0.171128	-0.300329	-1.02678	AT5G48030.1	GFA2	gametophytic factor 2
Potri.010G159300	Potra2n10c21028	-0.597689	-1.13158	-1.80585	AT1G26480.1	GF14 IOTA,GRF12	general regulatory factor 12
Potri.008G095000	Potra2n8c17475	-0.753752	-0.966726	-2.1185	AT1G26480.1	GF14 IOTA,GRF12	general regulatory factor 12
Potri.019G034800	Potra2n19c34089	-0.561732	-0.607912	-1.16528	AT5G18170.1	GDH1	glutamate dehydrogenase 1
Potri.006G001100	Potra2n6c15382	-0.601105	-1.11571	-1.44199	AT5G47780.1	GAUT4	galacturonosyltransferase 4
Potri.019G033000	Potra2n19c34109	-0.377617	-0.495737	-1.13184	AT4G32890.1	GATA9	GATA transcription factor 9
Potri.001G188500	Potra2n1c1655	-0.709952	-1.62619	-4.03981	AT4G32890.1	GATA9	GATA transcription factor 9
Potri.005G117600	Potra2n5c11764	-0.368502	-0.685076	-1.34845	AT5G66320.2	GATA5	GATA transcription factor 5
Potri.006G229200	Potra2n6c13297	-1.24747	-1.33595	-1.42847	AT5G56860.1	GATA21,GNC	GATA type zinc finger transcription factor family protein
Potri.002G142800	Potra2n555s35933	0.222386	-0.649546	-1.03142	AT2G45050.1	GATA2	GATA transcription factor 2
Potri.007G024500	Potra2n7c16418	0.00744345	-0.732847	-2.47227	AT3G50870.1	GATA18,HAN,MNP	GATA type zinc finger transcription factor family protein
Potri.005G122700	Potra2n5c11711	0.0852524	-0.678475	-1.96295	AT3G50870.1	GATA18,HAN,MNP	GATA type zinc finger transcription factor family protein
Potri.013G059600	Potra2n13c25764	-0.546584	-0.905557	-1.368	AT5G25830.1	GATA12	GATA transcription factor 12
Potri.004G211800	Potra2n4c10270	0.0768396	-0.546765	-1.26163	AT1G08010.1	GATA11	GATA transcription factor 11
Potri.017G083000	Potra2n17c31199	-0.0155525	-0.625079	-2.15553	AT5G15230.1	GASA4	GAST1 protein homolog 4
Potri.014G140500	Potra2n14c27523	-0.263355	-0.883158	-1.75824	AT3G26650.1	GAPA,GAPA-1	glyceraldehyde 3-phosphate dehydrogenase A subunit
Potri.004G216500	Potra2n4c10310	0.0884596	-0.402643	-1.69322	AT2G36830.1	GAMMA-TIP,GAMMA-TIP1,TIP1;1	gamma tonoplast intrinsic protein
Potri.016G098200	Potra2n16c30162	-1.19323	-1.60012	-3.0513	AT2G36830.1	GAMMA-TIP,GAMMA-TIP1,TIP1;1	gamma tonoplast intrinsic protein
Potri.004G089800	Potra2n4c9243	0.139183	-0.721115	-1.01128	AT1G14920.1	GAI,RGA2	GRAS family transcription factor family protein
Potri.002G146500	Potra2n2c5094	0.213558	-0.722329	-1.01215	AT4G00110.1	GAE3	UDP-D-glucuronate 4-epimerase 3
Potri.012G128200	Potra2n12c24766	-0.307266	-0.529692	-1.7075	AT1G02000.1	GAE2	UDP-D-glucuronate 4-epimerase 2
Potri.014G166800	Potra2n14c27753	0.0496052	-0.894326	-2.73973	AT5G35790.1	G6PD1	glucose-6-phosphate dehydrogenase 1
Potri.008G057500	Potra2n8c17128	0.408116	-0.349779	-2.81322	AT5G13840.1	FZR3	FIZZY-related 3
Potri.010G202100	Potra2n10c20628	0.474923	-0.182054	-2.14387	AT5G13840.2	FZR3	FIZZY-related 3
Potri.001G299000	Potra2n1c2610	0.378618	-0.962372	-1.38642	AT4G34260.1	FUC95A	1,2-alpha-L-fucosidases
Potri.009G093900	Potra2n9c19296	0.104224	-0.353052	-1.45979	AT4G34260.1	FUC95A	1,2-alpha-L-fucosidases
Potri.T058000	#N/A	0.291806	-0.174819	-1.70084	AT1G50240.2	FU	Protein kinase family protein with ARM repeat domain
Potri.015G139300	Potra2n15c28028	0.050609	-0.628861	-1.26627	AT4G38180.1	FRS5	FAR1-related sequence 5
Potri.016G007300	Potra2n16c29294	0.464786	-0.96224	-1.04079	AT5G28530.1	FRS10	FAR1-related sequence 10
Potri.016G067200	Potra2n16c29850	-0.593502	-1.19488	-2.29112	AT3G11750.1	FOLB1	Dihydroneopterin aldolase
Potri.001G314400	Potra2n1c2730	-1.1909	-1.21713	-2.3113	AT3G24140.1	FMA	basic helix-loop-helix (bHLH) DNA-binding superfamily protein
Potri.002G223300	Potra2n2c4488	0.146091	-2.07319	-2.72273	AT2G04780.1	FLA7	FASCICLIN-like arabinoogalactan 7
Potri.014G162900	#N/A	0.48344	-1.09881	-1.66501	AT2G04780.1	FLA7	FASCICLIN-like arabinoogalactan 7
Potri.019G093300	#N/A	-0.718094	-2.3204	-2.73871	AT2G20520.1	FLA6	FASCICLIN-like arabinogalactan 6
Potri.010G244900	Potra2n10c20208	0.187563	-1.09457	-1.20618	AT5G06390.1	FLA17	FASCICLIN-like arabinogalactan protein 17 precursor
Potri.014G071700	Potra2n14c26873	-0.0530592	-0.812576	-1.79639	AT3G60900.1	FLA10	FASCICLIN-like arabinogalactan-protein 10
Potri.011G093500	Potra2n11c23014	0.0225365	-0.937895	-1.5169	AT5G55730.1	FLA1	FASCICLIN-like arabinogalactan 1
Potri.005G159100	Potra2n5c11433	-0.00753747	-0.104975	-1.29683	AT1G28200.1	FIP1	FH interacting protein 1
Potri.005G218400	Potra2n5c10896	0.389818	-0.361696	-1.80504	AT3G54650.1	FBL17	RNI-like superfamily protein
Potri.007G108200	#N/A	-0.0739007	-0.356785	-1.11821	AT5G64630.2	FAS2,MUB3.9,NFB01,NFB1	Transducin/WD40 repeat-like superfamily protein
Potri.T034000	#N/A	0.375776	-0.633897	-3.031	AT1G65470.1	FAS1,NFB2	chromatin assembly factor-1 (FASCIATA1) (FAS1)
Potri.019G075300	Potra2n19c33718	0.198545	-1.71778	-3.76524	AT3G44540.1	FAR4	fatty acid reductase 4
Potri.016G046200	Potra2n16c29645	0.301666	-1.02391	-1.65569	AT3G12120.1	FAD2	fatty acid desaturase 2
Potri.015G129700	Potra2n15c28112	0.1582	-1.4999	-1.54459	AT5G51550.1	EXL3	EXORDIUM like 3
Potri.015G122100	Potra2n15c28144	-0.458517	-0.767193	-1.54618	AT2G35150.1	EXL1	EXORDIUM like 1
Potri.019G056200	Potra2n19c33911	0.224824	-0.446174	-1.66207	AT2G40550.1	ETG1	E2F target gene 1
Potri.012G130400	Potra2n12c24785	0.22346	-1.19966	-3.24303	AT5G62230.1	ERL1	ERECTA-like 1
Potri.002G112700	Potra2n2c5392	-0.456015	-0.574339	-1.08896	AT1G10030.1	ERG28	homolog of yeast ergosterol28
Potri.001G013500	Potra2n127s34652	-0.0177427	-0.669359	-1.18378	AT2G05990.1	ENR1,MOD1	NAD(P)-binding Rossmann-fold superfamily protein
Potri.003G212700	Potra2n3c6561	-0.0031708	-0.831071	-1.65557	AT2G05990.1	ENR1,MOD1	NAD(P)-binding Rossmann-fold superfamily protein
Potri.T111000	Potra2n16c29649	-0.121156	-1.88967	-2.12105	AT2G05990.2	ENR1,MOD1	NAD(P)-binding Rossmann-fold superfamily protein
Potri.018G018600	Potra2n18c33103	0.0822241	-0.241096	-1.02808	AT4G31820.1	ENP,MAB4,NPY1	Phototropic-responsive NPH3 family protein
Potri.010G031800	Potra2n10c22145	0.322128	-0.350529	-1.33553	AT5G18700.1	EMB3013,RUK	Protein kinase family protein with ARM repeat domain
Potri.005G065800	Potra2n5c12284	0.397862	-0.383015	-1.7133	AT5G63960.1	EMB2780	DNA binding;nucleotide binding;nucleic acid binding;DNA-directed DNA polymerases;DNA-directed DNA polymerases
Potri.017G084900	Potra2n17c31182	0.447077	-0.417748	-2.52521	AT5G39680.1	EMB2744	Pentatricopeptide repeat (PPR) superfamily protein
Potri.009G054200	Potra2n9c19648	0.191448	-0.578979	-1.28999	AT3G12080.1	emb2738	GTP-binding family protein
Potri.001G398900	Potra2n1c3483	-0.32776	-0.637691	-1.05398	AT5G53860.2	emb2737,EMB64	embryo defective 2737
Potri.016G074700	Potra2n16c29931	-0.143677	-0.97716	-1.15066	AT5G06240.1	emb2735	embryo defective 2735
Potri.004G085500	Potra2n4c9194	0.208229	-0.516082	-2.66283	AT5G37630.1	EMB2656	ARM repeat superfamily protein
Potri.008G178400	Potra2n8c18278	0.492691	-0.218787	-1.72987	AT1G24340.1	EMB2421,EMB260	FAD/NAD(P)-binding oxidoreductase family protein
Potri.014G153000	Potra2n14c27629	-0.781987	-0.933877	-1.80283	AT1G05190.1	emb2394	Ribosomal protein L6 family
Potri.006G053100	#N/A	0.00661255	-0.588557	-1.43379	AT3G49170.1	EMB2261	Tetratricopeptide repeat (TPR)-like superfamily protein
Potri.T146600	Potra2n6c14933	0.0273291	-0.385638	-1.57428	AT3G49170.1	EMB2261	Tetratricopeptide repeat (TPR)-like superfamily protein
Potri.017G124500	Potra2n17c30838	0.362405	-0.413483	-1.34613	AT5G16715.1	EMB2247	ATP binding;valine-tRNA ligases;aminoacyl-tRNA ligases;nucleotide binding;ATP binding;aminoacyl-tRNA ligases
Potri.005G181300	#N/A	-0.203944	-0.3835	-1.53057	AT1G21690.1	EMB1968,RFC4	ATPase family associated with various cellular activities (AAA)
Potri.002G233900	Potra2n2c4320	0.174269	-0.282289	-1.61092	AT5G62990.1	emb1692	Ubiquitin carboxyl-terminal hydrolase family protein
Potri.007G124300	#N/A	-0.189313	-0.54688	-1.82731	AT1G58210.1	EMB1674	kinase interacting family protein
Potri.003G123600	Potra2n3c7382	-0.376862	-0.622035	-1.1014	AT1G12770.1	EMB1586,ISE1	P-loop containing nucleoside triphosphate hydrolases superfamily protein
Potri.011G106100	Potra2n11c22931	-0.616513	-0.800803	-1.0918	AT1G78630.1	emb1473	Ribosomal protein L13 family protein
Potri.001G384600	Potra2n1c3360	-0.579161	-0.739742	-1.1955	AT1G78630.1	emb1473	Ribosomal protein L13 family protein
Potri.002G224300	Potra2n747s36678	0.139079	-0.354174	-1.18033	AT2G31340.1	emb1381	embryo defective 1381
Potri.001G075700	Potra2n1c610	-0.105571	-0.419278	-1.10808	AT4G20090.1	EMB1025	Pentatricopeptide repeat (PPR) superfamily protein
Potri.016G075500	Potra2n16c29941	0.202947	-1.08598	-1.72717	AT5G22350.1	ELM1	Protein of unknown function (DUF1022)
Potri.010G179000	Potra2n10c20847	0.323348	-0.348318	-1.02463	AT5G16260.1	ELF9	RNA binding (RRM/RBD/RNP motifs) family protein
Potri.016G000300	Potra2n16c29231	0.0837271	-1.18103	-2.78909	AT2G44190.1	EDE1	Family of unknown function (DUF566)
Potri.002G161700	Potra2n2c4951	-0.703141	-0.774573	-1.71143	AT4G00310.2	EDA8,MEE46	Putative membrane lipoprotein
Potri.009G034300	#N/A	-0.0572336	-1.02534	-3.98557	AT5G59510.1	DVL18,RTFL5	ROTUNDIFOLIA like 5
Potri.002G261900	Potra2n2c4043	-0.300491	-1.05409	-2.86014	AT3G46940.1	DUT1	DUTP-PYROPHOSPHATASE-LIKE 1
Potri.001G189400	Potra2n1c1661	0.412088	-0.731091	-3.64302	AT1G79760.1	DTA4	downstream target of AGL15-4
Potri.014G081600	Potra2n14c26969	0.118234	-0.694967	-1.42181	AT2G45830.1	DTA2	downstream target of AGL15 2
Potri.018G112500	Potra2n18c32263	-0.122424	-0.648314	-2.74569	AT1G80710.1	DRS1	DROUGHT SENSITIVE 1
Potri.011G118500	Potra2n11c22815	0.00285823	-0.557237	-2.46044	AT1G53140.1	DRP5A	Dynamin related protein 5A
Potri.017G063700	Potra2n17c31391	0.0201508	-0.468802	-1.06199	AT5G41070.1	DRB5	dsRNA-binding protein 5
Potri.001G325300	#N/A	0.16919	-0.440752	-1.48423	AT5G41070.1	DRB5	dsRNA-binding protein 5
Potri.003G160100	Potra2n3c7058	0.372419	-0.842025	-1.9721	AT4G18750.1	DOT4	Pentatricopeptide repeat (PPR) superfamily protein
Potri.002G251000	Potra2n2c4144	-0.313633	-0.843479	-1.49451	AT5G48485.1	DIR1	Bifunctional inhibitor/lipid-transfer protein/seed storage 2S albumin superfamily protein
Potri.007G139700	Potra2n7c15456	-0.0571068	-0.354794	-1.20713	AT4G22930.1	DHOASE,PYR4	pyrimidin 4
Potri.001G329900	Potra2n1c2879	-0.385916	-0.555345	-1.55361	AT1G60550.1	DHNS,ECHID	enoyl-CoA hydratase/isomerase D
Potri.017G125100	Potra2n17c30833	-0.295658	-0.584647	-1.37909	AT5G16710.1	DHAR3	dehydroascorbate reductase 1
Potri.008G049300	Potra2n8c17054	0.023466	-0.213132	-1.10179	AT1G75270.1	DHAR2	dehydroascorbate reductase 2
Potri.011G129700	Potra2n11c22700	-0.589017	-0.641019	-1.82602	AT5G54510.1	DFL1,GH3.6	Auxin-responsive GH3 family protein
Potri.011G050800	Potra2n11c23347	-0.189225	-0.638108	-2.20981	AT4G04930.1	DES-1-LIKE	fatty acid desaturase family protein
Potri.012G075300	Potra2n12c24354	-0.10748	-0.516759	-2.73217	AT3G48160.2	DEL1,E2FE,E2L3	DP-E2F-like 1
Potri.014G135200	Potra2n14c27464	-0.127786	-0.459736	-1.01064	AT2G47940.1	DEGP2	DEGP protease 2
Potri.011G083300	Potra2n735s36631	-0.51179	-0.795165	-1.91695	AT4G18370.1	DEG5,DEGP5,HHOA	DEGP protease 5
Potri.015G147300	Potra2n15c27961	-0.164553	-1.09591	-1.30986	AT5G23940.1	DCR,EMB3009,PEL3	HXXXD-type acyl-transferase family protein
Potri.004G235100	Potra2n4c10473	-0.090332	-0.913015	-2.96169	AT5G45330.1	DCP5-L	decapping 5-like
Potri.016G031000	#N/A	-0.273723	-1.30722	-1.95986	AT2G40890.1	CYP98A3	cytochrome P450, family 98, subfamily A, polypeptide 3
Potri.015G132800	Potra2n15c28085	-0.295802	-0.893295	-4.47116	AT4G39490.1	CYP96A10	cytochrome P450, family 96, subfamily A, polypeptide 10
Potri.016G031700	Potra2n16c29491	0.114488	-1.113	-2.65174	AT3G56630.1	CYP94D2	cytochrome P450, family 94, subfamily D, polypeptide 2
Potri.016G031800	#N/A	-0.0964952	-1.36904	-1.50429	AT1G34540.1	CYP94D1	cytochrome P450, family 94, subfamily D, polypeptide 1
Potri.015G006100	Potra2n15c29168	-0.971049	-1.26336	-1.27998	AT1G64940.1	CYP89A6	cytochrome P450, family 87, subfamily A, polypeptide 6
Potri.005G079600	Potra2n5c12140	-0.759944	-2.09428	-3.78753	AT1G64940.1	CYP89A6	cytochrome P450, family 87, subfamily A, polypeptide 6
Potri.008G183300	Potra2n8c18326	-0.129124	-4.48484	-10.0966	AT1G24540.1	CYP86C1	cytochrome P450, family 86, subfamily C, polypeptide 1
Potri.017G028100	Potra2n17c31627	0.0645837	-0.148143	-1.02755	AT5G10610.1	CYP81K1	cytochrome P450, family 81, subfamily K, polypeptide 1
Potri.004G018800	Potra2n4c8580	0.051612	-0.973568	-2.55658	AT1G11600.1	CYP77B1	cytochrome P450, family 77, subfamily B, polypeptide 1
Potri.001G167900	Potra2n1c1478	0.0175669	-0.342693	-2.79138	AT5G07990.1	CYP75B1,D501,TT7	Cytochrome P450 superfamily protein
Potri.003G066400	Potra2n197s34872	0.0494233	-0.139837	-2.37536	AT5G07990.1	CYP75B1,D501,TT7	Cytochrome P450 superfamily protein
Potri.018G051300	Potra2n18c32815	0.238347	-0.0996747	-1.50559	AT5G07990.1	CYP75B1,D501,TT7	Cytochrome P450 superfamily protein
Potri.001G167800	Potra2n1c1477	0.29311	-0.0691337	-2.05763	AT5G07990.1	CYP75B1,D501,TT7	Cytochrome P450 superfamily protein
Potri.006G141400	Potra2n6c14064	-0.0485888	-0.258176	-1.40119	AT5G07990.1	CYP75B1,D501,TT7	Cytochrome P450 superfamily protein
Potri.007G084700	Potra2n629s36212	-0.00822283	-0.296001	-2.08134	AT5G07990.1	CYP75B1,D501,TT7	Cytochrome P450 superfamily protein
Potri.007G085000	Potra2n644s36258	-0.166361	-0.638945	-2.23736	AT5G07990.1	CYP75B1,D501,TT7	Cytochrome P450 superfamily protein
Potri.003G066800	#N/A	-0.138339	-0.427756	-2.41655	AT5G07990.1	CYP75B1,D501,TT7	Cytochrome P450 superfamily protein
Potri.003G066600	Potra2n197s34874	-0.294285	-0.406143	-2.53405	AT5G07990.1	CYP75B1,D501,TT7	Cytochrome P450 superfamily protein
Potri.014G043100	Potra2n14c26649	0.268571	-0.972583	-2.30344	AT1G75130.1	CYP721A1	cytochrome P450, family 721, subfamily A, polypeptide 1
Potri.009G101700	Potra2n9c19229	0.280127	-0.0964118	-4.98292	AT3G19270.1	CYP707A4	cytochrome P450, family 707, subfamily A, polypeptide 4
Potri.002G126100	Potra2n2c5263	-0.653867	-0.723465	-2.43046	AT3G19270.1	CYP707A4	cytochrome P450, family 707, subfamily A, polypeptide 4
Potri.001G118400	Potra2n1c1016	-0.615469	-0.865534	-1.55458	AT4G12300.1	CYP706A4	cytochrome P450, family 706, subfamily A, polypeptide 4
Potri.001G068400	Potra2n1c549	-0.0562147	-0.901477	-1.02169	AT1G11680.1	CYP51,CYP51A2,CYP51G1,EMB1738	CYTOCHROME P450 51G1
Potri.007G040100	#N/A	0.0198419	-0.161319	-1.1906	AT2G15790.1	CYP40,SQN	peptidyl-prolyl cis-trans isomerase / cyclophilin-40 (CYP40) / rotamase
Potri.011G040900	Potra2n11c23409	-0.498703	-0.59978	-1.91786	AT4G03270.1	CYCD6;1	Cyclin D6;1
Potri.004G032100	Potra2n4c8675	-0.765899	-0.897931	-3.06513	AT4G03270.1	CYCD6;1	Cyclin D6;1
Potri.005G141900	Potra2n5c11567	-0.110014	-1.21175	-2.81754	AT5G67260.1	CYCD3;2	CYCLIN D3;2
Potri.001G301800	Potra2n1c2633	0.367634	-0.0407982	-1.8736	AT4G34160.1	CYCD3,CYCD3;1	CYCLIN D3;1
Potri.010G173200	Potra2n10c20902	0.33164	-0.10763	-1.76179	AT1G16330.1	CYCB3;1	cyclin b3;1
Potri.008G083200	Potra2n8c17361	-0.133897	-0.332034	-2.20297	AT1G16330.1	CYCB3;1	cyclin b3;1
Potri.005G251400	Potra2n5c10575	-0.321632	-0.403735	-2.22245	AT1G76310.1	CYCB2;4	CYCLIN B2;4
Potri.002G010000	Potra2n2c6365	-0.0058365	-0.318947	-2.37323	AT1G76310.1	CYCB2;4	CYCLIN B2;4
Potri.005G100000	Potra2n5c11923	0.0729899	-0.411199	-2.28128	AT2G17620.1	CYCB2;1	Cyclin B2;1
Potri.001G272000	Potra2n1c2376	0.0770746	-0.201668	-2.12174	AT2G26760.1	CYCB1;4	Cyclin B1;4
Potri.002G121500	Potra2n2c5307	-0.169534	-0.20948	-2.78229	AT1G47230.1	CYCA3;4	CYCLIN A3;4
Potri.014G021100	Potra2n14c26472	-0.327223	-0.987233	-3.70913	AT1G47230.1	CYCA3;4	CYCLIN A3;4
Potri.009G093100	Potra2n9c19301	-0.362193	-0.721615	-3.99197	AT1G47230.1	CYCA3;4	CYCLIN A3;4
Potri.003G058200	Potra2n3c7955	0.00424245	-0.170932	-1.29002	AT1G80370.1	CYCA2;4	Cyclin A2;4
Potri.001G177100	Potra2n1c1559	0.111382	-0.0834062	-1.82322	AT1G80370.1	CYCA2;4	Cyclin A2;4
Potri.002G080000	Potra2n2c5693	0.0708307	-0.51605	-2.56619	AT1G44110.1	CYCA1;1	Cyclin A1;1
Potri.005G181400	Potra2n5c11241	0.309484	-0.16265	-2.45994	AT1G44110.1	CYCA1;1	Cyclin A1;1
Potri.018G034100	Potra2n18c32954	0.0104701	-0.673035	-2.80722	AT5G11300.1	CYC2BAT,CYC3B,CYCA2;2	mitotic-like cyclin 3B from Arabidopsis
Potri.006G035200	Potra2n6c15109	0.116945	-0.226096	-2.27073	AT5G06150.1	CYC1BAT,CYCB1;2	Cyclin family protein
Potri.016G033000	Potra2n16c29503	-0.333018	-2.20125	-3.13325	AT5G06150.1	CYC1BAT,CYCB1;2	Cyclin family protein
Potri.010G084300	Potra2n10c21707	0.396442	-0.51748	-2.23277	AT2G32010.2	CVL1	CVP2 like 1
Potri.008G155700	Potra2n8c18055	-0.2478	-0.499308	-1.75629	AT2G32010.1	CVL1	CVP2 like 1
Potri.016G070800	Potra2n16c29890	-0.0996487	-1.18297	-3.54351	AT4G31400.1	CTF7	damaged DNA binding;DNA-directed DNA polymerases
Potri.002G053000	Potra2n2c5955	-0.467451	-0.72245	-1.58395	AT3G63140.1	CSP41A	chloroplast stem-loop binding protein of 41 kDa
Potri.005G209500	Potra2n5c10978	-0.341631	-0.76635	-2.21036	AT3G63140.1	CSP41A	chloroplast stem-loop binding protein of 41 kDa
Potri.009G163200	#N/A	-0.66566	-0.73216	-1.21011	AT2G28190.1	CSD2,CZSOD2	copper/zinc superoxide dismutase 2
Potri.009G005100	#N/A	-0.376974	-0.59366	-1.8978	AT2G28190.1	CSD2,CZSOD2	copper/zinc superoxide dismutase 2
Potri.004G216700	Potra2n4c10312	-0.609304	-0.872299	-2.57025	AT2G28190.1	CSD2,CZSOD2	copper/zinc superoxide dismutase 2
Potri.013G031100	Potra2n13c26023	-0.590599	-0.761152	-1.44477	AT1G08830.1	CSD1	copper/zinc superoxide dismutase 1
Potri.005G044400	Potra2n5c12467	-0.428733	-1.03449	-2.47772	AT1G08830.2	CSD1	copper/zinc superoxide dismutase 1
Potri.019G045800	Potra2n19c33989	-0.712435	-0.896617	-1.56543	AT3G03630.1	CS26	cysteine synthase 26
Potri.006G277500	Potra2n6c12862	0.0452542	-0.422307	-1.14667	AT5G24850.1	CRY3	cryptochrome 3
Potri.004G120300	Potra2n4c9529	-0.506692	-1.03756	-1.51981	AT5G39210.1	CRR7	chlororespiratory reduction 7
Potri.002G220300	Potra2n2c4426	0.468551	-0.237091	-1.22429	AT1G11290.1	CRR22	Pentatricopeptide repeat (PPR) superfamily protein
Potri.005G151200	Potra2n5c11454	-0.0359845	-0.680021	-1.41042	AT1G11290.1	CRR22	Pentatricopeptide repeat (PPR) superfamily protein
Potri.003G163300	Potra2n3c7027	0.295755	-0.651365	-1.70549	AT5G13290.2	CRN,SOL2	Protein kinase superfamily protein
Potri.011G131200	Potra2n11c22686	0.321074	-0.570634	-1.14339	AT5G54590.2	CRLK1	Protein kinase superfamily protein
Potri.007G040800	Potra2n7c16292	0.0466723	-0.669923	-1.59955	AT3G50530.1	CRK	CDPK-related kinase
Potri.003G136300	Potra2n3c7265	-0.776957	-0.979361	-1.37812	AT4G23750.2	CRF2,TMO3	cytokinin response factor 2
Potri.006G013200	Potra2n763s36705	0.478019	-0.511564	-1.12898	AT4G12560.1	CPR30	F-box and associated interaction domains-containing protein
Potri.014G120700	Potra2n14c27319	-0.780341	-0.992602	-1.29111	AT3G62410.1	CP12,CP12-2	CP12 domain-containing protein 2
Potri.014G170600	Potra2n14c27785	0.421733	-0.0664684	-1.20331	AT3G07650.2	COL9	CONSTANS-like 9
Potri.014G099500	Potra2n14c27127	-0.254301	-0.595367	-2.37587	AT1G01290.2	CNX3	cofactor of nitrate reductase and xanthine dehydrogenase 3
Potri.001G421200	Potra2n1c3663	0.197528	-0.23054	-1.27124	AT4G27060.1	CN,SPR2,TOR1	ARM repeat superfamily protein
Potri.001G009600	Potra2n1c101	0.347731	-0.478201	-2.41414	AT1G69770.1	CMT3	chromomethylase 3
Potri.008G120800	Potra2n8c17737	0.150968	-0.149445	-1.69254	AT3G25905.1	CLE27	CLAVATA3/ESR-RELATED 27
Potri.017G074600	Potra2n17c31277	-0.247277	-0.523649	-1.77501	AT3G28455.1	CLE25	CLAVATA3/ESR-RELATED 25
Potri.009G068800	Potra2n9c19517	-0.633503	-1.00042	-2.36524	AT5G12235.1	CLE22	CLAVATA3/ESR-RELATED 22
Potri.010G111200	Potra2n10c21466	-0.43628	-0.620136	-2.63564	AT2G01505.1	CLE16	CLAVATA3/ESR-RELATED 16
Potri.004G150400	Potra2n4c9776	0.314864	-0.0743866	-1.75346	AT4G34350.1	CLB6,HDR,ISPH	4-hydroxy-3-methylbut-2-enyl diphosphate reductase
Potri.008G196500	Potra2n8c18440	0.0507851	-0.81847	-1.14884	AT4G15560.1	CLA,CLA1,DEF,DXPS2,DXS	Deoxyxylulose-5-phosphate synthase
Potri.013G046200	#N/A	-0.397071	-0.554369	-1.03366	AT1G08640.1	CJD1	Chloroplast J-like domain 1
Potri.001G403700	Potra2n1c3522	0.115272	-0.869171	-1.10973	AT4G27430.2	CIP7	COP1-interacting protein 7
Potri.001G460300	Potra2n1c3898	0.312557	-0.477919	-2.95868	AT3G25690.1	CHUP1	Hydroxyproline-rich glycoprotein family protein
Potri.007G102800	Potra2n7c15796	0.426383	-0.173909	-1.34836	AT5G63950.1	CHR24	chromatin remodeling 24
Potri.019G128200	Potra2n19c33303	-0.397795	-0.856581	-4.19497	AT2G30370.2	CHAL,EPFL6	allergen-related
Potri.015G133700	Potra2n15c28078	-0.616966	-2.30755	-3.2814	AT1G68530.1	CER6,CUT1,G2,KCS6,POP1	3-ketoacyl-CoA synthase 6
Potri.001G178200	Potra2n1c1571	0.186615	-0.258799	-1.05922	AT1G15660.1	CENP-C	centromere protein C
Potri.003G056600	Potra2n3c7972	-0.161508	-0.541454	-1.55334	AT1G15660.1	CENP-C	centromere protein C
Potri.005G257500	Potra2n5c10517	0.030072	-0.375663	-2.5926	AT1G76540.1	CDKB2;1	cyclin-dependent kinase B2;1
Potri.002G003400	Potra2n2c6426	-0.257866	-0.395861	-2.32677	AT1G76540.1	CDKB2;1	cyclin-dependent kinase B2;1
Potri.016G142800	Potra2n16c30563	0.0394314	-0.148313	-2.1577	AT2G38620.2	CDKB1;2	cyclin-dependent kinase B1;2
Potri.006G113200	#N/A	-0.254873	-0.394371	-2.27821	AT2G38620.2	CDKB1;2	cyclin-dependent kinase B1;2
Potri.015G090600	Potra2n15c28377	0.136927	-0.389247	-2.21594	AT3G25100.1	CDC45	cell division cycle 45
Potri.019G021800	Potra2n19c34193	0.186666	-0.344993	-2.7902	AT4G33270.1	CDC20.1	Transducin family protein / WD-40 repeat family protein
Potri.013G048900	Potra2n13c25852	0.303702	-0.206323	-2.30486	AT4G33270.1	CDC20.1	Transducin family protein / WD-40 repeat family protein
Potri.016G118400	Potra2n16c30337	0.395683	-0.195335	-2.41947	AT4G33270.1	CDC20.1	Transducin family protein / WD-40 repeat family protein
Potri.005G069100	Potra2n5c12251	0.328364	-0.275789	-1.18149	AT4G19170.1	CCD4,NCED4	nine-cis-epoxycarotenoid dioxygenase 4
Potri.019G093400	Potra2n19c33548	-0.296961	-0.905189	-2.01631	AT4G19170.1	CCD4,NCED4	nine-cis-epoxycarotenoid dioxygenase 4
Potri.008G191900	Potra2n8c18392	-0.11583	-0.751516	-1.7844	AT1G59840.2	CCB4	cofactor assembly of complex C
Potri.016G038200	Potra2n16c29554	-0.198235	-1.0754	-1.35156	AT3G57050.1	CBL	cystathionine beta-lyase
Potri.010G170000	Potra2n10c20927	0.0375656	-0.333256	-1.25636	AT3G19820.2	CBB1,DIM,DIM1,DWF1,EVE1	cell elongation protein / DWARF1 / DIMINUTO (DIM)
Potri.008G084800	Potra2n8c17373	-0.195709	-0.495907	-2.14021	AT3G19820.1	CBB1,DIM,DIM1,DWF1,EVE1	cell elongation protein / DWARF1 / DIMINUTO (DIM)
Potri.018G148800	Potra2n18c31967	0.30297	-0.491995	-1.98858	AT2G07050.1	CAS1	cycloartenol synthase 1
Potri.T126100	#N/A	0.193259	-0.443058	-2.11033	AT2G07050.1	CAS1	cycloartenol synthase 1
Potri.018G146300	Potra2n18c31995	-0.0846841	-0.433715	-1.26569	AT5G35360.1	CAC2	acetyl Co-enzyme a carboxylase biotin carboxylase subunit
Potri.005G126400	Potra2n5c11677	0.0270267	-0.84633	-1.21785	AT1G75080.2	BZR1	Brassinosteroid signalling positive regulator (BZR1) family protein
Potri.008G198800	Potra2n8c18460	-0.652668	-0.850894	-1.88	AT5G18930.1	BUD2,SAMDC4	Adenosylmethionine decarboxylase family protein
Potri.009G089200	Potra2n9c19334	-0.156568	-0.330557	-2.29509	AT3G19590.1	BUB3.1	Transducin/WD40 repeat-like superfamily protein
Potri.002G158400	Potra2n2c4980	-0.0750841	-0.442654	-1.05082	AT4G00710.1	BSK3	BR-signaling kinase 3
Potri.003G088900	Potra2n3c7717	0.436288	-0.847931	-2.04297	AT5G46570.1	BSK2	BR-signaling kinase 2
Potri.006G183200	Potra2n6c13743	-0.459148	-1.49379	-2.89076	AT4G30610.1	BRS1,SCPL24	alpha/beta-Hydrolases superfamily protein
Potri.001G142600	Potra2n1c1221	-0.310817	-0.834807	-2.24856	AT5G46800.1	BOU	Mitochondrial substrate carrier family protein
Potri.001G082600	Potra2n1c674	-0.436087	-0.687021	-2.74802	AT1G64690.1	BLT	branchless trichome
Potri.008G061000	Potra2n8c17163	0.366146	-0.482902	-2.35954	AT5G02030.1	BLH9,BLR,HB-6,LSN,PNY,RPL,VAN	POX (plant homeobox) family protein
Potri.010G197300	Potra2n10c20676	-0.0232456	-0.688363	-1.79855	AT5G02030.1	BLH9,BLR,HB-6,LSN,PNY,RPL,VAN	POX (plant homeobox) family protein
Potri.005G232000	Potra2n5c10769	-0.192632	-1.51726	-3.22417	AT1G75430.1	BLH11	BEL1-like homeodomain 11
Potri.003G093200	Potra2n3c7678	-0.679922	-0.731901	-1.31701	AT5G46690.1	bHLH071	beta HLH protein 71
Potri.001G141100	Potra2n1c1204	-0.0745242	-1.75468	-4.40753	AT5G46690.1	bHLH071	beta HLH protein 71
Potri.005G059500	Potra2n5c12336	-0.678922	-0.950852	-2.15539	AT5G24550.1	BGLU32	beta glucosidase 32
Potri.T177800	#N/A	-0.087664	-0.627483	-1.07566	AT2G44480.1	BGLU17	beta glucosidase 17
Potri.001G227400	#N/A	-0.232686	-0.829179	-1.11974	AT2G44480.1	BGLU17	beta glucosidase 17
Potri.001G227300	Potra2n1c1960	-0.164625	-0.731556	-1.23145	AT2G44480.1	BGLU17	beta glucosidase 17
Potri.001G226100	#N/A	0.119668	-1.87036	-5.419	AT3G60130.1	BGLU16	beta glucosidase 16
Potri.004G040700	Potra2n4c8755	-1.24888	-3.6053	-3.6838	AT5G44640.1	BGLU13	beta glucosidase 13
Potri.011G044300	Potra2n689s36475	0.039501	-0.670123	-1.69499	AT2G28470.1	BGAL8	beta-galactosidase 8
Potri.007G099800	Potra2n7c15821	0.183286	-0.837907	-1.49576	AT5G63810.1	BGAL10	beta-galactosidase 10
Potri.016G057400	Potra2n16c29759	0.420433	-0.264186	-2.19309	AT3G57270.1	BG1	beta-1,3-glucanase 1
Potri.003G026600	Potra2n1c3373	0.345738	-0.511481	-2.35845	AT1G78700.1	BEH4	BES1/BZR1 homolog 4
Potri.001G386900	#N/A	0.20014	-0.508619	-2.01708	AT1G78700.1	BEH4	BES1/BZR1 homolog 4
Potri.011G106800	Potra2n11c22924	-0.0680764	-1.03014	-3.2544	AT1G78700.1	BEH4	BES1/BZR1 homolog 4
Potri.003G147400	#N/A	-0.156075	-1.43119	-2.15173	AT1G64670.1	BDG1	alpha/beta-Hydrolases superfamily protein
Potri.001G267700	Potra2n1c2309	0.114418	-0.907247	-3.39716	AT3G63530.2	BB,BB2	RING/U-box superfamily protein
Potri.001G019600	Potra2n1c161	0.117392	-0.720502	-1.89843	AT3G63530.2	BB,BB2	RING/U-box superfamily protein
Potri.009G062100	Potra2n9c19459	-0.209016	-1.12785	-1.96946	AT3G63530.1	BB,BB2	RING/U-box superfamily protein
Potri.014G019700	Potra2n14c26464	-0.212111	-0.518094	-2.33184	AT4G24220.1	AWI31,VEP1	NAD(P)-binding Rossmann-fold superfamily protein
Potri.002G120700	Potra2n2c5313	-0.290168	-0.427043	-2.54481	AT4G24220.1	AWI31,VEP1	NAD(P)-binding Rossmann-fold superfamily protein
Potri.006G098300	Potra2n6c14477	-0.251844	-0.736883	-1.85214	AT2G38120.1	AUX1,MAP1,PIR1,WAV5	Transmembrane amino acid transporter family protein
Potri.006G220400	Potra2n6c13379	-0.328145	-0.897661	-1.55728	AT5G21920.1	ATYLMG2,YLMG2	YGGT family protein
Potri.008G120000	Potra2n8c17730	-0.0847777	-0.932449	-1.67679	AT1G68560.1	ATXYL1,TRG1,XYL1	alpha-xylosidase 1
Potri.002G153200	Potra2n2c5037	-0.103677	-0.604041	-1.10479	AT2G01850.1	ATXTH27,EXGT-A3,XTH27	endoxyloglucan transferase A3
Potri.018G093100	Potra2n18c32455	0.0369323	-0.394896	-1.45561	AT5G57450.2	ATXRCC3,XRCC3	homolog of X-ray repair cross complementing 3 (XRCC3)
Potri.012G018300	Potra2n12c23816	-0.70638	-1.67669	-3.05709	AT5G24330.1	ATXR6,SDG34	ARABIDOPSIS TRITHORAX-RELATED PROTEIN 6
Potri.005G058000	Potra2n5c12344	0.188219	-0.254757	-1.1131	AT5G09790.2	ATXR5,SDG15	ARABIDOPSIS TRITHORAX-RELATED PROTEIN 5
Potri.017G149000	Potra2n17c30621	0.297585	-1.92785	-3.252	AT5G52830.1	ATWRKY27,WRKY27	WRKY DNA-binding protein 27
Potri.007G078200	Potra2n7c15950	0.135486	-0.0618281	-1.47558	AT4G39410.1	ATWRKY13,WRKY13	WRKY DNA-binding protein 13
Potri.005G086400	#N/A	-0.414607	-0.807623	-1.44385	AT4G39410.1	ATWRKY13,WRKY13	WRKY DNA-binding protein 13
Potri.013G036300	Potra2n13c25983	0.300954	-0.913187	-1.92922	AT3G04910.1	ATWNK1,WNK1,ZIK4	with no lysine (K) kinase 1
Potri.003G048700	Potra2n3c8041	-0.162855	-0.252619	-1.13103	AT1G71260.1	ATWHY2,WHY2	WHIRLY 2
Potri.010G092500	Potra2n10c21644	-0.550151	-0.677565	-1.45784	AT1G14410.1	ATWHY1,PTAC1,WHY1	ssDNA-binding transcriptional regulator
Potri.016G028700	#N/A	-0.144396	-0.599613	-1.24149	AT4G13870.2	ATWEX,ATWRNEXO,WEX,WRNEXO	Werner syndrome-like exonuclease
Potri.014G132400	Potra2n14c27435	0.47089	-0.497171	-2.1176	AT1G02970.1	ATWEE1,WEE1	WEE1 kinase homolog
Potri.016G023000	Potra2n16c29436	0.369807	-1.25161	-1.28052	AT1G50500.1	ATVPS53,HIT1,VPS53	Membrane trafficking VPS53 family protein
Potri.010G104200	Potra2n10c21528	-0.260604	-0.833498	-1.05893	AT2G01770.1	ATVIT1,VIT1	vacuolar iron transporter 1
Potri.006G110500	Potra2n6c14352	-0.376258	-0.959249	-2.08205	AT1G14360.1	ATUTR3,UTR3	UDP-galactose transporter 3
Potri.004G172700	Potra2n4c9963	-0.512579	-0.571374	-2.69988	AT1G22340.1	AtUGT85A7,UGT85A7	UDP-glucosyl transferase 85A7
Potri.008G062400	Potra2n8c17177	-0.181057	-0.921074	-2.49543	AT1G22380.1	AtUGT85A3,UGT85A3	UDP-glucosyl transferase 85A3
Potri.017G052300	Potra2n780s36756	2.02205	1.55993	1.17803	AT1G22360.1	AtUGT85A2,UGT85A2	UDP-glucosyl transferase 85A2
Potri.001G313000	Potra2n1c2719	-0.253474	-0.634528	-1.05718	AT1G22360.1	AtUGT85A2,UGT85A2	UDP-glucosyl transferase 85A2
Potri.016G031900	Potra2n16c29493	0.309017	-1.0647	-1.26721	AT2G40930.1	ATUBP5,PDE323,UBP5	ubiquitin-specific protease 5
Potri.016G024800	Potra2n16c29450	-0.464989	-1.56812	-3.18875	AT5G05080.1	ATUBC22,UBC22	ubiquitin-conjugating enzyme 22
Potri.001G329700	Potra2n1c2877	-0.507858	-0.562584	-1.39478	AT3G27060.1	ATTSO2,TSO2	Ferritin/ribonucleotide reductase-like family protein
Potri.017G063900	Potra2n1259s36999	-0.508629	-1.06022	-3.15626	AT3G27060.1	ATTSO2,TSO2	Ferritin/ribonucleotide reductase-like family protein
Potri.007G074400	Potra2n7c15980	0.238522	-2.67482	-3.58751	AT5G23960.2	ATTPS21,TPS21	terpene synthase 21
Potri.004G064600	Potra2n4c9002	0.0628467	-0.117616	-2.35114	AT1G78580.1	ATTPS1,TPS1	trehalose-6-phosphate synthase
Potri.015G126900	Potra2n114s34561	-0.0574687	-0.665056	-1.45187	AT5G51460.2	ATTPPA	Haloacid dehalogenase-like hydrolase (HAD) superfamily protein
Potri.009G058900	Potra2n9c19431	0.498684	-0.354124	-2.45326	AT3G23890.2	ATTOPII,TOPII	topoisomerase II
Potri.008G222100	#N/A	0.01006	-0.698877	-1.05987	AT4G02510.1	ATTOC159,PPI2,TOC159,TOC160,TOC86	translocon at the outer envelope membrane of chloroplasts 159
Potri.001G041400	Potra2n1c334	-0.115466	-0.457924	-2.6997	AT1G16070.1	AtTLP8,TLP8	tubby like protein 8
Potri.009G160600	#N/A	-0.169362	-0.881087	-1.96298	AT5G22330.1	ATTIP49A,RIN1	P-loop containing nucleoside triphosphate hydrolases superfamily protein
Potri.008G156100	Potra2n8c18060	0.40362	-0.828783	-2.17692	AT4G14770.1	ATTCX2,TCX2	TESMIN/TSO1-like CXC 2
Potri.018G030000	Potra2n18c32991	0.188533	-0.702111	-2.22246	AT4G14770.1	ATTCX2,TCX2	TESMIN/TSO1-like CXC 2
Potri.014G161100	Potra2n14c27702	0.0958056	-0.0756677	-1.14412	AT1G04950.1	ATTAF6,TAF6,TAFII59	TATA BOX ASSOCIATED FACTOR II 59
Potri.002G019800	Potra2n2c6269	-0.571815	-1.3481	-2.82898	AT1G20080.1	ATSYTB,NTMC2T1.2,NTMC2TYPE1.2,SYT2,SYTB	Calcium-dependent lipid-binding (CaLB domain) family protein
Potri.019G030800	#N/A	0.0642214	-0.205567	-1.97934	AT1G08560.1	ATSYP111,KN,SYP111	syntaxin of plants 111
Potri.008G010900	Potra2n8c16720	0.0150507	-0.327551	-2.41292	AT5G04990.1	ATSUN1,SUN1	SAD1/UNC-84 domain protein 1
Potri.011G042100	Potra2n11c23398	-0.363673	-1.17734	-2.59134	AT1G11260.1	ATSTP1,STP1	sugar transporter 1
Potri.003G189100	Potra2n1612s37152	0.150094	-0.00807317	-3.06234	AT5G07010.1	ATST2A,ST2A	sulfotransferase 2A
Potri.018G149500	Potra2n18c31960	0.207534	-0.534195	-2.01685	AT4G18240.1	ATSS4,SS4,SSIV	starch synthase 4
Potri.012G114100	Potra2n12c24670	0.434491	-0.292547	-2.32609	AT4G25120.1	ATSRS2,SRS2	P-loop containing nucleoside triphosphate hydrolases superfamily protein
Potri.002G153600	Potra2n2c5036	-0.297179	-0.566813	-1.77191	AT4G25500.1	AT-SRP40,ATRSP35,ATRSP40,RSP35	arginine/serine-rich splicing factor 35
Potri.008G093800	Potra2n8c17464	0.0893075	-0.00422579	-2.67114	AT1G13890.1	ATSNAP30,SNAP30	soluble N-ethylmaleimide-sensitive factor adaptor protein 30
Potri.001G245300	Potra2n1c2124	0.313646	-1.03195	-2.39197	AT1G07420.1	ATSMO2,SMO2-1	sterol 4-alpha-methyl-oxidase 2-1
Potri.009G037400	Potra2n9c19803	0.0558923	-0.572616	-1.26602	AT1G07420.1	ATSMO2,SMO2-1	sterol 4-alpha-methyl-oxidase 2-1
Potri.003G116000	Potra2n3c7460	-0.210035	-0.401288	-1.41518	AT4G12110.1	ATSMO1,ATSMO1-1,SMO1-1	sterol-4alpha-methyl oxidase 1-1
Potri.004G157600	Potra2n4c9841	0.196049	-0.77265	-1.21229	AT2G21540.2	ATSFH3,SFH3	SEC14-like 3
Potri.007G020300	Potra2n7c16460	-0.509954	-0.979844	-1.06208	AT4G36490.1	ATSFH12,SFH12	SEC14-like 12
Potri.013G117200	Potra2n13c25289	0.427626	-0.484273	-1.17056	AT1G71830.1	ATSERK1,SERK1	somatic embryogenesis receptor-like kinase 1
Potri.019G087700	Potra2n19c33583	0.40558	-0.471617	-1.13639	AT1G71830.1	ATSERK1,SERK1	somatic embryogenesis receptor-like kinase 1
Potri.014G029300	Potra2n14c26544	-0.476736	-1.79665	-2.05697	AT5G42890.1	ATSCP2,SCP2	sterol carrier protein 2
Potri.003G113500	Potra2n3c7482	-0.374384	-0.676433	-1.02687	AT1G62750.1	ATSCO1,ATSCO1/CPEF-G,SCO1	Translation elongation factor EFG/EF2 protein
Potri.002G095800	Potra2n2c5542	-0.123877	-0.33076	-1.27452	AT5G64200.1	ATSC35,SC35	ortholog of human splicing factor SC35
Potri.001G468800	Potra2n1c3966	0.351619	-0.352321	-1.56446	AT5G59810.1	ATSBT5.4,SBT5.4	Subtilase family protein
Potri.001G450600	Potra2n1c3759	-0.223809	-0.598588	-1.20525	AT1G32960.1	ATSBT3.3,SBT3.3	Subtilase family protein
Potri.015G133800	Potra2n15c28077	0.337137	-1.29013	-2.04805	AT5G51750.1	ATSBT1.3,SBT1.3	subtilase 1.3
Potri.014G074000	Potra2n14c26892	-0.35616	-0.644994	-2.91248	AT2G45640.1	ATSAP18,SAP18	SIN3 associated polypeptide P18
Potri.014G114700	#N/A	-0.319678	-1.04896	-1.63051	AT4G01850.2	AtSAM2,MAT2,SAM-2,SAM2	S-adenosylmethionine synthetase 2
Potri.014G037200	Potra2n14c26606	-0.0171292	-0.709832	-1.85591	AT5G42630.1	ATS,KAN4	Homeodomain-like superfamily protein
Potri.002G130200	Potra2n2c5225	-0.485778	-1.38268	-3.89477	AT5G42630.1	ATS,KAN4	Homeodomain-like superfamily protein
Potri.016G063200	Potra2n16c29809	-0.368745	-1.10793	-1.19053	AT2G37270.1	ATRPS5B,RPS5B	ribosomal protein 5B
Potri.015G057300	Potra2n15c28707	-0.0281149	-0.806224	-2.58464	AT5G08020.1	ATRPA70B,RPA70B	RPA70-kDa subunit B
Potri.006G167600	Potra2n6c13850	-0.0562864	-0.336138	-3.00378	AT3G02920.1	ATRPA32B,RPA32B	Replication protein A, subunit RPA32
Potri.006G275700	Potra2n6c12882	-0.062649	-0.282241	-1.85903	AT2G24490.2	ATRPA2,ATRPA32A,ROR1,RPA2,RPA32A	replicon protein A2
Potri.006G272000	#N/A	-0.120359	-0.357221	-2.10097	AT2G24490.1	ATRPA2,ATRPA32A,ROR1,RPA2,RPA32A	replicon protein A2
Potri.006G092600	Potra2n6c14530	0.13094	-0.488056	-1.58842	AT5G02010.1	ATROPGEF7,ROPGEF7	RHO guanyl-nucleotide exchange factor 7
Potri.016G104400	Potra2n16c30222	0.113787	-0.485722	-2.25511	AT5G02010.1	ATROPGEF7,ROPGEF7	RHO guanyl-nucleotide exchange factor 7
Potri.008G062000	Potra2n8c17171	-0.14609	-0.493254	-2.17745	AT5G05940.1	ATROPGEF5,ROPGEF5	ROP guanine nucleotide exchange factor 5
Potri.014G084200	Potra2n14c26990	-0.00479085	-0.0593995	-1.53471	AT4G00460.2	ATROPGEF3,ROPGEF3	RHO guanyl-nucleotide exchange factor 3
Potri.009G140100	Potra2n9c18892	0.0329218	-0.300793	-1.1168	AT4G38430.1	ATROPGEF1,ROPGEF1	rho guanyl-nucleotide exchange factor 1
Potri.007G076700	Potra2n7c15963	0.124558	-0.548323	-2.25367	AT2G21790.1	ATRNR1,CLS8,R1,RNR1	ribonucleotide reductase 1
Potri.005G087300	Potra2n5c12061	0.238514	-0.0515128	-1.75673	AT2G21790.1	ATRNR1,CLS8,R1,RNR1	ribonucleotide reductase 1
Potri.015G100200	Potra2n15c28280	0.407895	-0.365604	-1.94458	AT5G63540.1	ATRMI1,BLAP75,RMI1	Domain of unknown function (DUF1767)
Potri.011G069500	#N/A	-0.267345	-0.356503	-1.27485	AT4G18760.1	AtRLP51,RLP51	receptor like protein 51
Potri.014G012300	Potra2n14c26392	0.0629381	-0.535801	-1.37212	AT3G49750.1	AtRLP44,RLP44	receptor like protein 44
Potri.011G021400	Potra2n11c23534	-0.201098	-0.53572	-1.07845	AT3G11080.1	AtRLP35,RLP35	receptor like protein 35
Potri.008G211800	Potra2n8c18584	0.492154	-0.305191	-2.83055	AT2G42800.1	AtRLP29,RLP29	receptor like protein 29
Potri.009G117200	Potra2n9c19091	-0.568595	-0.721939	-2.35504	AT1G75250.1	ATRL6,RL6,RSM3	RAD-like 6
Potri.007G023800	Potra2n7c16425	-0.596642	-1.27327	-5.4383	AT1G75250.1	ATRL6,RL6,RSM3	RAD-like 6
Potri.009G116600	Potra2n9c19094	-1.07308	-2.19849	-5.8443	AT4G39250.1	ATRL1,RL1,RSM2	RAD-like 1
Potri.013G161200	Potra2n13c24931	0.424837	-0.149473	-1.80495	AT1G31360.1	ATRECQ2,MED34,RECQL2	RECQ helicase L2
Potri.T012500	#N/A	0.0335634	-0.158219	-1.28377	AT5G25610.1	ATRD22,RD22	BURP domain-containing protein
Potri.018G037300	Potra2n18c32917	-0.204034	-0.348109	-1.77288	AT5G25752.1	ATRBL11,RBL11	rhomboid-like protein 11
Potri.001G241300	Potra2n1c2089	-0.160979	-0.416936	-2.83384	AT2G29050.1	ATRBL1,RBL1	RHOMBOID-like 1
Potri.005G209600	Potra2n5c10977	-0.100789	-0.300931	-1.98693	AT3G63130.2	ATRANGAP1,RANGAP1	RAN GTPase activating protein 1
Potri.013G017500	Potra2n13c26152	0.338922	-0.207615	-1.27893	AT3G05480.1	ATRAD9,RAD9	cell cycle checkpoint control protein family
Potri.004G141500	Potra2n4c9702	0.398375	-0.170602	-1.55762	AT3G19210.1	ATRAD54,CHR25,RAD54	homolog of RAD54
Potri.014G068100	Potra2n14c26840	-0.192476	-0.358794	-2.08178	AT2G45280.2	ATRAD51C,RAD51C	RAS associated with diabetes protein 51C
Potri.006G135200	Potra2n6c14119	-0.0313252	-0.329805	-2.54624	AT5G20850.1	ATRAD51,RAD51	RAS associated with diabetes protein 51
Potri.001G225600	Potra2n1c1942	0.367579	-0.569473	-1.94773	AT3G59550.1	ATRAD21.2,ATSYN3,SYN3	Rad21/Rec8-like family protein
Potri.005G111000	Potra2n5c11827	0.31111	-0.154393	-1.0374	AT5G66130.1	ATRAD17,RAD17	RADIATION SENSITIVE 17
Potri.005G075300	Potra2n5c12187	0.143558	-0.997903	-1.19045	AT5G10260.1	AtRABH1e,RABH1e	RAB GTPase homolog H1E
Potri.005G198800	Potra2n5c11078	-0.424809	-0.677149	-1.1048	AT4G09720.1	ATRABG3A,RABG3A	RAB GTPase homolog G3A
Potri.016G010300	Potra2n16c29315	-0.107376	-1.46522	-2.59016	AT5G47520.1	AtRABA5a,RABA5a	RAB GTPase homolog A5A
Potri.002G175700	Potra2n2c4810	-0.306906	-0.947479	-1.59673	AT1G01200.1	ATRAB-A3,ATRABA3,RABA3	RAB GTPase homolog A3
Potri.014G102200	Potra2n14c27157	-0.243214	-1.09338	-1.81141	AT1G01200.1	ATRAB-A3,ATRABA3,RABA3	RAB GTPase homolog A3
Potri.001G074100	#N/A	0.287957	-0.32613	-2.66352	AT1G30840.2	ATPUP4,PUP4	purine permease 4
Potri.006G095500	Potra2n6c14500	0.00701103	-0.413398	-1.56269	AT3G54110.1	ATPUMP1,ATUCP1,PUMP1,UCP,UCP1	plant uncoupling mitochondrial protein 1
Potri.016G111900	Potra2n16c30272	0.125612	-2.55806	-7.60312	AT3G54140.1	ATPTR1,PTR1	peptide transporter 1
Potri.013G114700	Potra2n13c25321	-0.12259	-0.21982	-1.91025	AT1G34355.1	ATPS1,PS1	forkhead-associated (FHA) domain-containing protein
Potri.018G063300	Potra2n18c32722	-0.210111	-0.58389	-1.39259	AT3G26060.1	ATPRX Q	Thioredoxin superfamily protein
Potri.006G137500	Potra2n6c14097	-0.484315	-0.518036	-1.39744	AT3G26060.1	ATPRX Q	Thioredoxin superfamily protein
Potri.009G103700	Potra2n9c19210	0.322754	-0.286673	-1.20117	AT3G19170.1	ATPREP1,ATZNMP,PREP1	presequence protease 1
Potri.006G182200	Potra2n6c13747	-0.484759	-0.49033	-2.14008	AT5G57880.1	ATPRD2,MPS1,PRD2	multipolar spindle 1
Potri.001G347300	Potra2n1c3049	-0.905594	-1.3312	-3.26799	AT3G01550.1	ATPPT2,PPT2	phosphoenolpyruvate (pep)/phosphate translocator 2
Potri.006G082500	Potra2n6c14625	-0.0266148	-0.433385	-1.08236	AT3G53620.1	AtPPa4,PPa4	pyrophosphorylase 4
Potri.012G047400	Potra2n12c24120	-0.141122	-0.740373	-1.42649	AT1G48600.2	AtPMEAMT,PMEAMT	S-adenosyl-L-methionine-dependent methyltransferases superfamily protein
Potri.015G039000	Potra2n15c28859	-0.264383	-1.60237	-1.63334	AT1G48600.2	AtPMEAMT,PMEAMT	S-adenosyl-L-methionine-dependent methyltransferases superfamily protein
Potri.018G051400	Potra2n18c32813	0.182977	-0.430355	-2.01139	AT3G14310.1	ATPME3,PME3	pectin methylesterase 3
Potri.001G162700	#N/A	0.165084	-1.03018	-3.03442	AT1G53840.1	ATPME1,PME1	pectin methylesterase 1
Potri.016G035300	Potra2n16c29521	0.241617	-1.60484	-4.16802	AT1G73590.1	ATPIN1,PIN1	Auxin efflux carrier family protein
Potri.012G047200	Potra2n12c24119	0.418618	-0.625806	-3.34381	AT1G73590.1	ATPIN1,PIN1	Auxin efflux carrier family protein
Potri.006G037000	Potra2n6c15091	0.0232876	-0.377725	-2.25129	AT1G73590.1	ATPIN1,PIN1	Auxin efflux carrier family protein
Potri.015G038700	Potra2n15c28861	0.256285	-0.245884	-2.78878	AT1G73590.1	ATPIN1,PIN1	Auxin efflux carrier family protein
Potri.001G090300	Potra2n1c745	0.296454	-0.255547	-1.85198	AT2G46500.2	ATPI4K GAMMA 4,PI4K GAMMA 4,UBDK GAMMA 4	phosphoinositide 4-kinase gamma 4
Potri.017G017400	#N/A	-0.188553	-0.294758	-1.19634	AT2G20530.1	ATPHB6,PHB6	prohibitin 6
Potri.015G134700	Potra2n15c28069	0.183468	-0.721065	-1.79573	AT5G51820.1	ATPGMP,PGM,PGM1,STF1	phosphoglucomutase
Potri.010G180400	#N/A	-0.459877	-0.553906	-1.15223	AT5G36700.4	ATPGLP1,PGLP1	2-phosphoglycolate phosphatase 1
Potri.019G087300	#N/A	-0.493359	-0.778293	-1.04832	AT4G09650.1	ATPD	ATP synthase delta-subunit gene
Potri.009G040900	Potra2n9c19777	0.217732	-0.26223	-1.6675	AT2G29570.1	ATPCNA2,PCNA2	proliferating cell nuclear antigen 2
Potri.001G247700	Potra2n1c2151	-0.166341	-0.686497	-1.69378	AT2G29570.1	ATPCNA2,PCNA2	proliferating cell nuclear antigen 2
Potri.017G055800	Potra2n17c31477	-0.0348596	-0.466104	-1.74881	AT3G07130.1	ATPAP15,PAP15	purple acid phosphatase 15
Potri.004G160100	Potra2n4c9860	-0.312543	-1.54079	-4.68539	AT2G16430.2	ATPAP10,PAP10	purple acid phosphatase 10
Potri.003G214800	#N/A	-0.86665	-1.80243	-2.66988	AT5G06720.1	ATPA2,PA2	peroxidase 2
Potri.T145700	Potra2n18c32080	0.075645	-0.169638	-1.22117	AT5G62050.1	ATOXA1,OXA1,OXA1AT	homolog of yeast oxidase assembly 1 (OXA1)
Potri.007G096400	Potra2n7c15859	0.0405186	-0.105274	-1.02412	AT4G33950.1	ATOST1,OST1,P44,SNRK2-6,SNRK2.6,SRK2E	Protein kinase superfamily protein
Potri.011G083700	Potra2n735s36629	-0.28313	-0.852361	-3.11498	AT1G26840.1	ATORC6,ORC6	origin recognition complex protein 6
Potri.014G085900	Potra2n14c27002	-0.0819591	-0.136487	-1.80487	AT4G29910.1	ATORC5,ORC5	origin recognition complex protein 5
Potri.008G126300	Potra2n8c17791	0.301239	-0.502187	-1.97464	AT2G01120.1	ATORC4,ORC4	origin recognition complex subunit 4
Potri.013G077200	Potra2n13c25612	0.193087	-0.60563	-2.45589	AT5G16690.1	ATORC3,ORC3	origin recognition complex subunit 3
Potri.003G094800	Potra2n3c7661	-0.0792202	-0.286211	-1.23237	AT2G37560.1	ATORC2,ORC2	origin recognition complex second largest subunit 2
Potri.009G054300	Potra2n9c19647	0.342451	-0.686714	-2.16952	AT4G12620.1	ATORC1B,ORC1B,UNE13	origin of replication complex 1B
Potri.015G003100	#N/A	0.465878	-1.17055	-2.90937	AT5G54160.1	ATOMT1,OMT1	O-methyltransferase 1
Potri.007G028000	Potra2n7c16381	0.32634	-0.522928	-2.37043	AT2G18500.1	ATOFP7,OFP7	ovate family protein 7
Potri.010G241500	Potra2n10c20237	-0.582126	-0.637382	-1.36116	AT5G04820.1	ATOFP13,OFP13	ovate family protein 13
Potri.016G072900	Potra2n16c29910	-0.8948	-2.04924	-3.94266	AT5G04820.1	ATOFP13,OFP13	ovate family protein 13
Potri.016G036700	Potra2n16c29537	-0.354226	-1.19938	-1.51152	AT3G12600.1	atnudt16,NUDT16	nudix hydrolase homolog 16
Potri.003G085200	Potra2n3c7765	-0.011634	-0.619211	-1.17818	AT2G35190.1	ATNPSN11,NPSN11,NSPN11	novel plant snare 11
Potri.006G207700	Potra2n6c13505	0.243195	-0.666406	-1.31593	AT5G22300.1	AtNIT4,NIT4	nitrilase 4
Potri.010G031500	Potra2n10c22142	-0.522631	-1.12516	-3.01816	AT3G05030.1	ATNHX2,NHX2	sodium hydrogen exchanger 2
Potri.003G205400	Potra2n3c6621	-0.711479	-1.52635	-1.76269	AT3G20860.1	ATNEK5,NEK5	NIMA-related kinase 5
Potri.001G018700	Potra2n1c148	-0.278044	-1.29528	-3.08505	AT3G20860.1	ATNEK5,NEK5	NIMA-related kinase 5
Potri.009G020100	Potra2n9c19957	0.463663	-0.76234	-1.05692	AT3G04810.1	ATNEK2,NEK2	NIMA-related kinase 2
Potri.013G039000	Potra2n13c25960	0.433276	-0.581175	-1.88042	AT3G04810.2	ATNEK2,NEK2	NIMA-related kinase 2
Potri.006G126100	Potra2n6c14208	-0.273443	-0.343254	-2.94611	AT2G37010.1	ATNAP12,NAP12	non-intrinsic ABC protein 12
Potri.T085900	#N/A	0.00356266	-0.0882183	-1.06276	AT1G78590.1	ATNADK-3,NADK3	NAD(H) kinase 3
Potri.012G054400	Potra2n12c24163	0.210159	-0.332873	-2.75041	AT1G18370.1	ATNACK1,HIK,NACK1	ATP binding microtubule motor family protein
Potri.015G044600	Potra2n15c28801	0.186517	-0.172728	-1.93152	AT1G18370.1	ATNACK1,HIK,NACK1	ATP binding microtubule motor family protein
Potri.T113300	#N/A	0.0735328	-0.0754896	-1.92768	AT1G18370.1	ATNACK1,HIK,NACK1	ATP binding microtubule motor family protein
Potri.013G022600	Potra2n13c26100	-0.235896	-0.23801	-2.05571	AT3G05330.1	ATN,ATTAN	cyclin family
Potri.001G233100	Potra2n1c2011	0.106695	-2.90303	-5.90584	AT2G31900.1	ATMYO5,ATXIF,XIF	myosin-like protein XIF
Potri.008G148400	Potra2n8c17986	0.194235	-0.66114	-1.66325	AT2G02820.2	AtMYB88,MYB88	myb domain protein 88
Potri.015G129100	Potra2n15c28118	-0.110243	-0.694616	-1.64428	AT4G22680.1	AtMYB85,MYB85	myb domain protein 85
Potri.018G127700	Potra2n18c32158	0.157021	-0.686248	-2.26007	AT5G52600.1	AtMYB82,MYB82	myb domain protein 82
Potri.012G080400	Potra2n12c24397	-0.610983	-0.959142	-2.44502	AT5G14750.1	ATMYB66,MYB66,WER,WER1	myb domain protein 66
Potri.015G075600	Potra2n15c28538	-0.706373	-1.09343	-3.74478	AT5G14750.1	ATMYB66,MYB66,WER,WER1	myb domain protein 66
Potri.019G118900	Potra2n19c33363	-0.368072	-0.368427	-2.97062	AT1G79180.1	ATMYB63,MYB63	myb domain protein 63
Potri.006G275900	Potra2n6c12880	-0.185538	-0.501746	-1.86195	AT1G22640.1	ATMYB3,MYB3	myb domain protein 3
Potri.013G149200	Potra2n13c25042	-0.474198	-0.935571	-3.40303	AT2G31180.1	ATMYB14,MYB14,MYB14AT	myb domain protein 14
Potri.010G141000	Potra2n10c21177	0.0113419	-0.528704	-1.35416	AT5G49330.1	ATMYB111,MYB111,PFG3	myb domain protein 111
Potri.008G089200	#N/A	-1.09585	-1.12522	-3.09472	AT3G01140.1	AtMYB106,MYB106,NOK	myb domain protein 106
Potri.008G089700	Potra2n8c17425	-0.361465	-1.07123	-3.40663	AT3G01140.1	AtMYB106,MYB106,NOK	myb domain protein 106
Potri.017G085200	Potra2n17c31180	0.156673	-1.53319	-3.97322	AT1G69560.1	ATMYB105,LOF2,MYB105	myb domain protein 105
Potri.010G167500	Potra2n10c20950	0.0974278	-1.23968	-4.4959	AT1G69560.1	ATMYB105,LOF2,MYB105	myb domain protein 105
Potri.003G202300	Potra2n3c6647	0.00082441	-0.283288	-1.29404	AT4G30870.1	ATMUS81,MUS81	Restriction endonuclease, type II-like superfamily protein
Potri.001G103300	Potra2n1c867	0.296289	-0.849421	-1.85513	AT1G63680.1	ATMURE,MURE,PDE316	acid-amino acid ligases;ligases;ATP binding;ATP binding;ligases
Potri.013G072800	Potra2n13c25645	0.0800185	-0.572316	-2.0222	AT5G12080.2	ATMSL10,MSL10	mechanosensitive channel of small conductance-like 10
Potri.006G159200	#N/A	0.446657	-0.20189	-1.88004	AT3G24495.1	ATMSH7,MSH6-2,MSH7	MUTS homolog 7
Potri.012G060000	Potra2n12c24218	0.389784	-0.336858	-1.05194	AT3G18524.1	ATMSH2,MSH2	MUTS homolog 2
Potri.018G069800	Potra2n18c32668	-0.21194	-0.416246	-2.12807	AT4G29170.1	ATMND1	Mnd1 family protein
Potri.001G070500	Potra2n1c567	0.308221	-0.38041	-1.77089	AT1G44900.1	ATMCM2,MCM2	minichromosome maintenance (MCM2/3/5) family protein
Potri.006G039200	Potra2n6c15076	0.379595	-0.450579	-1.00143	AT1G68060.1	ATMAP70-1,MAP70-1	microtubule-associated proteins 70-1
Potri.015G131400	Potra2n15c28096	0.0224982	-0.467876	-2.3875	AT5G51600.1	ATMAP65-3,MAP65-3,PLE	Microtubule associated protein (MAP65/ASE1) family protein
Potri.012G129600	Potra2n12c24778	0.304722	-0.236935	-1.59912	AT5G51600.1	ATMAP65-3,MAP65-3,PLE	Microtubule associated protein (MAP65/ASE1) family protein
Potri.011G092500	Potra2n11c23004	0.0222498	-0.322326	-1.24884	AT5G55230.1	ATMAP65-1,MAP65-1	microtubule-associated proteins 65-1
Potri.019G024400	#N/A	-0.153347	-1.63728	-1.65158	AT3G04290.1	ATLTL1,LTL1	Li-tolerant lipase 1
Potri.010G119300	Potra2n10c21386	-0.102213	-0.244717	-1.14956	AT1G15080.1	ATLPP2,ATPAP2,LPP2	lipid phosphate phosphatase 2
Potri.007G057200	Potra2n7c16140	-0.398481	-0.440206	-1.00516	AT5G66190.1	ATLFNR1,FNR1	ferredoxin-NADP(+)-oxidoreductase 1
Potri.009G034500	Potra2n1c2108	0.339725	-0.625956	-2.33216	AT2G29130.1	ATLAC2,LAC2	laccase 2
Potri.011G120300	Potra2n11c22797	-0.538644	-4.28653	-5.05872	AT5G60020.1	ATLAC17,LAC17	laccase 17
Potri.011G120200	#N/A	-0.639389	-4.50818	-5.12834	AT5G60020.1	ATLAC17,LAC17	laccase 17
Potri.018G037900	Potra2n18c32913	-0.10149	-0.412171	-1.08808	AT4G32720.2	AtLa1,La1	La protein 1
Potri.015G056800	Potra2n15c28711	0.316799	-0.715764	-1.65652	AT5G05810.1	ATL43	RING/U-box superfamily protein
Potri.015G034200	Potra2n15c28903	0.297851	-0.780839	-1.2346	AT2G40540.2	ATKT2,ATKUP2,KT2,KUP2,SHY3,TRK2	potassium transporter 2
Potri.019G056500	Potra2n19c33908	0.281689	-0.620845	-1.56859	AT2G40540.2	ATKT2,ATKUP2,KT2,KUP2,SHY3,TRK2	potassium transporter 2
Potri.011G165200	Potra2n11c22413	0.472812	-0.670049	-2.29731	AT3G44730.1	ATKP1,KP1	kinesin-like protein 1
Potri.005G199100	Potra2n5c11075	0.00830038	-0.535735	-1.38947	AT1G79500.4	AtkdsA1	Aldolase-type TIM barrel family protein
Potri.010G052500	Potra2n10c21973	-0.896792	-0.981662	-3.24628	AT1G24470.1	ATKCR2,KCR2	beta-ketoacyl reductase 2
Potri.008G181700	Potra2n8c18307	-0.36863	-0.923194	-1.3986	AT1G67730.1	ATKCR1,KCR1,YBR159	beta-ketoacyl reductase 1
Potri.005G021100	Potra2n5c12657	0.490807	-1.24724	-1.90053	AT5G27000.1	ATK4,KATD	kinesin 4
Potri.011G131900	Potra2n11c22677	0.354855	-0.616628	-1.91554	AT5G54670.1	ATK3,KATC	kinesin 3
Potri.001G416300	Potra2n1c3615	0.02089	-0.489008	-1.44717	AT5G54670.1	ATK3,KATC	kinesin 3
Potri.004G031600	Potra2n4c8671	0.238757	-0.453989	-2.33339	AT4G21270.1	ATK1,KATA,KATAP	kinesin 1
Potri.011G031200	Potra2n11c23463	0.233962	-0.272247	-2.11498	AT4G21270.1	ATK1,KATA,KATAP	kinesin 1
Potri.001G376600	Potra2n562s35968	0.0744159	-0.549583	-1.41331	AT5G20040.1	ATIPT9,IPT9	isopentenyltransferase 9
Potri.010G099200	Potra2n10c21580	0.0484276	-0.939237	-1.15355	AT2G02070.1	AtIDD5,IDD5	indeterminate(ID)-domain 5
Potri.005G027200	Potra2n5c12595	-0.0844675	-0.800517	-1.20812	AT3G50700.1	AtIDD2,IDD2	indeterminate(ID)-domain 2
Potri.002G048000	Potra2n2c6010	-0.303459	-1.25335	-1.48648	AT4G02670.1	AtIDD12,IDD12	indeterminate(ID)-domain 12
Potri.001G253700	Potra2n1c2205	-0.0726284	-0.513548	-1.12333	AT3G09150.2	ATHY2,GUN3,HY2	phytochromobilin:ferredoxin oxidoreductase, chloroplast / phytochromobilin synthase (HY2)
Potri.014G164900	Potra2n14c27737	0.0379107	-0.200796	-1.40218	AT3G07770.1	AtHsp90-6,AtHsp90.6,Hsp89.1	HEAT SHOCK PROTEIN 89.1
Potri.014G027100	Potra2n14c26526	0.332773	-0.355621	-1.18906	AT1G46264.1	AT-HSFB4,HSFB4,SCZ	heat shock transcription factor B4
Potri.001G273700	Potra2n1c2394	-0.306663	-0.65769	-1.65762	AT1G46264.1	AT-HSFB4,HSFB4,SCZ	heat shock transcription factor B4
Potri.010G082000	Potra2n10c21729	-0.516515	-1.09214	-1.4542	AT3G22830.1	AT-HSFA6B,HSFA6B	heat shock transcription factor A6B
Potri.010G150900	Potra2n10c21087	-0.279185	-0.387911	-2.32305	AT3G17210.1	ATHS1,HS1	heat stable protein 1
Potri.009G061700	Potra2n9c19457	-0.0744277	-0.381801	-1.10037	AT4G26900.1	AT-HF,HISN4	HIS HF
Potri.008G079400	Potra2n8c17330	0.126596	-0.600721	-1.60078	AT1G65590.1	ATHEX1,HEXO3	beta-hexosaminidase 3
Potri.015G034100	Potra2n15c28907	0.353852	-1.01542	-2.44601	AT1G73360.1	ATHDG11,EDT1,HDG11	homeodomain GLABROUS 11
Potri.017G082900	Potra2n17c31200	-0.177046	-0.713605	-1.03529	AT3G28920.1	AtHB34,HB34	homeobox protein 34
Potri.002G035200	Potra2n2c6126	-0.236222	-0.347639	-1.16506	AT1G75240.1	AtHB33,HB33	homeobox protein 33
Potri.012G040900	Potra2n12c24058	-0.606941	-0.622366	-2.33779	AT1G75240.1	AtHB33,HB33	homeobox protein 33
Potri.013G108900	Potra2n13c25371	-0.31142	-0.840246	-2.35141	AT1G75240.1	AtHB33,HB33	homeobox protein 33
Potri.004G229600	#N/A	-0.240667	-0.714779	-1.65464	AT1G14440.1	AtHB31,HB31	homeobox protein 31
Potri.017G081700	Potra2n17c31213	0.225408	-1.12852	-2.87462	AT5G15150.1	ATHB-3,ATHB3,HAT7,HB-3	homeobox 3
Potri.005G158800	Potra2n5c11434	-0.445721	-0.517984	-2.03367	AT4G24660.1	ATHB22,HB22,MEE68	homeobox protein 22
Potri.010G112600	Potra2n10c21453	0.116689	-0.73298	-3.32956	AT2G01430.1	ATHB-17,ATHB17,HB17	homeobox-leucine zipper protein 17
Potri.008G129500	Potra2n8c17826	0.180338	-0.199583	-1.45773	AT2G01430.1	ATHB-17,ATHB17,HB17	homeobox-leucine zipper protein 17
Potri.002G100600	Potra2n2c5500	-0.16441	-0.451044	-1.15436	AT4G40060.1	ATHB-16,ATHB16,HB16	homeobox protein 16
Potri.001G188800	Potra2n1c1657	0.306237	-0.332517	-1.34096	AT1G52150.1	ATHB-15,ATHB15,CNA,ICU4	Homeobox-leucine zipper family protein / lipid-binding START domain-containing protein
Potri.001G372300	Potra2n1c3263	0.167025	-0.454632	-1.49907	AT2G34710.1	ATHB-14,ATHB14,PHB,PHB-1D	Homeobox-leucine zipper family protein / lipid-binding START domain-containing protein
Potri.011G098300	Potra2n11c23064	0.461034	-0.00102107	-1.27587	AT2G34710.1	ATHB-14,ATHB14,PHB,PHB-1D	Homeobox-leucine zipper family protein / lipid-binding START domain-containing protein
Potri.001G068100	Potra2n1c546	0.456094	-1.64306	-2.71497	AT1G27440.1	ATGUT1,GUT2,IRX10	Exostosin family protein
Potri.018G049500	#N/A	0.0660295	-0.139847	-2.2338	AT1G33240.1	AT-GTL1,AT-GTL2,GTL1	GT-2-like 1
Potri.006G221400	Potra2n6c13369	-0.298803	-0.348322	-1.31088	AT1G33240.1	AT-GTL1,AT-GTL2,GTL1	GT-2-like 1
Potri.011G140400	Potra2n680s36422	-0.0855519	-0.754753	-2.80867	AT1G78380.1	ATGSTU19,GST8,GSTU19	glutathione S-transferase TAU 19
Potri.002G015100	Potra2n2c6318	-0.243648	-0.458229	-1.81765	AT3G03190.1	ATGSTF11,ATGSTF6,GSTF11	glutathione S-transferase F11
Potri.005G058300	Potra2n5c12342	0.169715	-0.753469	-3.42392	AT2G13680.1	ATGSL02,CALS5,GLS2	callose synthase 5
Potri.T162000	Potra2n3c6885	-0.314817	-0.493948	-1.27731	AT4G13850.1	ATGRP2,GR-RBP2,GRP2	glycine-rich RNA-binding protein 2
Potri.014G071800	Potra2n14c26874	-0.0913812	-0.460472	-1.2337	AT2G45480.1	AtGRF9,GRF9	growth-regulating factor 9
Potri.001G169100	Potra2n1c1492	0.481813	-1.86625	-4.04672	AT3G13960.1	AtGRF5,GRF5	growth-regulating factor 5
Potri.006G143200	Potra2n6c14049	0.0343705	-1.1673	-2.78384	AT3G13960.1	AtGRF5,GRF5	growth-regulating factor 5
Potri.018G065400	Potra2n18c32704	0.0535572	-0.903824	-1.75161	AT3G13960.1	AtGRF5,GRF5	growth-regulating factor 5
Potri.013G077500	Potra2n13c25610	0.332614	-0.181512	-1.04501	AT3G13960.1	AtGRF5,GRF5	growth-regulating factor 5
Potri.019G042300	Potra2n19c34010	-0.13161	-0.522369	-1.68799	AT3G13960.1	AtGRF5,GRF5	growth-regulating factor 5
Potri.006G115200	Potra2n6c14307	0.378367	-1.00148	-2.42199	AT3G52910.1	AtGRF4,GRF4	growth-regulating factor 4
Potri.002G115100	#N/A	0.342599	-0.599439	-2.63226	AT2G22840.1	AtGRF1,GRF1	growth-regulating factor 1
Potri.014G007200	Potra2n14c26372	0.435929	-0.481616	-1.46068	AT2G22840.1	AtGRF1,GRF1	growth-regulating factor 1
Potri.014G012800	Potra2n14c26397	0.270836	-0.195337	-1.73866	AT2G22840.1	AtGRF1,GRF1	growth-regulating factor 1
Potri.016G063900	Potra2n16c29816	-0.054081	-0.504619	-4.35656	AT2G38110.1	ATGPAT6,GPAT6	glycerol-3-phosphate acyltransferase 6
Potri.006G097800	Potra2n6c14480	-0.575563	-2.60462	-5.6493	AT2G38110.1	ATGPAT6,GPAT6	glycerol-3-phosphate acyltransferase 6
Potri.017G015800	Potra2n17c31806	-0.389636	-2.02271	-2.34702	AT2G20570.1	ATGLK1,GLK1,GPRI1	GBF\'s pro-rich region-interacting factor 1
Potri.007G136900	#N/A	-1.6277	-1.93763	-2.44524	AT2G20570.1	ATGLK1,GLK1,GPRI1	GBF\'s pro-rich region-interacting factor 1
Potri.T098900	Potra2n7c15477	-0.881377	-1.76525	-2.95717	AT2G20570.1	ATGLK1,GLK1,GPRI1	GBF\'s pro-rich region-interacting factor 1
Potri.016G040300	Potra2n16c29591	0.215426	-1.08621	-1.1299	AT3G47930.1	ATGLDH,GLDH	L-galactono-1,4-lactone dehydrogenase
Potri.016G034200	Potra2n16c29511	-0.312292	-0.797719	-1.29863	AT4G09550.1	ATGIP1,GIP1	AtGCP3 interacting protein 1
Potri.014G173100	#N/A	0.202408	-0.45781	-1.43476	AT3G25530.1	ATGHBDH,GHBDH,GLYR1,GR1	glyoxylate reductase 1
Potri.014G197900	Potra2n14c27807	-0.130985	-0.32605	-1.66737	AT3G25530.1	ATGHBDH,GHBDH,GLYR1,GR1	glyoxylate reductase 1
Potri.001G092200	Potra2n1c763	-0.402812	-1.74995	-2.28609	AT1G64390.1	AtGH9C2,GH9C2	glycosyl hydrolase 9C2
Potri.004G162200	Potra2n4c9880	-0.193548	-1.30053	-3.66869	AT4G39010.1	AtGH9B18,GH9B18	glycosyl hydrolase 9B18
Potri.014G126900	Potra2n14c27385	0.0725143	-1.05125	-3.86695	AT4G02290.1	AtGH9B13,GH9B13	glycosyl hydrolase 9B13
Potri.002G202400	Potra2n2c4576	-0.482441	-0.889699	-1.89887	AT4G02290.1	AtGH9B13,GH9B13	glycosyl hydrolase 9B13
Potri.008G132700	Potra2n8c17851	0.048019	-0.853562	-4.00067	AT1G70710.1	ATGH9B1,CEL1,GH9B1	glycosyl hydrolase 9B1
Potri.010G109200	Potra2n10c21490	0.201631	-0.651912	-3.2203	AT1G70710.1	ATGH9B1,CEL1,GH9B1	glycosyl hydrolase 9B1
Potri.003G065300	#N/A	-0.733703	-1.24669	-2.51703	AT1G72610.1	ATGER1,GER1,GLP1	germin-like protein 1
Potri.013G141900	Potra2n197s34861	-0.614552	-1.1241	-2.84968	AT1G72610.1	ATGER1,GER1,GLP1	germin-like protein 1
Potri.018G013600	Potra2n18c33138	-0.840909	-2.08764	-4.41052	AT5G57685.1	ATGDU3,GDU3,LSB1	glutamine dumper 3
Potri.006G267900	Potra2n6c12930	-0.153907	-2.7305	-6.65387	AT5G57685.1	ATGDU3,GDU3,LSB1	glutamine dumper 3
Potri.016G059900	Potra2n16c29778	0.299692	-0.973295	-1.50835	AT5G06680.1	ATGCP3,ATSPC98,GCP3,SPC98	spindle pole body component 98
Potri.009G164100	Potra2n9c18687	-0.0433371	-0.373269	-1.68819	AT2G36250.2	ATFTSZ2-1,FTSZ2-1	Tubulin/FtsZ family protein
Potri.009G061100	Potra2n9c19450	-0.964019	-3.2686	-4.68454	AT3G08040.1	ATFRD3,FRD3,MAN1	MATE efflux family protein
Potri.012G127900	Potra2n12c24762	-0.452436	-1.10764	-2.24169	AT5G03170.1	ATFLA11,FLA11	FASCICLIN-like arabinogalactan-protein 11
Potri.006G129200	Potra2n6c14180	-0.464843	-3.11224	-3.22493	AT5G03170.1	ATFLA11,FLA11	FASCICLIN-like arabinogalactan-protein 11
Potri.015G129400	Potra2n15c28115	-0.547845	-4.12354	-4.2373	AT5G03170.1	ATFLA11,FLA11	FASCICLIN-like arabinogalactan-protein 11
Potri.002G117200	Potra2n2c5350	0.086483	-0.407533	-1.00397	AT5G48570.1	ATFKBP65,FKBP65,ROF2	FKBP-type peptidyl-prolyl cis-trans isomerase family protein
Potri.006G033400	Potra2n6c15125	-0.900779	-2.05781	-2.93805	AT5G48570.1	ATFKBP65,FKBP65,ROF2	FKBP-type peptidyl-prolyl cis-trans isomerase family protein
Potri.001G075500	Potra2n1c608	-0.399191	-0.933816	-1.62143	AT5G45680.1	ATFKBP13,FKBP13	FK506-binding protein 13
Potri.015G069800	Potra2n15c28595	0.455847	-1.2489	-4.83749	AT1G70140.1	ATFH8,FH8	formin 8
Potri.010G037900	Potra2n10c22103	-0.175799	-0.505636	-1.23224	AT1G70140.1	ATFH8,FH8	formin 8
Potri.008G072700	Potra2n8c17270	-0.452155	-0.910685	-1.16943	AT3G11050.1	ATFER2,FER2	ferritin 2
Potri.001G463800	Potra2n1c3926	0.182811	-0.582647	-2.36831	AT2G34770.1	ATFAH1,FAH1	fatty acid hydroxylase 1
Potri.011G162000	Potra2n11c22439	0.0287253	-0.33006	-1.5637	AT2G34770.1	ATFAH1,FAH1	fatty acid hydroxylase 1
Potri.007G098600	Potra2n7c15832	0.433283	-1.19398	-1.49413	AT5G64440.1	AtFAAH,FAAH	fatty acid amide hydrolase
Potri.019G101900	Potra2n19c33436	-0.684671	-1.07281	-2.45139	AT4G28250.1	ATEXPB3,ATHEXP BETA 1.6,EXPB3	expansin B3
Potri.013G134300	Potra2n13c25121	-1.3251	-3.44593	-8.05368	AT4G28250.1	ATEXPB3,ATHEXP BETA 1.6,EXPB3	expansin B3
Potri.017G085300	Potra2n17c31179	0.239246	-1.55321	-2.57817	AT3G29030.1	ATEXP5,ATEXPA5,ATHEXP ALPHA 1.4,EXP5,EXPA5	expansin A5
Potri.009G031800	Potra2n9c19851	-0.448523	-1.23299	-1.87291	AT2G39700.1	ATEXP4,ATEXPA4,ATHEXP ALPHA 1.6,EXPA4	expansin A4
Potri.004G208300	Potra2n4c10239	-0.20475	-0.433558	-1.35827	AT4G38210.1	ATEXP20,ATEXPA20,ATHEXP ALPHA 1.23,EXP20,EXPA20	expansin A20
Potri.013G060800	Potra2n13c25752	-0.0300888	-0.583171	-1.78421	AT2G03090.1	ATEXP15,ATEXPA15,ATHEXP ALPHA 1.3,EXP15,EXPA15	expansin A15
Potri.017G140000	Potra2n17c30722	-0.271411	-0.275771	-1.09723	AT3G03220.1	ATEXP13,ATEXPA13,ATHEXP ALPHA 1.22,EXP13,EXPA13	expansin A13
Potri.006G103400	#N/A	0.459807	-0.464985	-1.13998	AT3G51770.2	ATEOL1,ETO1	tetratricopeptide repeat (TPR)-containing protein
Potri.001G085100	Potra2n1c700	0.13896	-1.21128	-1.27862	AT1G64640.1	AtENODL8,ENODL8	early nodulin-like protein 8
Potri.001G043600	Potra2n391s35520	-0.462709	-0.46422	-1.88121	AT5G15350.1	AtENODL17,ENODL17	early nodulin-like protein 17
Potri.003G183300	Potra2n3c6823	-0.119889	-0.823542	-2.40918	AT5G15350.1	AtENODL17,ENODL17	early nodulin-like protein 17
Potri.017G088600	Potra2n17c31151	-0.490735	-1.26818	-2.60033	AT5G15350.1	AtENODL17,ENODL17	early nodulin-like protein 17
Potri.006G184100	Potra2n6c13736	-0.12637	-0.358617	-2.20085	AT4G31840.1	AtENODL15,ENODL15	early nodulin-like protein 15
Potri.007G077400	Potra2n7c15956	0.00874108	-0.234895	-1.02922	AT2G22140.1	ATEME1B,EME1B	essential meiotic endonuclease 1B
Potri.011G022300	Potra2n11c23525	-0.0708474	-0.501461	-1.64482	AT4G05520.2	ATEHD2,EHD2	EPS15 homology domain 2
Potri.007G048700	Potra2n7c16217	-0.151182	-0.377264	-2.25551	AT5G67270.1	ATEB1C,ATEB1H1,EB1C	end binding protein 1C
Potri.005G142200	#N/A	-0.185335	-0.491116	-2.39398	AT5G67270.1	ATEB1C,ATEB1H1,EB1C	end binding protein 1C
Potri.016G072300	Potra2n16c29904	0.0733756	-1.03076	-1.78162	AT2G36010.1	ATE2FA,E2F3	E2F transcription factor 3
Potri.002G023400	Potra2n2c6231	0.459752	-0.223356	-1.59291	AT1G47870.1	ATE2F2,ATE2FC,E2FC	winged-helix DNA-binding transcription factor family protein
Potri.012G039300	Potra2n12c24045	0.250321	-0.364923	-1.89148	AT5G22110.1	ATDPB2,CYL2,DPB2	DNA polymerase epsilon subunit B2
Potri.016G041800	#N/A	-0.0493268	-0.779398	-1.13885	AT3G10160.1	ATDFC,DFC	DHFS-FPGS homolog C
Potri.019G129900	#N/A	0.257775	-0.650891	-3.19021	AT5G66750.1	ATDDM1,CHA1,CHR01,CHR1,DDM1,SOM1,SOM4	chromatin remodeling 1
Potri.T120000	Potra2n19c33291	0.334081	-0.54581	-2.86824	AT5G66750.1	ATDDM1,CHA1,CHR01,CHR1,DDM1,SOM1,SOM4	chromatin remodeling 1
Potri.007G026700	Potra2n7c16395	0.283107	-0.157509	-1.79352	AT5G66750.1	ATDDM1,CHA1,CHR01,CHR1,DDM1,SOM1,SOM4	chromatin remodeling 1
Potri.005G048200	Potra2n5c12433	-0.230064	-0.264671	-1.3964	AT3G04940.1	ATCYSD1,CYSD1	cysteine synthase D1
Potri.008G153300	Potra2n8c18034	0.0576726	-1.22569	-3.6829	AT4G14880.1	ATCYS-3A,CYTACS1,OASA1,OLD3	O-acetylserine (thiol) lyase (OAS-TL) isoform A1
Potri.001G351400	#N/A	-0.425209	-0.603137	-1.03566	AT3G01480.1	ATCYP38,CYP38	cyclophilin 38
Potri.003G167700	Potra2n3c6978	-0.422235	-0.634561	-1.14868	AT5G13120.1	ATCYP20-2,CYP20-2	cyclophilin 20-2
Potri.001G060200	Potra2n1c497	-0.415037	-0.715224	-1.34138	AT5G13120.1	ATCYP20-2,CYP20-2	cyclophilin 20-2
Potri.009G086700	Potra2n9c19358	0.292074	-0.549923	-1.42039	AT1G70210.1	ATCYCD1;1,CYCD1;1	CYCLIN D1;1
Potri.004G143100	#N/A	-0.510698	-1.04778	-1.7521	AT1G49660.1	AtCXE5,CXE5	carboxyesterase 5
Potri.005G027900	Potra2n5c12587	0.425257	-0.859364	-1.04858	AT4G02570.3	ATCUL1,AXR6,CUL1	cullin 1
Potri.001G240300	Potra2n1c2081	0.0374933	-0.793599	-3.71784	AT3G55440.1	ATCTIMC,CYTOTPI,TPI	triosephosphate isomerase
Potri.008G056300	Potra2n8c17119	-0.508348	-0.567183	-1.06716	AT3G55440.1	ATCTIMC,CYTOTPI,TPI	triosephosphate isomerase
Potri.003G142400	Potra2n1c728	0.127991	-0.477818	-1.3451	AT4G23990.1	ATCSLG3,CSLG3	cellulose synthase like G3
Potri.003G142300	Potra2n3c7211	-0.415803	-0.61741	-2.21583	AT4G23990.1	ATCSLG3,CSLG3	cellulose synthase like G3
Potri.002G200300	Potra2n2c4592	0.433731	-0.309287	-2.71384	AT1G02730.1	ATCSLD5,CSLD5,SOS6	cellulose synthase-like D5
Potri.014G125100	Potra2n14c27365	0.27117	-0.0254781	-1.97348	AT1G02730.1	ATCSLD5,CSLD5,SOS6	cellulose synthase-like D5
Potri.010G221200	Potra2n10c20443	-0.72438	-0.870302	-3.34577	AT2G39180.1	ATCRR2,CCR2	CRINKLY4 related 2
Potri.016G089200	Potra2n16c30078	-0.450854	-2.1495	-3.68006	AT3G09780.1	ATCRR1,CCR1	CRINKLY4 related 1
Potri.010G106200	Potra2n10c21514	-0.0814427	-0.160328	-1.84568	AT2G01730.1	ATCPSF73-II,CPSF73-II,EDA26	cleavage and polyadenylation specificity factor 73 kDa subunit-II
Potri.014G159300	Potra2n14c27684	0.184195	-0.0647667	-1.02905	AT2G32950.1	ATCOP1,COP1,DET340,EMB168,FUS1	Transducin/WD40 repeat-like superfamily protein
Potri.009G064200	Potra2n9c19476	0.218407	-0.583465	-1.36438	AT3G52115.1	ATCOM1,ATGR1,COM1,GR1	gamma response gene 1
Potri.018G098600	Potra2n18c32383	-0.301685	-0.561947	-3.2779	AT3G44900.1	ATCHX4,CHX4	cation/H+ exchanger 4
Potri.019G094000	#N/A	-0.136115	-0.15377	-1.61049	AT3G54420.1	ATCHITIV,ATEP3,CHIV,EP3	homolog of carrot EP3-3 chitinase
Potri.001G074200	Potra2n1c599	-0.411903	-0.696951	-1.74624	AT5G44650.1	AtCEST,CEST	0
Potri.001G317400	Potra2n1c2753	0.139827	-0.235141	-1.15184	AT4G22330.1	ATCES1	Alkaline phytoceramidase (aPHC)
Potri.019G069300	Potra2n19c33790	0.0291032	-0.73183	-2.45028	AT1G71380.1	ATCEL3,ATGH9B3,CEL3	cellulase 3
Potri.003G147600	#N/A	-0.561747	-1.09284	-1.16226	AT1G02800.1	ATCEL2,CEL2	cellulase 2
Potri.004G067700	Potra2n4c9035	-0.041952	-0.0594258	-1.5024	AT3G54710.1	ATCDT1B,CDT1,CDT1B	homolog of yeast CDT1 B homolog of yeast CDT1 B
Potri.005G222700	Potra2n5c10858	0.216433	-0.631003	-1.27837	AT2G31270.1	ATCDT1A,CDT1,CDT1A	homolog of yeast CDT1 A
Potri.002G040100	Potra2n2c6083	0.00915865	-0.500733	-1.42219	AT2G31270.1	ATCDT1A,CDT1,CDT1A	homolog of yeast CDT1 A
Potri.003G118400	Potra2n3c7433	-0.206811	-0.423378	-1.17111	AT1G12520.1	ATCCS,CCS	copper chaperone for SOD1
Potri.001G113800	Potra2n1c969	-0.702665	-1.27549	-2.72896	AT1G12520.1	ATCCS,CCS	copper chaperone for SOD1
Potri.003G052000	Potra2n3c8010	-0.0697016	-0.102487	-1.08442	AT1G15220.1	ATCCMH,CCMH	cytochrome c biogenesis protein family
Potri.016G003500	Potra2n16c29260	-0.434454	-0.7926	-1.49098	AT4G26570.1	ATCBL3,CBL3	calcineurin B-like 3
Potri.003G037800	Potra2n3c8115	-0.437228	-0.85152	-1.61203	AT4G33000.2	ATCBL10,CBL10,SCABP8	calcineurin B-like protein 10
Potri.016G041200	Potra2n16c29600	0.197524	-1.20683	-1.54771	AT3G57150.1	AtCBF5,AtNAP57,CBF5,NAP57	homologue of NAP57
Potri.018G087600	Potra2n18c32512	-0.529772	-0.741336	-1.73311	AT1G60660.1	ATCB5LP,B5 #5,CB5LP	cytochrome B5-like protein
Potri.001G125000	Potra2n1c1080	0.47865	-0.580057	-2.66243	AT5G62410.1	ATCAP-E1,ATSMC4,SMC2,TTN3	structural maintenance of chromosomes 2
Potri.001G307200	Potra2n1c2670	-0.298247	-0.979994	-1.25085	AT4G39330.1	ATCAD9,CAD9	cinnamyl alcohol dehydrogenase 9
Potri.002G018300	Potra2n2c6287	-0.149706	-0.162789	-1.27429	AT4G39330.1	ATCAD9,CAD9	cinnamyl alcohol dehydrogenase 9
Potri.001G374200	Potra2n1c3284	-0.0742258	-1.13524	-3.32766	AT3G58120.1	ATBZIP61,BZIP61	Basic-leucine zipper (bZIP) transcription factor family protein
Potri.001G206800	Potra2n1c1779	-0.221656	-1.40802	-2.78045	AT5G64570.1	ATBXL4,XYL4	beta-D-xylosidase 4
Potri.014G122200	Potra2n14c27337	0.342559	-3.82103	-3.94782	AT1G02640.1	ATBXL2,BXL2	beta-xylosidase 2
Potri.002G197200	Potra2n2c4626	0.143878	-1.54493	-4.12123	AT1G02640.1	ATBXL2,BXL2	beta-xylosidase 2
Potri.012G037900	Potra2n12c24030	-0.427184	-0.731499	-1.23814	AT1G17880.1	ATBTF3,BTF3	basic transcription factor 3
Potri.019G022600	#N/A	0.430458	-0.0480904	-1.38876	AT3G11480.1	ATBSMT1,BSMT1	S-adenosyl-L-methionine-dependent methyltransferases superfamily protein
Potri.006G144900	Potra2n6c14035	-0.0888367	-0.30159	-1.8105	AT5G20540.1	ATBRXL4,BRX-LIKE4,BRXL4	BREVIS RADIX-like 4
Potri.018G064900	Potra2n18c32709	-0.0533094	-0.877328	-2.26254	AT5G20540.1	ATBRXL4,BRX-LIKE4,BRXL4	BREVIS RADIX-like 4
Potri.001G170800	Potra2n1c1506	0.458195	-0.326678	-1.01871	AT3G14000.1	ATBRXL2,BRX-LIKE2	DZC (Disease resistance/zinc finger/chromosome condensation-like region) domain containing protein
Potri.001G126700	Potra2n1c1096	0.253098	-0.304278	-1.14512	AT5G04620.2	ATBIOF,BIOF	biotin F
Potri.T101100	#N/A	-0.868976	-1.24136	-2.79512	AT4G15210.1	AT-BETA-AMY,ATBETA-AMY,BAM5,BMY1,RAM1	beta-amylase 5
Potri.017G040800	Potra2n17c31681	-0.760084	-1.23725	-3.02064	AT4G15210.1	AT-BETA-AMY,ATBETA-AMY,BAM5,BMY1,RAM1	beta-amylase 5
Potri.010G074100	Potra2n10c21798	-0.252707	-0.262649	-1.161	AT4G14455.1	ATBET12,ATBS14B,BET12,BS14B	Target SNARE coiled-coil domain protein
Potri.001G348900	Potra2n1c3065	-1.82049	-1.97426	-4.59986	AT3G01500.2	ATBCA1,ATSABP3,CA1,SABP3	carbonic anhydrase 1
Potri.003G102800	Potra2n3c7596	-0.384068	-0.499687	-1.09581	AT3G49010.2	ATBBC1,BBC1,RSU2	breast basic conserved 1
Potri.016G082300	Potra2n16c30009	-0.385416	-1.89045	-2.36096	AT3G49010.1	ATBBC1,BBC1,RSU2	breast basic conserved 1
Potri.002G259000	Potra2n2c4073	-0.224644	-0.455464	-2.40102	AT1G04020.1	ATBARD1,BARD1,ROW1	breast cancer associated RING 1
Potri.015G126800	Potra2n114s34562	-0.140352	-0.371467	-1.06832	AT5G62390.1	ATBAG7,BAG7	BCL-2-associated athanogene 7
Potri.009G074300	Potra2n9c19570	0.260682	-0.803066	-1.42727	AT3G51780.1	ATBAG4,BAG4	BCL-2-associated athanogene 4
Potri.001G279500	Potra2n1c2437	-1.0409	-1.30261	-1.79536	AT3G51780.1	ATBAG4,BAG4	BCL-2-associated athanogene 4
Potri.012G024600	Potra2n12c23690	-0.330241	-0.397456	-1.04528	AT5G53560.1	ATB5-A,ATCB5-E,B5 #2,CB5-E	cytochrome B5 isoform E
Potri.013G041300	Potra2n13c25935	-0.163857	-0.536696	-2.562	AT5G43700.1	ATAUX2-11,IAA4	AUX/IAA transcriptional regulator family protein
Potri.004G222400	Potra2n4c10363	-0.430719	-0.491581	-2.42438	AT1G09795.1	ATATP-PRT2,ATP-PRT2,HISN1B	ATP phosphoribosyl transferase 2
Potri.015G031400	Potra2n15c28935	-0.603968	-0.922785	-2.38822	AT3G17790.1	ATACP5,ATPAP17,PAP17	purple acid phosphatase 17
Potri.012G132400	Potra2n12c24804	-0.281827	-1.77705	-5.59088	AT5G51810.1	AT2353,ATGA20OX2,GA20OX2	gibberellin 20 oxidase 2
Potri.003G173200	Potra2n3c6925	-0.208294	-0.383658	-2.6306	AT1G67370.1	ASY1,ATASY1	DNA-binding HORMA family protein
Potri.008G130400	Potra2n299s35258	-0.377725	-1.57839	-3.79964	AT1G23090.1	AST91,SULTR3;3	sulfate transporter 91
Potri.010G247200	#N/A	-0.573539	-0.971166	-2.17663	AT3G54320.1	ASML1,ATWRI1,WRI,WRI1	Integrase-type DNA-binding superfamily protein
Potri.018G102100	Potra2n18c32354	0.330052	-0.549142	-2.92273	AT4G30860.1	ASHR3,SDG4	SET domain group 4
Potri.017G000400	Potra2n17c31922	0.0679691	-0.391116	-2.01651	AT2G44150.1	ASHH3,SDG7	histone-lysine N-methyltransferase ASHH3
Potri.017G112300	Potra2n17c30947	-0.092445	-0.246766	-1.14	AT2G37630.1	AS1,ATMYB91,ATPHAN,MYB91	myb-like HTH transcriptional regulator family protein
Potri.010G150300	Potra2n10c21094	-0.378472	-0.537482	-1.30591	AT5G30510.1	ARRPS1,RPS1	ribosomal protein S1
Potri.016G038000	Potra2n16c29552	-0.571209	-2.22537	-3.81512	AT3G57040.1	ARR9,ATRR4	response regulator 9
Potri.015G070000	Potra2n15c28594	-0.617732	-1.50476	-2.4507	AT3G48100.1	ARR5,ATRR2,IBC6,RR5	response regulator 5
Potri.010G037800	Potra2n10c22104	-0.989928	-1.76233	-7.304	AT1G59940.1	ARR3	response regulator 3
Potri.001G051000	Potra2n1c414	0.0184467	-0.814367	-1.15033	AT5G26594.1	ARR24,RR24	response regulator 24
Potri.001G209300	Potra2n1c1804	-0.741206	-2.41745	-5.86244	AT2G02850.1	ARPN	plantacyanin
Potri.010G067100	Potra2n10c21857	0.0910161	-0.995304	-1.36571	AT2G33385.2	arpc2b	actin-related protein C2B
Potri.018G128300	Potra2n18c32152	0.075673	-0.329423	-1.64121	AT3G33520.1	ARP6,ATARP6,ESD1,SUF3	actin-related protein 6
Potri.016G042000	Potra2n16c29605	0.0205518	-1.30725	-1.80692	AT2G41460.1	ARP	apurinic endonuclease-redox protein
Potri.010G081500	Potra2n10c21734	-0.202644	-0.313838	-2.00687	AT3G22880.1	ARLIM15,ATDMC1,DMC1	DNA repair (Rad51) family protein
Potri.002G149400	Potra2n2c5072	0.305975	-0.358513	-1.36741	AT1G01950.1	ARK2	armadillo repeat kinesin 2
Potri.005G210000	Potra2n5c10973	0.30774	-0.310199	-1.9966	AT5G19330.1	ARIA	ARM repeat protein interacting with ABF2
Potri.009G011800	Potra2n9c20012	0.474351	-0.542306	-1.5121	AT5G60450.1	ARF4	auxin response factor 4
Potri.003G163600	Potra2n3c7024	0.308717	-0.278305	-1.37559	AT5G62000.3	ARF1-BP,ARF2,HSS,ORE14	auxin response factor 2
Potri.005G171300	Potra2n5c11331	0.0271549	-0.316774	-1.18875	AT1G77850.1	ARF17	auxin response factor 17
Potri.014G100100	#N/A	0.246162	-0.4689	-2.48306	AT2G46530.1	ARF11	auxin response factor 11
Potri.008G157400	Potra2n8c18080	-0.387716	-0.47101	-1.99819	AT5G43850.1	ARD4,ATARD4	RmlC-like cupins superfamily protein
Potri.004G121000	Potra2n4c9538	0.0815175	-1.2494	-2.54076	AT1G69390.1	ARC12,ATMINE1,MINE1	homologue of bacterial MinE 1
Potri.012G077800	Potra2n12c24376	-0.517888	-0.616379	-2.12865	AT3G48040.1	ARAC8,ATRAC8,ATROP10,ROP10	RHO-related protein from plants 10
Potri.018G083400	Potra2n18c32555	-0.351989	-0.547692	-2.69828	AT4G28950.1	ARAC7,ATRAC7,ATROP9,RAC7,ROP9	RHO-related protein from plants 9
Potri.013G123800	Potra2n13c25226	-0.0910771	-0.63129	-1.7115	AT4G35020.2	ARAC3,ATROP6,RAC3,RHO1PS,ROP6	RAC-like 3
Potri.005G161900	Potra2n5c11411	-0.45072	-0.943265	-1.74754	AT4G09010.1	APX4,TL29	ascorbate peroxidase 4
Potri.003G222300	Potra2n3c6481	0.465628	-0.429072	-1.34247	AT5G56510.1	APUM12,PUM12	pumilio 12
Potri.018G026200	Potra2n18c33031	-0.392578	-0.620771	-1.29536	AT5G11160.1	APT5	adenine phosphoribosyltransferase 5
Potri.001G121400	Potra2n1c1043	-0.264056	-1.10393	-2.10509	AT4G22570.1	APT3	adenine phosphoribosyl transferase 3
Potri.016G001400	Potra2n16c29242	0.036891	-0.680588	-1.65377	AT1G64810.2	APO1	Arabidopsis thaliana protein of unknown function (DUF794)
Potri.004G157100	Potra2n4c9835	0.04453	-0.471521	-1.97279	AT4G39210.1	APL3	Glucose-1-phosphate adenylyltransferase family protein
Potri.013G057900	Potra2n13c25777	-0.334187	-0.355906	-1.00456	AT3G03900.1	APK3	adenosine-5\'-phosphosulfate (APS) kinase 3
Potri.008G159400	Potra2n8c18096	-0.197266	-0.268487	-1.32604	AT3G63410.1	APG1,E37,IEP37,VTE3	S-adenosyl-L-methionine-dependent methyltransferases superfamily protein
Potri.017G112700	Potra2n17c30941	-0.42761	-0.970768	-3.26489	AT5G38660.1	APE1	acclimation of photosynthesis to environment
Potri.011G108800	Potra2n11c22905	0.128484	-0.344729	-1.18741	AT1G78770.1	APC6	anaphase promoting complex 6
Potri.004G007600	Potra2n4c8470	-0.140514	-0.427581	-1.02796	AT1G11910.1	APA1,ATAPA1	aspartic proteinase A1
Potri.007G017000	Potra2n7c16489	0.299404	-2.27132	-3.69178	AT3G54340.1	AP3,ATAP3	K-box region and MADS-box transcription factor family protein
Potri.002G028400	Potra2n2c6187	0.22805	-0.663399	-1.39197	AT3G54340.1	AP3,ATAP3	K-box region and MADS-box transcription factor family protein
Potri.008G187400	Potra2n8c18354	-0.440387	-0.947192	-2.86449	AT1G70580.1	AOAT2,GGT2	alanine-2-oxoglutarate aminotransferase 2
Potri.014G008100	#N/A	0.0171467	-0.650825	-2.01519	AT4G37750.1	ANT,CKC,CKC1,DRG	Integrase-type DNA-binding superfamily protein
Potri.002G114800	Potra2n2c5371	0.127508	-0.585969	-2.09052	AT4G37750.1	ANT,CKC,CKC1,DRG	Integrase-type DNA-binding superfamily protein
Potri.007G007400	Potra2n7c16584	0.00835943	-0.373088	-1.92405	AT4G37750.1	ANT,CKC,CKC1,DRG	Integrase-type DNA-binding superfamily protein
Potri.014G012200	Potra2n14c26391	-0.0511805	-0.789615	-1.92022	AT4G37750.1	ANT,CKC,CKC1,DRG	Integrase-type DNA-binding superfamily protein
Potri.005G148400	Potra2n5c11497	-0.0663758	-0.802871	-3.70585	AT4G37750.1	ANT,CKC,CKC1,DRG	Integrase-type DNA-binding superfamily protein
Potri.018G068500	Potra2n18c32677	-0.0624811	-0.221798	-2.472	AT5G56580.1	ANQ1,ATMKK6,MKK6	MAP kinase kinase 6
Potri.010G092000	Potra2n10c21649	0.401666	-0.19892	-1.79903	AT3G06030.1	ANP3,MAPKKK12,NP3	NPK1-related protein kinase 3
Potri.008G149500	Potra2n8c17996	-0.0157763	-0.376547	-2.1809	AT3G06030.1	ANP3,MAPKKK12,NP3	NPK1-related protein kinase 3
Potri.005G033400	Potra2n5c12552	0.367546	-0.295642	-2.28055	AT1G09000.1	ANP1,MAPKKK1,NP1	NPK1-related protein kinase 1
Potri.013G022700	Potra2n13c26099	-0.268016	-0.46846	-1.60934	AT1G09000.1	ANP1,MAPKKK1,NP1	NPK1-related protein kinase 1
Potri.011G115400	Potra2n11c22845	0.255125	-0.974737	-1.19061	AT5G53950.1	ANAC098,ATCUC2,CUC2	NAC (No Apical Meristem) domain transcriptional regulator superfamily protein
Potri.002G005800	Potra2n2c6408	0.499157	-2.09107	-3.76654	AT1G76420.1	ANAC031,CUC3,NAC368	NAC (No Apical Meristem) domain transcriptional regulator superfamily protein
Potri.019G013100	Potra2n19c34307	-0.650211	-0.675018	-2.16129	AT5G28640.1	AN3,ATGIF1,GIF,GIF1	SSXT family protein
Potri.013G043700	Potra2n13c25912	-0.0104147	-1.05513	-2.79718	AT5G28640.1	AN3,ATGIF1,GIF,GIF1	SSXT family protein
Potri.004G081100	Potra2n4c9148	0.322671	-0.430791	-1.06608	AT1G79450.1	ALIS5	ALA-interacting subunit 5
Potri.002G081800	Potra2n2c5677	-0.196243	-1.10318	-1.11416	AT1G44170.2	ALDH3H1,ALDH4	aldehyde dehydrogenase 3H1
Potri.001G259100	Potra2n1c2253	-0.402758	-1.21834	-1.86089	AT4G36250.1	ALDH3F1	aldehyde dehydrogenase 3F1
Potri.012G078700	Potra2n12c24384	0.0569595	-1.02524	-1.05135	AT3G48000.1	ALDH2,ALDH2A,ALDH2B4	aldehyde dehydrogenase 2B4
Potri.006G186800	Potra2n6c13710	0.183729	-0.116477	-1.31935	AT2G24270.4	ALDH11A3	aldehyde dehydrogenase 11A3
Potri.009G029100	Potra2n9c19876	-0.530567	-0.609644	-1.09667	AT2G28800.1	ALB3	63 kDa inner membrane family protein
Potri.009G049400	Potra2n9c19694	-0.0491407	-0.505739	-1.13851	AT1G08520.1	ALB-1V,ALB1,CHLD,PDE166,V157	ALBINA 1
Potri.006G145300	#N/A	-0.151013	-0.405038	-1.05829	AT5G20510.1	AL5	alfin-like 5
Potri.018G031600	Potra2n18c32980	0.459945	-2.26068	-3.12051	AT2G25600.1	AKT6,SPIK	Shaker pollen inward K+ channel
Potri.002G199600	Potra2n2c4599	0.047585	-0.172557	-1.81776	AT3G06720.1	AIMP ALPHA,AT-IMP,ATKAP ALPHA,IMPA-1,IMPA1	importin alpha isoform 1
Potri.014G124200	Potra2n14c27355	-0.165796	-0.231104	-1.51191	AT3G06720.1	AIMP ALPHA,AT-IMP,ATKAP ALPHA,IMPA-1,IMPA1	importin alpha isoform 1
Potri.006G167700	Potra2n6c13849	0.130442	-0.449365	-1.39643	AT5G57390.1	AIL5,CHO1,EMK	AINTEGUMENTA-like 5
Potri.018G091600	Potra2n18c32470	0.253225	-0.217023	-2.12306	AT5G57390.1	AIL5,CHO1,EMK	AINTEGUMENTA-like 5
Potri.001G189900	Potra2n288s35216	-0.179757	-1.71988	-7.99373	AT3G16360.2	AHP4	HPT phosphotransmitter 4
Potri.008G118800	Potra2n8c17719	0.0102619	-0.563443	-2.08871	AT1G13330.1	AHP2	Arabidopsis Hop2 homolog
Potri.005G040400	Potra2n5c12490	0.0538953	-1.10952	-2.95252	AT3G21510.1	AHP1	histidine-containing phosphotransmitter 1
Potri.001G368400	Potra2n1c3222	0.110221	-0.2588	-1.23278	AT1G55870.2	AHG2,ATPARN	Polynucleotidyl transferase, ribonuclease H-like superfamily protein
Potri.011G053600	Potra2n11c23322	0.156148	-0.452444	-2.39471	AT2G33790.1	AGP30,ATAGP30	arabinogalactan protein 30
Potri.014G135100	Potra2n14c27463	0.0945906	-0.696854	-1.44411	AT2G47930.1	AGP26,ATAGP26	arabinogalactan protein 26
Potri.001G094700	#N/A	-0.31683	-0.32226	-2.31897	AT3G61640.1	AGP20,AtAGP20	arabinogalactan protein 20
Potri.014G094800	Potra2n14c27088	-0.699175	-0.78084	-2.38965	AT3G61640.1	AGP20,AtAGP20	arabinogalactan protein 20
Potri.010G132500	Potra2n10c21258	-0.455338	-1.64373	-2.04673	AT1G68725.1	AGP19,ATAGP19	arabinogalactan protein 19
Potri.005G144900	Potra2n5c11533	0.0770183	-0.9369	-2.04824	AT4G37450.1	AGP18,ATAGP18	arabinogalactan protein 18
Potri.007G051600	Potra2n7c16188	-0.153469	-0.897253	-1.50681	AT2G23130.1	AGP17,ATAGP17	arabinogalactan protein 17
Potri.013G057500	Potra2n13c25783	-0.161287	-2.72264	-3.03032	AT5G56540.1	AGP14,ATAGP14	arabinogalactan protein 14
Potri.010G163800	Potra2n10c20981	0.207034	-0.926433	-2.948	AT1G69440.1	AGO7,ZIP	Argonaute family protein
Potri.014G159400	Potra2n14c27685	0.285671	-0.408575	-2.65674	AT2G32940.1	AGO6	Argonaute family protein
Potri.010G081300	Potra2n10c21737	0.0182978	-0.388647	-1.44891	AT5G43810.2	AGO10,PNH,ZLL	Stabilizer of iron transporter SufD / Polynucleotidyl transferase
Potri.004G120600	Potra2n4c9531	-0.492987	-1.34899	-1.98878	AT3G29575.3	AFP3	ABI five binding protein 3
Potri.014G066700	Potra2n14c26826	-0.147334	-0.756797	-1.20892	AT2G45190.1	AFO,FIL,YAB1	Plant-specific transcription factor YABBY family protein
Potri.003G112800	Potra2n3c7488	-0.153455	-0.84276	-2.52422	AT2G45190.1	AFO,FIL,YAB1	Plant-specific transcription factor YABBY family protein
Potri.016G079900	Potra2n16c29980	-0.2625	-1.17319	-1.36268	AT3G53570.2	AFC1,AME2,FC1	FUS3-complementing gene 1
Potri.001G147500	Potra2n1c1270	0.0989388	-0.440497	-2.62866	AT3G60190.1	ADL1E,ADL4,ADLP2,DL1E,DRP1E,EDR3	DYNAMIN-like 1E
Potri.014G043600	#N/A	0.00631702	-0.135249	-1.12024	AT3G60190.1	ADL1E,ADL4,ADLP2,DL1E,DRP1E,EDR3	DYNAMIN-like 1E
Potri.008G195100	Potra2n8c18427	-0.908329	-1.79535	-3.63646	AT5G19220.1	ADG2,APL1	ADP glucose pyrophosphorylase large subunit 1
Potri.019G092600	Potra2n19c33554	0.290159	-2.93471	-2.9699	AT1G06290.1	ACX3,ATACX3	acyl-CoA oxidase 3
Potri.001G453600	Potra2n1c3821	-0.194754	-0.637897	-1.41806	AT5G09810.1	ACT7	actin 7
Potri.010G204300	Potra2n10c20606	-0.110882	-0.579245	-1.55811	AT3G12110.1	ACT11	actin-11
Potri.008G055500	Potra2n8c17110	-0.12908	-0.734467	-1.73927	AT3G12110.1	ACT11	actin-11
Potri.006G192700	#N/A	-0.301849	-0.395091	-1.85219	AT3G12110.1	ACT11	actin-11
Potri.016G045500	Potra2n6c13654	-0.104986	-1.76025	-2.43848	AT3G12110.1	ACT11	actin-11
Potri.015G100300	Potra2n15c28278	0.0234348	-0.256389	-1.17071	AT1G69040.2	ACR4	ACT domain repeat 4
Potri.002G074800	Potra2n2c5737	-0.264014	-0.703348	-1.84077	AT1G76990.1	ACR3	ACT domain repeat 3
Potri.012G105300	Potra2n12c24605	-0.891059	-1.2343	-1.55788	AT4G25050.1	ACP4	acyl carrier protein 4
Potri.013G031300	Potra2n13c26020	-0.505201	-0.677951	-1.04684	AT3G05020.1	ACP,ACP1	acyl carrier protein 1
Potri.005G137500	Potra2n5c11608	-0.655685	-1.0848	-1.15282	AT3G19150.1	ACK1,ICK4,KRP6	KIP-related protein 6
Potri.003G038800	Potra2n3c8106	0.137567	-0.239705	-1.73007	AT2G19520.1	ACG1,ATMSI4,FVE,MSI4,NFC04,NFC4	Transducin family protein / WD-40 repeat family protein
Potri.016G043100	Potra2n16c29614	0.299908	-1.94695	-2.04427	AT2G41560.1	ACA4	autoinhibited Ca(2+)-ATPase, isoform 4
Potri.016G079600	Potra2n16c29975	-1.09854	-2.36158	-5.47565	AT3G52720.1	ACA1,ATACA1,CAH1	alpha carbonic anhydrase 1
Potri.018G082600	Potra2n18c32564	0.182842	-0.872813	-1.43315	AT2G46225.2	ABIL1	ABI-1-like 1
Potri.002G165900	Potra2n2c4912	0.421583	-0.668645	-1.32655	AT2G46225.1	ABIL1	ABI-1-like 1
Potri.018G032900	Potra2n18c32966	0.308377	-2.59374	-3.01343	AT1G15520.1	ABCG40,ATABCG40,ATPDR12,PDR12	pleiotropic drug resistance 12
Potri.015G006000	Potra2n15c29170	0.28804	-0.715689	-1.45001	AT3G53480.1	ABCG37,ATPDR9,PDR9,PIS1	pleiotropic drug resistance 9
Potri.003G049600	Potra2n3c8030	0.214267	-1.01241	-2.65497	AT1G59870.1	ABCG36,ATABCG36,ATPDR8,PDR8,PEN3	ABC-2 and Plant PDR ABC-type transporter family protein
Potri.013G111900	Potra2n13c25348	-0.139721	-1.07398	-2.81897	AT1G71960.1	ABCG25,ATABCG25	ATP-binding casette family G25
Potri.004G236500	Potra2n4c10484	-0.188686	-1.08641	-1.40973	AT1G31770.1	ABCG14	ATP-binding cassette 14
Potri.018G152600	#N/A	0.114213	-0.268948	-1.6243	AT1G17840.1	ABCG11,ATWBC11,COF1,DSO,WBC11	white-brown complex homolog protein 11
Potri.017G050900	Potra2n17c31526	-0.0126532	-0.326597	-1.04397	AT1G60600.2	ABC4	UbiA prenyltransferase family protein
Potri.005G138400	Potra2n5c11600	0.190322	-0.416031	-1.65951	AT5G67030.1	ABA1,ATABA1,ATZEP,IBS3,LOS6,NPQ2,ZEP	zeaxanthin epoxidase (ZEP) (ABA1)
Potri.016G078600	#N/A	0.0834815	-1.65239	-2.35512	AT5G03940.1	54CP,CPSRP54,FFC,SRP54CP	chloroplast signal recognition particle 54 kDa subunit
Potri.016G072100	Potra2n6c13530	-0.325853	-1.38141	-1.81199	AT5G06290.1	2-Cys Prx B,2CPB	2-cysteine peroxiredoxin B
Potri.006G204900	#N/A	-0.490772	-0.845208	-1.9831	AT5G06290.1	2-Cys Prx B,2CPB	2-cysteine peroxiredoxin B
Potri.018G088500	#N/A	0.147143	-4.15624	-6.04651	AT1G29670.1	0	GDSL-like Lipase/Acylhydrolase superfamily protein
Potri.018G088900	#N/A	0.189435	-4.01939	-6.89332	AT5G45670.1	0	GDSL-like Lipase/Acylhydrolase superfamily protein
Potri.011G060400	#N/A	0.498035	-3.55109	-8.86798	AT1G27170.1	0	transmembrane receptors;ATP binding
Potri.019G125100	Potra2n19c33326	0.326425	-3.06335	-7.12848	AT3G09280.1	0	0
Potri.007G047000	Potra2n7c16234	0.392659	-3.05647	-4.96322	AT5G67210.1	0	Protein of unknown function (DUF579)
Potri.018G089500	Potra2n486s35782	0.0439645	-2.8215	-4.84005	AT1G29660.1	0	GDSL-like Lipase/Acylhydrolase superfamily protein
Potri.010G156600	#N/A	0.493682	-2.59657	-3.26506	AT5G47530.1	0	Auxin-responsive family protein
Potri.013G005000	Potra2n13c26261	0.393711	-2.37788	-3.31072	AT1G02460.1	0	Pectin lyase-like superfamily protein
Potri.002G096100	Potra2n2c5539	0.154087	-2.25088	-2.70787	AT1G78170.1	0	0
Potri.016G050800	Potra2n16c29692	0.073898	-2.14971	-4.08249	AT3G57830.1	0	Leucine-rich repeat protein kinase family protein
Potri.009G073600	Potra2n9c19564	0.17585	-2.06622	-2.16994	AT1G07120.1	0	0
Potri.019G008100	#N/A	0.0473256	-2.06362	-4.19107	AT1G29670.1	0	GDSL-like Lipase/Acylhydrolase superfamily protein
Potri.004G165500	Potra2n4c9911	0.464286	-2.03514	-5.43319	AT4G34770.1	0	SAUR-like auxin-responsive protein family
Potri.016G136000	#N/A	0.324502	-2.00795	-2.3051	AT5G01870.1	0	Bifunctional inhibitor/lipid-transfer protein/seed storage 2S albumin superfamily protein
Potri.T098800	#N/A	0.0762921	-1.92102	-1.96711	AT1G03820.1	0	0
Potri.019G008300	#N/A	0.0904592	-1.89474	-4.43161	AT1G29670.1	0	GDSL-like Lipase/Acylhydrolase superfamily protein
Potri.005G150100	Potra2n5c11482	0.264683	-1.88057	-2.13682	AT1G10020.1	0	Protein of unknown function (DUF1005)
Potri.011G108900	Potra2n11c22906	0.0560973	-1.87773	-3.49879	AT1G78780.2	0	pathogenesis-related family protein
Potri.001G084200	Potra2n1c691	0.00731719	-1.75414	-1.98958	AT4G24130.1	0	Protein of unknown function, DUF538
Potri.016G066600	Potra2n16c29844	0.394181	-1.74953	-3.2689	AT2G35880.1	0	TPX2 (targeting protein for Xklp2) protein family
Potri.016G008400	#N/A	0.114347	-1.72302	-3.02913	AT4G17240.1	0	0
Potri.016G009800	Potra2n16c29312	0.301586	-1.72046	-1.84701	AT4G16460.3	0	0
Potri.007G137000	Potra2n7c15476	0.0320168	-1.71429	-1.82756	AT1G03820.1	0	0
Potri.001G169500	Potra2n1c1493	0.369558	-1.70457	-2.95599	AT1G72570.1	0	Integrase-type DNA-binding superfamily protein
Potri.002G098100	Potra2n2c5522	0.307364	-1.69599	-2.86467	AT1G22330.1	0	RNA-binding (RRM/RBD/RNP motifs) family protein
Potri.001G074700	Potra2n1c602	0.326725	-1.6837	-3.62597	AT5G44680.1	0	DNA glycosylase superfamily protein
Potri.016G000900	Potra2n16c29237	0.207984	-1.6537	-2.3671	AT3G52155.1	0	Phosphoglycerate mutase family protein
Potri.016G063400	#N/A	0.0134116	-1.64218	-1.83034	AT2G20710.1	0	Tetratricopeptide repeat (TPR)-like superfamily protein
Potri.003G071800	#N/A	0.247162	-1.62885	-2.15813	AT3G14240.1	0	Subtilase family protein
Potri.010G013300	Potra2n10c22269	0.488006	-1.61434	-2.22324	AT4G15890.1	0	binding
Potri.016G051000	Potra2n16c29694	0.298926	-1.55801	-2.53277	AT3G12180.1	0	Cornichon family protein
Potri.006G263800	Potra2n6c12969	0.442066	-1.55784	-2.72699	AT4G31805.1	0	WRKY family transcription factor
Potri.011G151300	Potra2n11c22515	0.486073	-1.54101	-3.70961	AT5G14230.1	0	0
Potri.016G077800	Potra2n16c29960	0.27004	-1.53794	-3.82063	AT2G36200.1	0	P-loop containing nucleoside triphosphate hydrolases superfamily protein
Potri.003G110200	Potra2n3c7523	0.111113	-1.52805	-4.23636	AT4G19980.1	0	0
Potri.013G008200	Potra2n13c26229	0.0571132	-1.5187	-5.87643	AT1G74150.1	0	Galactose oxidase/kelch repeat superfamily protein
Potri.T144900	#N/A	0.0301822	-1.51312	-3.86392	AT2G36200.1	0	P-loop containing nucleoside triphosphate hydrolases superfamily protein
Potri.006G217900	Potra2n6c13403	0.210088	-1.50144	-2.70302	AT5G21280.1	0	hydroxyproline-rich glycoprotein family protein
Potri.016G077300	#N/A	0.0208705	-1.46774	-1.98848	0	0	0
Potri.016G055100	Potra2n16c29732	0.482933	-1.44205	-2.07612	AT2G41830.1	0	Uncharacterized protein
Potri.009G161400	Potra2n9c18710	0.363728	-1.42683	-2.08254	AT5G06270.1	0	0
Potri.012G067500	Potra2n12c24277	0.17062	-1.40782	-1.94799	AT5G07800.1	0	Flavin-binding monooxygenase family protein
Potri.016G007800	Potra2n16c29301	0.38622	-1.39365	-2.70939	AT4G17240.1	0	0
Potri.016G055400	Potra2n16c29736	0.0693832	-1.38603	-2.38122	AT2G41820.1	0	Leucine-rich repeat protein kinase family protein
Potri.006G169100	Potra2n6c13839	0.0140304	-1.38451	-1.5011	0	0	0
Potri.013G115600	Potra2n13c25313	0.28819	-1.37619	-3.93234	AT1G71870.1	0	MATE efflux family protein
Potri.016G051600	Potra2n16c29700	0.109702	-1.37471	-1.81531	AT5G06940.1	0	Leucine-rich repeat receptor-like protein kinase family protein
Potri.015G139400	#N/A	0.32359	-1.34936	-1.95202	AT3G03620.1	0	MATE efflux family protein
Potri.003G076900	Potra2n3c7843	0.245069	-1.34163	-4.67705	AT5G47500.1	0	Pectin lyase-like superfamily protein
Potri.016G043300	Potra2n16c29616	0.39208	-1.34047	-2.2952	AT2G41550.1	0	Rho termination factor
Potri.016G051300	Potra2n16c29697	0.0608852	-1.33359	-2.86718	AT3G13770.1	0	Pentatricopeptide repeat (PPR) superfamily protein
Potri.016G080400	Potra2n16c29985	0.284758	-1.32631	-2.11136	AT2G37390.1	0	Chloroplast-targeted copper chaperone protein
Potri.013G035900	Potra2n13c25987	0.383889	-1.3109	-2.26534	AT3G23750.1	0	Leucine-rich repeat protein kinase family protein
Potri.019G008000	#N/A	0.0314687	-1.30972	-3.91699	AT1G29670.1	0	GDSL-like Lipase/Acylhydrolase superfamily protein
Potri.006G012600	Potra2n6c15270	0.374438	-1.30376	-1.3744	0	0	0
Potri.007G074700	Potra2n7c15978	0.148026	-1.28279	-3.82958	AT5G47000.1	0	Peroxidase superfamily protein
Potri.008G038600	Potra2n8c16951	0.399168	-1.28009	-2.80201	AT5G03250.1	0	Phototropic-responsive NPH3 family protein
Potri.016G032600	Potra2n16c29499	0.0223213	-1.27963	-1.35365	AT3G10760.1	0	Homeodomain-like superfamily protein
Potri.003G213700	Potra2n3c6554	0.322658	-1.27516	-2.40865	AT1G29670.1	0	GDSL-like Lipase/Acylhydrolase superfamily protein
Potri.001G052300	Potra2n1c425	0.009216	-1.27472	-1.47376	AT4G13710.1	0	Pectin lyase-like superfamily protein
Potri.016G136700	Potra2n16c30503	0.114158	-1.27121	-1.61688	AT1G62680.1	0	Pentatricopeptide repeat (PPR) superfamily protein
Potri.016G048600	Potra2n16c29676	0.46093	-1.24194	-1.61686	AT3G57910.1	0	D111/G-patch domain-containing protein
Potri.019G008600	#N/A	0.12344	-1.23995	-3.95598	AT1G29670.1	0	GDSL-like Lipase/Acylhydrolase superfamily protein
Potri.016G045600	Potra2n16c29641	0.217726	-1.22356	-1.46383	AT5G06750.3	0	Protein phosphatase 2C family protein
Potri.016G065600	Potra2n16c29833	0.0928895	-1.22287	-3.4821	AT3G54750.3	0	0
Potri.016G079200	Potra2n16c29971	0.00989581	-1.21815	-1.27364	AT3G52660.1	0	RNA-binding (RRM/RBD/RNP motifs) family protein
Potri.010G022700	Potra2n10c22208	0.314518	-1.191	-1.22455	AT5G07900.1	0	Mitochondrial transcription termination factor family protein
Potri.002G084600	Potra2n2c5650	0.0384674	-1.18991	-5.16957	AT1G44760.1	0	Adenine nucleotide alpha hydrolases-like superfamily protein
Potri.014G129000	Potra2n14c27407	0.199101	-1.18474	-1.84411	AT3G62860.1	0	alpha/beta-Hydrolases superfamily protein
Potri.013G066100	Potra2n13c25705	0.0294429	-1.17617	-1.96227	AT3G03700.1	0	Plasma-membrane choline transporter family protein
Potri.016G013300	Potra2n16c29346	0.181733	-1.17591	-1.33719	AT4G21060.2	0	Galactosyltransferase family protein
Potri.011G002200	Potra2n11c23673	0.131407	-1.16898	-2.14904	AT1G11670.1	0	MATE efflux family protein
Potri.019G049100	Potra2n19c33966	0.491721	-1.16593	-3.46232	AT5G05330.1	0	HMG-box (high mobility group) DNA-binding family protein
Potri.016G030400	Potra2n16c29479	0.114087	-1.16251	-1.49187	AT3G56900.1	0	Transducin/WD40 repeat-like superfamily protein
Potri.004G144400	Potra2n4c9732	0.184077	-1.15653	-1.18574	AT2G26520.1	0	0
Potri.009G099600	Potra2n9c19247	0.131408	-1.15638	-3.05702	AT4G34090.1	0	0
Potri.019G123400	Potra2n19c33342	0.232294	-1.152	-2.06658	AT5G01720.1	0	RNI-like superfamily protein
Potri.016G019800	Potra2n16c29414	0.129961	-1.12221	-1.13023	AT4G16660.1	0	heat shock protein 70 (Hsp 70) family protein
Potri.016G048200	Potra2n16c29673	0.120054	-1.112	-1.72552	AT5G06810.1	0	Mitochondrial transcription termination factor family protein
Potri.003G111300	Potra2n3c7505	0.11525	-1.10491	-3.72696	AT1G62500.1	0	Bifunctional inhibitor/lipid-transfer protein/seed storage 2S albumin superfamily protein
Potri.016G060900	Potra2n16c29787	0.114354	-1.0801	-2.73289	AT1G58170.1	0	Disease resistance-responsive (dirigent-like protein) family protein
Potri.016G013400	Potra2n16c29347	0.0188509	-1.0792	-1.62081	AT4G22360.1	0	SWIB complex BAF60b domain-containing protein
Potri.006G112000	Potra2n6c14338	0.435146	-1.07913	-2.44181	AT5G55040.2	0	DNA-binding bromodomain-containing protein
Potri.001G148600	Potra2n1c1284	0.0976488	-1.07798	-2.02049	AT1G32740.1	0	SBP (S-ribonuclease binding protein) family protein
Potri.001G330000	Potra2n1c2880	0.370503	-1.07134	-1.5568	AT3G48200.1	0	0
Potri.010G056800	Potra2n10c21936	0.132047	-1.05338	-3.855	AT1G67590.1	0	Remorin family protein
Potri.006G213200	Potra2n6c13451	0.194009	-1.05126	-3.27459	AT5G42450.1	0	Pentatricopeptide repeat (PPR) superfamily protein
Potri.009G050700	Potra2n9c19680	0.164049	-1.04804	-2.37489	AT3G51950.2	0	Zinc finger (CCCH-type) family protein / RNA recognition motif (RRM)-containing protein
Potri.016G074300	Potra2n16c29927	0.212232	-1.04028	-1.41867	AT3G11590.1	0	0
Potri.016G030800	Potra2n16c29482	0.0539773	-1.04009	-1.26508	AT2G40860.1	0	protein kinase family protein / protein phosphatase 2C ( PP2C) family protein
Potri.016G035600	Potra2n16c29526	0.311166	-1.04006	-2.07117	AT3G56750.1	0	0
Potri.003G144900	Potra2n3c7188	0.457764	-1.0379	-2.72654	AT1G64625.2	0	Serine/threonine-protein kinase WNK (With No Lysine)-related
Potri.016G019900	Potra2n16c29415	0.418812	-1.03399	-3.94917	AT4G02750.1	0	Tetratricopeptide repeat (TPR)-like superfamily protein
Potri.014G185300	Potra2n654s36292	0.242224	-1.03165	-1.36462	AT5G42710.1	0	0
Potri.016G109100	Potra2n16c30251	0.218726	-1.02256	-2.48777	AT2G37960.1	0	0
Potri.003G051600	Potra2n3c8013	0.0689442	-1.00904	-1.34748	AT4G29100.1	0	basic helix-loop-helix (bHLH) DNA-binding superfamily protein
Potri.014G175700	Potra2n14c27835	0.0477225	-0.99904	-2.03131	AT4G12830.1	0	alpha/beta-Hydrolases superfamily protein
Potri.016G001000	Potra2n16c29238	0.372421	-0.994886	-1.31337	AT4G17150.1	0	alpha/beta-Hydrolases superfamily protein
Potri.005G039800	Potra2n5c12498	0.28878	-0.992206	-1.37883	AT1G72210.1	0	basic helix-loop-helix (bHLH) DNA-binding superfamily protein
Potri.010G121700	Potra2n10c21362	0.0579066	-0.98644	-2.46897	AT1G68400.1	0	leucine-rich repeat transmembrane protein kinase family protein
Potri.001G237700	Potra2n1c2058	0.153865	-0.981466	-2.64139	AT5G59305.1	0	0
Potri.003G119000	Potra2n3c7428	0.118881	-0.975943	-3.64102	AT2G45630.2	0	D-isomer specific 2-hydroxyacid dehydrogenase family protein
Potri.005G080000	#N/A	0.190376	-0.971804	-1.63311	AT3G47570.1	0	Leucine-rich repeat protein kinase family protein
Potri.004G137600	Potra2n4c9671	0.376905	-0.965841	-2.98641	AT2G40980.1	0	Protein kinase superfamily protein
Potri.016G002800	Potra2n16c29253	0.412632	-0.957744	-1.78618	AT4G17180.1	0	O-Glycosyl hydrolases family 17 protein
Potri.001G106700	#N/A	0.331642	-0.954984	-1.87138	AT1G63300.1	0	Myosin heavy chain-related protein
Potri.005G086300	Potra2n5c12074	0.0289709	-0.954931	-4.7076	AT1G61170.1	0	0
Potri.013G049700	#N/A	0.431913	-0.949544	-1.40467	AT5G37360.1	0	0
Potri.016G029100	Potra2n16c29469	0.377747	-0.945606	-1.55171	AT3G56590.1	0	hydroxyproline-rich glycoprotein family protein
Potri.001G315400	#N/A	0.00953666	-0.933494	-1.3877	AT3G24100.1	0	Uncharacterised protein family SERF
Potri.019G005400	#N/A	0.394294	-0.930248	-3.28439	AT1G29670.1	0	GDSL-like Lipase/Acylhydrolase superfamily protein
Potri.009G162900	Potra2n9c18698	0.0893258	-0.919521	-1.91469	AT5G22400.1	0	Rho GTPase activating protein with PAK-box/P21-Rho-binding domain
Potri.002G179100	Potra2n2c4781	0.395071	-0.918263	-2.05182	AT2G46780.1	0	RNA-binding (RRM/RBD/RNP motifs) family protein
Potri.017G029000	Potra2n17c31632	0.244514	-0.916938	-1.39654	AT3G59480.1	0	pfkB-like carbohydrate kinase family protein
Potri.001G049200	#N/A	0.0936363	-0.914703	-1.02665	AT1G78950.1	0	Terpenoid cyclases family protein
Potri.001G158400	Potra2n1c1392	0.0907265	-0.907455	-2.8242	AT4G12520.1	0	Bifunctional inhibitor/lipid-transfer protein/seed storage 2S albumin superfamily protein
Potri.003G069700	Potra2n197s34897	0.223354	-0.901702	-1.18716	AT5G66840.1	0	SAP domain-containing protein
Potri.016G068900	Potra2n16c29868	0.131535	-0.900062	-1.10515	AT2G35920.1	0	RNA helicase family protein
Potri.014G132100	Potra2n14c27432	0.187304	-0.897036	-2.79752	AT5G66520.1	0	Tetratricopeptide repeat (TPR)-like superfamily protein
Potri.001G255400	Potra2n1c2224	0.265108	-0.894669	-1.56131	AT3G21100.2	0	RNA-binding (RRM/RBD/RNP motifs) family protein
Potri.016G053300	Potra2n16c29715	0.421731	-0.893833	-1.32595	AT1G68030.1	0	RING/FYVE/PHD zinc finger superfamily protein
Potri.008G044700	Potra2n8c17006	0.354943	-0.889798	-2.25585	AT3G54770.1	0	RNA-binding (RRM/RBD/RNP motifs) family protein
Potri.016G078200	Potra2n16c29964	0.284335	-0.885807	-1.28678	AT5G22400.1	0	Rho GTPase activating protein with PAK-box/P21-Rho-binding domain
Potri.001G059100	Potra2n1c489	0.0931434	-0.884378	-4.22939	AT5G14090.1	0	0
Potri.001G382500	Potra2n1c3343	0.0315259	-0.882555	-2.72252	AT3G14740.2	0	RING/FYVE/PHD zinc finger superfamily protein
Potri.011G076400	Potra2n11c23132	0.434156	-0.881728	-1.96812	AT5G45670.1	0	GDSL-like Lipase/Acylhydrolase superfamily protein
Potri.006G094600	Potra2n6c14511	0.321127	-0.88102	-2.26337	AT2G37960.2	0	0
Potri.016G051500	Potra2n16c29699	0.116527	-0.878374	-1.03905	AT2G42320.1	0	nucleolar protein gar2-related
Potri.008G133200	Potra2n8c17856	0.23615	-0.876382	-3.4384	AT2G01630.1	0	O-Glycosyl hydrolases family 17 protein
Potri.004G053500	Potra2n4c8877	0.27206	-0.871632	-1.03356	AT1G28680.1	0	HXXXD-type acyl-transferase family protein
Potri.005G230800	Potra2n5c10780	0.284723	-0.870091	-2.42969	AT1G27660.1	0	basic helix-loop-helix (bHLH) DNA-binding superfamily protein
Potri.016G010800	Potra2n16c29318	0.0691664	-0.866752	-1.13678	AT4G16490.1	0	ARM repeat superfamily protein
Potri.016G006400	Potra2n16c29285	0.0828019	-0.865671	-1.3652	AT4G16360.3	0	5\'-AMP-activated protein kinase beta-2 subunit protein
Potri.013G080300	#N/A	0.143576	-0.864568	-2.06811	AT4G24340.1	0	Phosphorylase superfamily protein
Potri.006G276700	Potra2n6c12871	0.061556	-0.864522	-7.68783	0	0	0
Potri.015G009700	Potra2n15c29135	0.0947225	-0.862762	-1.32447	AT5G24320.1	0	Transducin/WD40 repeat-like superfamily protein
Potri.017G083900	Potra2n17c31194	0.152024	-0.860995	-2.2592	AT2G36730.1	0	Pentatricopeptide repeat (PPR) superfamily protein
Potri.004G001000	Potra2n4c8418	0.262312	-0.859264	-2.14712	AT3G17640.1	0	Leucine-rich repeat (LRR) family protein
Potri.008G189200	Potra2n8c18371	0.272714	-0.855091	-1.14226	AT1G60590.1	0	Pectin lyase-like superfamily protein
Potri.004G199500	Potra2n4c10161	0.452468	-0.846609	-2.36271	AT3G11590.1	0	0
Potri.012G107600	Potra2n12c24624	0.266764	-0.845249	-4.51608	AT1G07080.1	0	Thioredoxin superfamily protein
Potri.015G088100	Potra2n15c28404	0.432773	-0.835843	-4.04526	AT4G24790.2	0	AAA-type ATPase family protein
Potri.008G026500	Potra2n8c16844	0.286291	-0.835696	-1.34997	AT2G28600.1	0	P-loop containing nucleoside triphosphate hydrolases superfamily protein
Potri.016G039700	Potra2n442s35680	0.306335	-0.825761	-5.97319	AT3G50120.1	0	Plant protein of unknown function (DUF247)
Potri.016G077100	Potra2n16c29955	0.0256227	-0.818881	-1.43411	AT3G52570.1	0	alpha/beta-Hydrolases superfamily protein
Potri.005G258900	Potra2n5c10503	0.147742	-0.814437	-1.97948	AT2G33570.1	0	Domain of unknown function (DUF23)
Potri.004G155700	Potra2n4c9822	0.131516	-0.812964	-2.06674	AT2G18360.1	0	alpha/beta-Hydrolases superfamily protein
Potri.011G076200	#N/A	0.296025	-0.810184	-1.88606	AT5G45670.1	0	GDSL-like Lipase/Acylhydrolase superfamily protein
Potri.011G051900	Potra2n11c23339	0.442515	-0.803893	-1.08797	AT2G33793.1	0	0
Potri.003G210800	Potra2n3c6591	0.173852	-0.799771	-1.4864	AT3G57880.1	0	Calcium-dependent lipid-binding (CaLB domain) plant phosphoribosyltransferase family protein
Potri.008G115900	Potra2n8c17690	0.237949	-0.794132	-2.83277	AT3G25700.1	0	Eukaryotic aspartyl protease family protein
Potri.010G038900	Potra2n10c22094	0.346668	-0.788813	-2.05136	AT1G27210.1	0	ARM repeat superfamily protein
Potri.018G130700	Potra2n18c32130	0.460216	-0.788298	-2.29908	AT1G80133.1	0	0
Potri.009G050600	Potra2n9c19681	0.328581	-0.786561	-1.67965	AT5G12440.2	0	CCCH-type zinc fingerfamily protein with RNA-binding domain
Potri.010G122600	Potra2n10c21355	0.024136	-0.786348	-2.20556	AT1G68350.1	0	0
Potri.006G155500	Potra2n6c13940	0.0330672	-0.785699	-1.417	AT3G24420.1	0	alpha/beta-Hydrolases superfamily protein
Potri.005G170700	Potra2n5c11334	0.0571909	-0.785	-1.44328	AT1G22030.1	0	0
Potri.007G046900	Potra2n7c16235	0.264238	-0.784465	-1.65308	AT5G67200.1	0	Leucine-rich repeat protein kinase family protein
Potri.001G321700	#N/A	0.120444	-0.776004	-2.39367	AT4G14050.1	0	Pentatricopeptide repeat (PPR) superfamily protein
Potri.012G065900	Potra2n12c24263	0.277062	-0.770924	-1.39356	0	0	0
Potri.018G039300	Potra2n18c32900	0.144601	-0.766529	-1.32183	AT4G29000.1	0	Tesmin/TSO1-like CXC domain-containing protein
Potri.001G186400	#N/A	1.77357	-0.766145	-1.84906	0	0	0
Potri.001G255300	Potra2n1c2223	0.103211	-0.76612	-3.64749	0	0	0
Potri.013G134500	Potra2n13c25118	0.356247	-0.76372	-1.69887	AT1G03670.1	0	ankyrin repeat family protein
Potri.005G057600	Potra2n5c12348	0.05869	-0.761055	-1.52291	AT1G48870.1	0	Transducin/WD40 repeat-like superfamily protein
Potri.001G431000	#N/A	0.264853	-0.757452	-1.65774	AT1G17200.1	0	Uncharacterised protein family (UPF0497)
Potri.008G052200	Potra2n8c17082	0.489881	-0.75591	-2.72846	AT2G39620.1	0	Pentatricopeptide repeat (PPR) superfamily protein
Potri.012G046700	Potra2n12c24112	0.0851405	-0.754027	-1.20597	AT5G07900.1	0	Mitochondrial transcription termination factor family protein
Potri.018G068600	Potra2n18c32676	0.328897	-0.753497	-2.67296	AT5G56590.1	0	O-Glycosyl hydrolases family 17 protein
Potri.019G102700	Potra2n19c33428	0.479105	-0.752198	-1.3724	AT5G08415.1	0	Radical SAM superfamily protein
Potri.005G260300	Potra2n5c10490	0.344355	-0.749517	-1.14359	AT1G21070.1	0	Nucleotide-sugar transporter family protein
Potri.005G046700	Potra2n5c12447	0.240219	-0.749076	-2.08644	AT1G54570.1	0	Esterase/lipase/thioesterase family protein
Potri.003G125900	Potra2n3c7361	0.159366	-0.749068	-3.62747	AT4G11610.1	0	C2 calcium/lipid-binding plant phosphoribosyltransferase family protein
Potri.016G043200	Potra2n16c29615	0.466321	-0.748689	-5.03328	AT5G04160.1	0	Nucleotide-sugar transporter family protein
Potri.004G013900	Potra2n4c8531	0.496403	-0.747025	-1.91514	AT1G05170.1	0	Galactosyltransferase family protein
Potri.010G097200	Potra2n10c21599	0.306589	-0.743741	-1.49854	AT1G10850.1	0	Leucine-rich repeat protein kinase family protein
Potri.016G052800	Potra2n16c29710	0.042573	-0.742173	-1.11945	AT3G18140.1	0	Transducin/WD40 repeat-like superfamily protein
Potri.016G022800	Potra2n713s36570	0.0263673	-0.740515	-1.1177	AT3G22290.1	0	Endoplasmic reticulum vesicle transporter protein
Potri.015G041400	Potra2n15c28835	0.0965657	-0.740357	-3.15939	AT1G18090.1	0	5\'-3\' exonuclease family protein
Potri.013G080500	#N/A	0.156674	-0.739578	-2.25128	AT4G24340.1	0	Phosphorylase superfamily protein
Potri.008G087600	Potra2n8c17400	0.181535	-0.738561	-1.29327	AT1G69580.1	0	Homeodomain-like superfamily protein
Potri.010G156400	#N/A	0.0672553	-0.735623	-1.75644	AT5G47540.1	0	Mo25 family protein
Potri.014G178100	Potra2n14c27856	0.244141	-0.734662	-2.68686	AT4G13710.1	0	Pectin lyase-like superfamily protein
Potri.011G164800	Potra2n11c22417	0.474741	-0.73404	-2.06439	AT5G56040.2	0	Leucine-rich receptor-like protein kinase family protein
Potri.015G009800	#N/A	0.000529461	-0.734012	-1.5577	0	0	0
Potri.018G024400	#N/A	0.176942	-0.72975	-3.45527	AT5G38690.1	0	Zinc-finger domain of monoamine-oxidase A repressor R1 protein
Potri.013G012400	Potra2n13c26188	0.0633667	-0.727527	-1.48524	AT3G05625.1	0	Tetratricopeptide repeat (TPR)-like superfamily protein
Potri.002G112900	#N/A	0.229462	-0.726988	-2.5921	AT4G37810.1	0	0
Potri.003G080700	Potra2n3c7806	0.0788395	-0.726374	-2.49369	AT4G16807.1	0	0
Potri.002G217600	Potra2n2c4511	0.425488	-0.723734	-1.30829	AT2G05160.1	0	CCCH-type zinc fingerfamily protein with RNA-binding domain
Potri.010G076200	Potra2n10c21778	0.257261	-0.723154	-1.44208	AT3G23090.1	0	TPX2 (targeting protein for Xklp2) protein family
Potri.001G141200	Potra2n1c1205	0.134502	-0.72259	-2.58406	AT3G03550.1	0	RING/U-box superfamily protein
Potri.012G006000	#N/A	0.320955	-0.720974	-1.62103	AT5G53730.1	0	Late embryogenesis abundant (LEA) hydroxyproline-rich glycoprotein family
Potri.008G202800	Potra2n8c18497	0.15158	-0.714334	-1.66745	AT5G19090.2	0	Heavy metal transport/detoxification superfamily protein
Potri.003G077900	Potra2n3c7831	0.46569	-0.713111	-1.0745	AT4G17350.1	0	Plant protein of unknown function (DUF828) with plant pleckstrin homology-like region
Potri.010G163200	Potra2n10c20988	0.462152	-0.706776	-2.14094	AT1G69420.2	0	DHHC-type zinc finger family protein
Potri.018G067900	Potra2n18c32684	0.117134	-0.706091	-1.42354	AT2G19490.1	0	recA DNA recombination family protein
Potri.005G101000	Potra2n5c11913	0.189021	-0.705732	-1.96433	AT4G35590.1	0	RWP-RK domain-containing protein
Potri.018G044200	Potra2n18c32872	0.442326	-0.705351	-2.07427	AT2G25800.1	0	Protein of unknown function (DUF810)
Potri.007G014800	Potra2n7c16508	0.49642	-0.700415	-2.82478	AT3G51150.2	0	ATP binding microtubule motor family protein
Potri.005G212700	Potra2n5c10947	0.282995	-0.700196	-1.86161	AT3G63240.1	0	DNAse I-like superfamily protein
Potri.017G091600	Potra2n17c31128	0.0654781	-0.698374	-1.53762	AT4G37170.1	0	Pentatricopeptide repeat (PPR) superfamily protein
Potri.009G137500	Potra2n9c18913	0.287367	-0.697757	-3.19777	AT2G19090.1	0	Protein of unknown function (DUF630 and DUF632)
Potri.019G118300	Potra2n19c33369	0.391335	-0.695744	-2.1342	AT4G28100.1	0	0
Potri.010G088300	Potra2n10c21677	0.369008	-0.694702	-2.80312	AT1G05370.1	0	Sec14p-like phosphatidylinositol transfer family protein
Potri.010G229000	Potra2n10c20365	0.0887966	-0.690922	-2.07282	AT5G04310.1	0	Pectin lyase-like superfamily protein
Potri.006G188100	Potra2n6c13695	0.0487435	-0.690279	-1.56221	AT4G31020.1	0	alpha/beta-Hydrolases superfamily protein
Potri.002G201900	Potra2n2c4580	0.00221179	-0.688228	-4.00848	AT2G47540.1	0	Pollen Ole e 1 allergen and extensin family protein
Potri.009G108400	Potra2n9c19164	0.188796	-0.688144	-2.9446	AT2G23530.1	0	Zinc-finger domain of monoamine-oxidase A repressor R1
Potri.011G128700	#N/A	0.422885	-0.684867	-1.09385	AT4G27290.1	0	S-locus lectin protein kinase family protein
Potri.003G008700	Potra2n3c8345	0.32356	-0.683465	-1.41128	AT1G78560.1	0	Sodium Bile acid symporter family
Potri.010G057300	Potra2n10c21930	0.462971	-0.680687	-2.63834	AT5G14230.1	0	0
Potri.005G198600	Potra2n5c11080	0.0753062	-0.680626	-1.15072	AT1G22750.2	0	0
Potri.004G173200	Potra2n4c9968	0.141773	-0.677621	-2.77694	AT4G38660.1	0	Pathogenesis-related thaumatin superfamily protein
Potri.001G151900	Potra2n1c1322	0.490096	-0.677018	-2.24525	AT4G16970.1	0	Protein kinase superfamily protein
Potri.008G044500	Potra2n8c17004	0.0935978	-0.675873	-1.47344	AT2G38890.1	0	0
Potri.001G133800	Potra2n1c1154	0.232353	-0.674788	-1.36313	AT1G32090.1	0	early-responsive to dehydration stress protein (ERD4)
Potri.005G077700	Potra2n5c12156	0.446501	-0.669894	-2.34714	AT4G39790.1	0	Protein of unknown function (DUF630 and DUF632)
Potri.006G141100	Potra2n6c14067	0.254476	-0.66764	-1.91193	AT5G20635.1	0	0
Potri.002G165200	Potra2n2c4920	0.227165	-0.661165	-1.65422	AT3G61550.1	0	RING/U-box superfamily protein
Potri.006G181700	Potra2n6c13752	0.0387289	-0.660935	-1.73044	AT4G30710.1	0	Family of unknown function (DUF566)
Potri.007G139000	Potra2n7c15462	0.168712	-0.657417	-2.70201	AT2G20635.1	0	ATP binding;protein kinases;protein serine/threonine kinases
Potri.008G157300	Potra2n8c18078	0.121167	-0.657304	-2.64215	AT3G22820.1	0	allergen-related
Potri.005G220600	Potra2n5c10875	0.384863	-0.653297	-1.68997	AT2G30690.1	0	Protein of unknown function, DUF593
Potri.018G042000	Potra2n18c32884	0.431876	-0.637239	-2.71386	AT4G14740.1	0	Plant protein of unknown function (DUF828) with plant pleckstrin homology-like region
Potri.007G030500	Potra2n7c16360	0.029675	-0.637021	-1.71297	AT2G18570.1	0	UDP-Glycosyltransferase superfamily protein
Potri.001G211300	Potra2n1c1822	0.0336453	-0.63593	-1.57172	AT1G10910.1	0	Pentatricopeptide repeat (PPR) superfamily protein
Potri.010G151600	Potra2n10c21080	0.304764	-0.633673	-1.5259	AT3G06440.1	0	Galactosyltransferase family protein
Potri.007G010000	Potra2n7c16559	0.154802	-0.626411	-1.37463	0	0	0
Potri.017G130200	Potra2n17c30795	0.047928	-0.624844	-1.74671	AT1G66250.1	0	O-Glycosyl hydrolases family 17 protein
Potri.006G279500	Potra2n6c12846	0.263446	-0.624331	-2.21808	AT2G24370.1	0	Protein kinase protein with adenine nucleotide alpha hydrolases-like domain
Potri.014G112100	Potra2n14c27245	0.0688876	-0.623632	-1.45063	AT3G62110.1	0	Pectin lyase-like superfamily protein
Potri.013G082700	#N/A	0.0536294	-0.623256	-2.05525	AT4G24340.1	0	Phosphorylase superfamily protein
Potri.015G127100	Potra2n114s34559	0.225143	-0.622451	-1.20248	AT1G62660.1	0	Glycosyl hydrolases family 32 protein
Potri.012G095100	Potra2n12c24501	0.1428	-0.620912	-1.8109	AT1G29320.1	0	Transducin/WD40 repeat-like superfamily protein
Potri.001G252000	Potra2n1c2192	0.258662	-0.620833	-1.14196	AT1G07220.1	0	Arabidopsis thaliana protein of unknown function (DUF821)
Potri.003G057000	Potra2n3c7965	0.314171	-0.620284	-2.84173	AT5G67150.1	0	HXXXD-type acyl-transferase family protein
Potri.001G163600	Potra2n1c1437	0.23577	-0.618775	-1.29501	AT3G14240.1	0	Subtilase family protein
Potri.016G086100	Potra2n16c30045	0.480376	-0.61779	-1.8724	AT1G26500.1	0	Pentatricopeptide repeat (PPR) superfamily protein
Potri.001G347900	Potra2n1c3054	0.333048	-0.616728	-1.35415	AT5G14580.1	0	polyribonucleotide nucleotidyltransferase, putative
Potri.018G126000	#N/A	0.370383	-0.615497	-2.52153	AT3G22142.1	0	Bifunctional inhibitor/lipid-transfer protein/seed storage 2S albumin superfamily protein
Potri.007G134600	Potra2n7c15496	0.268123	-0.615146	-1.28013	AT2G43560.1	0	FKBP-like peptidyl-prolyl cis-trans isomerase family protein
Potri.017G001000	Potra2n7c15401	0.177493	-0.612921	-2.63582	AT4G21065.1	0	Tetratricopeptide repeat (TPR)-like superfamily protein
Potri.001G188000	#N/A	0.274748	-0.612687	-1.19815	AT3G16300.1	0	Uncharacterised protein family (UPF0497)
Potri.003G124800	Potra2n3c7370	0.128424	-0.610092	-1.09626	AT1G63430.1	0	Leucine-rich repeat protein kinase family protein
Potri.002G052000	#N/A	0.105082	-0.609251	-2.46446	AT1G03150.1	0	Acyl-CoA N-acyltransferases (NAT) superfamily protein
Potri.004G113500	Potra2n4c9470	0.201533	-0.607928	-1.42017	AT5G15740.1	0	O-fucosyltransferase family protein
Potri.008G106500	Potra2n8c17588	0.0675794	-0.604899	-1.42733	AT5G66520.1	0	Tetratricopeptide repeat (TPR)-like superfamily protein
Potri.015G118500	Potra2n81s34514	0.296427	-0.604864	-1.12071	AT1G10180.1	0	0
Potri.006G280600	#N/A	0.175719	-0.603415	-1.30585	AT4G20325.1	0	0
Potri.013G080400	#N/A	0.226256	-0.603258	-2.07732	AT4G24350.1	0	Phosphorylase superfamily protein
Potri.009G076500	Potra2n9c19590	0.188478	-0.602362	-2.57443	AT5G58480.1	0	O-Glycosyl hydrolases family 17 protein
Potri.003G209800	#N/A	0.132707	-0.601318	-2.26891	AT5G10400.1	0	Histone superfamily protein
Potri.001G195900	Potra2n1c1697	0.0278456	-0.59899	-1.18058	AT5G11730.1	0	Core-2/I-branching beta-1,6-N-acetylglucosaminyltransferase family protein
Potri.003G175300	Potra2n3c6906	0.411434	-0.596524	-1.76653	AT1G04650.1	0	0
Potri.005G150800	Potra2n5c11462	0.358584	-0.595019	-2.516	AT5G60930.1	0	P-loop containing nucleoside triphosphate hydrolases superfamily protein
Potri.004G111300	Potra2n4c9453	0.0994179	-0.593326	-2.02435	AT3G02330.1	0	Pentatricopeptide repeat (PPR) superfamily protein
Potri.005G209300	Potra2n5c10980	0.334303	-0.592989	-3.25114	0	0	0
Potri.002G236300	Potra2n2c4291	0.245791	-0.591872	-1.61388	AT3G23740.1	0	0
Potri.018G079400	#N/A	0.20379	-0.591503	-4.61287	AT3G29300.1	0	0
Potri.002G067600	Potra2n2c5814	0.0263473	-0.589771	-1.97011	AT1G21090.1	0	Cupredoxin superfamily protein
Potri.004G054000	Potra2n4c8885	0.0428424	-0.589043	-2.00675	AT1G28690.1	0	Tetratricopeptide repeat (TPR)-like superfamily protein
Potri.016G137000	Potra2n16c30506	0.372331	-0.58757	-2.37439	AT5G01890.1	0	Leucine-rich receptor-like protein kinase family protein
Potri.009G113500	Potra2n9c19124	0.362327	-0.586663	-2.83984	AT3G18840.2	0	Tetratricopeptide repeat (TPR)-like superfamily protein
Potri.006G130000	#N/A	0.0140628	-0.585385	-1.98565	AT3G53380.1	0	Concanavalin A-like lectin protein kinase family protein
Potri.T011100	Potra2n19c34418	0.191444	-0.582109	-2.81919	AT1G72160.1	0	Sec14p-like phosphatidylinositol transfer family protein
Potri.001G028200	Potra2n1c232	0.248239	-0.581834	-1.94298	AT3G54400.1	0	Eukaryotic aspartyl protease family protein
Potri.005G131500	Potra2n5c11640	0.269314	-0.581804	-2.92952	AT5G60150.1	0	0
Potri.009G024800	Potra2n9c19913	0.130448	-0.58081	-2.93558	AT2G31920.1	0	Plant protein of unknown function (DUF936)
Potri.004G140200	Potra2n4c9690	0.297386	-0.579389	-1.01363	AT1G49740.1	0	PLC-like phosphodiesterases superfamily protein
Potri.005G025300	Potra2n5c12612	0.164502	-0.579179	-1.44518	AT3G05520.2	0	Subunits of heterodimeric actin filament capping protein Capz superfamily
Potri.012G071100	Potra2n12c24316	0.082706	-0.575465	-3.10434	AT5G62710.1	0	Leucine-rich repeat protein kinase family protein
Potri.014G068700	Potra2n14c26846	0.169512	-0.57245	-1.94633	AT2G45340.1	0	Leucine-rich repeat protein kinase family protein
Potri.001G090800	Potra2n1c750	0.29951	-0.572401	-1.23979	AT1G64430.2	0	Pentatricopeptide repeat (PPR) superfamily protein
Potri.014G160200	Potra2n14c27692	0.0992607	-0.571809	-1.18352	AT2G42990.1	0	GDSL-like Lipase/Acylhydrolase superfamily protein
Potri.009G039700	Potra2n9c19782	0.0872561	-0.569462	-2.111	AT5G05830.1	0	RING/FYVE/PHD zinc finger superfamily protein
Potri.018G143400	Potra2n18c32052	0.236327	-0.567729	-2.21506	AT4G30020.1	0	PA-domain containing subtilase family protein
Potri.015G071300	Potra2n15c28579	0.110579	-0.566827	-1.65976	AT3G47830.1	0	DNA glycosylase superfamily protein
Potri.010G084000	Potra2n10c21709	0.314012	-0.565117	-1.69146	AT3G22670.1	0	Pentatricopeptide repeat (PPR) superfamily protein
Potri.010G195100	Potra2n10c20698	0.350764	-0.563399	-2.01335	AT5G05830.1	0	RING/FYVE/PHD zinc finger superfamily protein
Potri.003G145600	Potra2n3c7180	0.0786441	-0.559665	-1.01891	AT1G64650.1	0	Major facilitator superfamily protein
Potri.010G098000	Potra2n10c21591	0.4663	-0.559157	-1.41026	AT2G02170.2	0	Remorin family protein
Potri.T131100	Potra2n1c2526	0.27055	-0.55862	-2.07985	AT4G33760.1	0	tRNA synthetase class II (D, K and N) family protein
Potri.T071200	#N/A	0.160373	-0.557446	-1.45737	AT5G05330.1	0	HMG-box (high mobility group) DNA-binding family protein
Potri.011G139200	Potra2n680s36435	0.0509126	-0.557011	-1.87791	AT3G20490.1	0	0
Potri.001G256700	Potra2n1c2236	0.403857	-0.554638	-3.02071	AT1G51405.1	0	myosin-related
Potri.002G185100	Potra2n2c4730	0.0859021	-0.551281	-1.94559	AT4G01650.2	0	Polyketide cyclase / dehydrase and lipid transport protein
Potri.018G090000	Potra2n18c32486	0.178897	-0.550783	-1.25996	AT5G57340.2	0	0
Potri.003G057100	#N/A	0.2642	-0.550717	-3.12633	AT3G50280.1	0	HXXXD-type acyl-transferase family protein
Potri.018G023200	Potra2n18c33061	0.0119784	-0.550478	-2.61849	AT2G25270.1	0	0
Potri.009G100900	Potra2n9c19236	0.0679416	-0.548685	-1.49044	AT4G34020.1	0	Class I glutamine amidotransferase-like superfamily protein
Potri.008G069800	Potra2n8c17243	0.186753	-0.548021	-2.50095	AT3G11150.1	0	2-oxoglutarate (2OG) and Fe(II)-dependent oxygenase superfamily protein
Potri.T042700	Potra2n225s35015	0.157853	-0.547185	-1.98959	AT1G01630.1	0	Sec14p-like phosphatidylinositol transfer family protein
Potri.015G130100	#N/A	0.34871	-0.547013	-1.73327	AT5G51560.1	0	Leucine-rich repeat protein kinase family protein
Potri.010G160200	Potra2n10c21018	0.0717881	-0.546435	-1.74946	AT3G29320.1	0	Glycosyl transferase, family 35
Potri.013G091000	Potra2n13c25518	0.371077	-0.545731	-2.0967	AT3G56370.1	0	Leucine-rich repeat protein kinase family protein
Potri.003G102100	Potra2n3c7600	0.371149	-0.544642	-1.96152	0	0	0
Potri.014G154900	Potra2n14c27645	0.0846261	-0.544061	-1.33878	AT2G32500.1	0	Stress responsive alpha-beta barrel domain protein
Potri.013G010500	Potra2n13c26208	0.00655013	-0.543836	-2.54341	AT5G26910.1	0	0
Potri.001G289000	#N/A	0.0416382	-0.542409	-2.31412	AT4G33760.1	0	tRNA synthetase class II (D, K and N) family protein
Potri.008G013500	Potra2n8c16743	0.181653	-0.539163	-1.5092	AT5G04885.1	0	Glycosyl hydrolase family protein
Potri.015G144900	Potra2n15c27982	0.103784	-0.536416	-1.29976	AT3G49000.1	0	RNA polymerase III subunit RPC82 family protein
Potri.001G114400	Potra2n1c974	0.412852	-0.535892	-1.83099	AT4G22860.1	0	Cell cycle regulated microtubule associated protein
Potri.008G162800	Potra2n8c18128	0.0592494	-0.535585	-2.6556	AT3G23090.1	0	TPX2 (targeting protein for Xklp2) protein family
Potri.005G026100	Potra2n5c12607	0.499097	-0.532712	-2.04759	AT1G56210.1	0	Heavy metal transport/detoxification superfamily protein
Potri.002G106100	Potra2n2c5454	0.208295	-0.52311	-2.48092	AT5G60930.1	0	P-loop containing nucleoside triphosphate hydrolases superfamily protein
Potri.008G106200	Potra2n8c17585	0.0113754	-0.521051	-1.97423	AT3G06660.1	0	PAPA-1-like family protein / zinc finger (HIT type) family protein
Potri.016G114900	Potra2n16c30306	0.263784	-0.520513	-1.6127	AT3G09000.1	0	proline-rich family protein
Potri.008G214900	Potra2n8c18566	0.308967	-0.520258	-1.52009	AT5G18590.1	0	Galactose oxidase/kelch repeat superfamily protein
Potri.006G045100	Potra2n6c15019	0.276345	-0.520073	-2.62627	AT2G41450.1	0	N-acetyltransferases;N-acetyltransferases
Potri.015G146000	#N/A	0.0382658	-0.519509	-2.56813	AT5G23910.1	0	ATP binding microtubule motor family protein
Potri.004G197500	Potra2n4c10150	0.150392	-0.517174	-1.34406	AT2G27060.1	0	Leucine-rich repeat protein kinase family protein
Potri.006G218300	Potra2n6c13399	0.305544	-0.516296	-2.25733	AT2G45700.1	0	sterile alpha motif (SAM) domain-containing protein
Potri.011G052300	Potra2n11c23334	0.203285	-0.515317	-1.62251	AT2G33760.1	0	Pentatricopeptide repeat (PPR) superfamily protein
Potri.015G039200	#N/A	0.00942919	-0.511566	-2.23575	AT1G73620.1	0	Pathogenesis-related thaumatin superfamily protein
Potri.005G130000	Potra2n5c11656	0.046666	-0.511331	-1.44162	AT5G66600.1	0	Protein of unknown function, DUF547
Potri.014G150900	Potra2n14c27615	0.0625064	-0.511291	-2.41392	AT4G08910.1	0	0
Potri.008G206200	Potra2n8c18527	0.0188627	-0.51068	-1.18264	AT3G06950.1	0	Pseudouridine synthase family protein
Potri.014G125700	Potra2n14c27372	0.361574	-0.510312	-1.63025	AT2G47500.1	0	P-loop nucleoside triphosphate hydrolases superfamily protein with CH (Calponin Homology) domain
Potri.007G145400	Potra2n7c15410	0.0528783	-0.509616	-1.61473	AT2G43990.1	0	0
Potri.014G077500	Potra2n14c26932	0.232666	-0.509538	-1.48157	AT1G12600.1	0	UDP-N-acetylglucosamine (UAA) transporter family
Potri.009G106100	Potra2n9c19186	0.0534807	-0.507936	-1.55464	AT4G33945.1	0	ARM repeat superfamily protein
Potri.010G064600	Potra2n10c21878	0.399868	-0.507889	-2.06157	AT1G10580.1	0	Transducin/WD40 repeat-like superfamily protein
Potri.014G089800	Potra2n14c27043	0.107397	-0.506829	-1.63298	AT4G01270.1	0	RING/U-box superfamily protein
Potri.014G158400	Potra2n14c27675	0.0180928	-0.506716	-3.09188	AT2G05790.1	0	O-Glycosyl hydrolases family 17 protein
Potri.014G092500	Potra2n14c27070	0.275661	-0.506189	-1.24292	AT4G01210.1	0	glycosyl transferase family 1 protein
Potri.008G188000	Potra2n8c18361	0.0140535	-0.505994	-2.36648	AT1G70550.2	0	Protein of Unknown Function (DUF239)
Potri.019G125300	#N/A	0.116487	-0.504961	-1.29461	AT2G16030.1	0	S-adenosyl-L-methionine-dependent methyltransferases superfamily protein
Potri.013G006700	Potra2n13c26244	0.180981	-0.504752	-1.47049	AT1G56570.1	0	Tetratricopeptide repeat (TPR)-like superfamily protein
Potri.009G075900	Potra2n9c19584	0.48465	-0.503536	-1.9171	AT5G58520.1	0	Protein kinase superfamily protein
Potri.001G173100	Potra2n1c1525	0.0329346	-0.503294	-1.00395	AT1G15420.1	0	0
Potri.001G417400	Potra2n1c3624	0.224003	-0.503283	-1.10952	AT4G04790.1	0	Tetratricopeptide repeat (TPR)-like superfamily protein
Potri.018G128700	#N/A	0.25635	-0.50167	-2.05001	AT3G24150.1	0	0
Potri.003G167600	Potra2n3c6979	0.169474	-0.501556	-1.10966	AT2G35450.1	0	catalytics;hydrolases
Potri.013G158800	Potra2n13c24951	0.112672	-0.497986	-1.25737	AT5G58300.2	0	Leucine-rich repeat protein kinase family protein
Potri.004G228900	Potra2n4c10422	0.154676	-0.493897	-2.29112	AT5G49880.1	0	mitotic checkpoint family protein
Potri.003G207700	#N/A	0.411956	-0.491736	-2.14187	AT5G10400.1	0	Histone superfamily protein
Potri.008G140000	Potra2n8c17913	0.0110458	-0.491618	-1.57551	AT2G35585.1	0	0
Potri.004G165300	Potra2n4c9909	0.079867	-0.490852	-2.20165	AT4G38840.1	0	SAUR-like auxin-responsive protein family
Potri.003G031600	Potra2n3c8145	0.252859	-0.48901	-1.58756	AT3G15930.1	0	Pentatricopeptide repeat (PPR) superfamily protein
Potri.T072500	Potra2n1c2681	0.0981167	-0.486664	-1.27563	0	0	0
Potri.005G053300	Potra2n5c12386	0.0464411	-0.486532	-1.84425	AT4G12540.1	0	0
Potri.006G258700	Potra2n6c13023	0.245514	-0.484175	-1.7586	AT2G25270.1	0	0
Potri.013G109400	Potra2n13c25367	0.202685	-0.482873	-1.84955	AT1G72040.1	0	P-loop containing nucleoside triphosphate hydrolases superfamily protein
Potri.002G025600	#N/A	0.489357	-0.479083	-2.60064	AT1G19880.1	0	Regulator of chromosome condensation (RCC1) family protein
Potri.006G212100	Potra2n6c13463	0.127824	-0.478724	-1.37213	AT3G52630.1	0	Nucleic acid-binding, OB-fold-like protein
Potri.015G135200	Potra2n15c28064	0.274648	-0.474236	-1.96172	AT5G62170.1	0	0
Potri.004G106000	Potra2n4c9405	0.16871	-0.472456	-2.76931	AT1G67180.1	0	zinc finger (C3HC4-type RING finger) family protein / BRCT domain-containing protein
Potri.015G063700	Potra2n15c28656	0.131555	-0.469693	-2.37719	AT5G62550.1	0	0
Potri.002G083400	Potra2n2c5663	0.000884752	-0.469619	-1.81757	AT1G77580.2	0	Plant protein of unknown function (DUF869)
Potri.004G101500	Potra2n4c9360	0.294232	-0.469471	-1.09127	AT3G02530.1	0	TCP-1/cpn60 chaperonin family protein
Potri.001G450200	Potra2n11c22514	0.360949	-0.468036	-1.33918	AT1G32930.1	0	Galactosyltransferase family protein
Potri.003G218500	Potra2n3c6512	0.137934	-0.468022	-1.21139	AT3G13560.1	0	O-Glycosyl hydrolases family 17 protein
Potri.001G006500	Potra2n1c60	0.198226	-0.466078	-2.43392	AT3G13560.2	0	O-Glycosyl hydrolases family 17 protein
Potri.006G076100	Potra2n6c14687	0.481603	-0.465446	-1.27681	AT4G33170.1	0	Tetratricopeptide repeat (TPR)-like superfamily protein
Potri.006G152800	Potra2n6c13964	0.280121	-0.460886	-1.07636	AT4G29240.1	0	Leucine-rich repeat (LRR) family protein
Potri.018G127400	Potra2n18c32163	0.323398	-0.460697	-1.10248	AT4G32272.1	0	Nucleotide/sugar transporter family protein
Potri.013G132700	Potra2n13c25146	0.103004	-0.460581	-1.22586	AT2G20710.1	0	Tetratricopeptide repeat (TPR)-like superfamily protein
Potri.006G210700	Potra2n6c13477	0.394093	-0.46039	-2.5356	AT2G36200.1	0	P-loop containing nucleoside triphosphate hydrolases superfamily protein
Potri.010G065500	Potra2n10c21870	0.138312	-0.459013	-1.45531	AT5G43960.1	0	Nuclear transport factor 2 (NTF2) family protein with RNA binding (RRM-RBD-RNP motifs) domain
Potri.016G021400	#N/A	0.328955	-0.458311	-1.30206	AT2G32170.1	0	S-adenosyl-L-methionine-dependent methyltransferases superfamily protein
Potri.001G385100	#N/A	0.427007	-0.45736	-1.02799	0	0	0
Potri.010G140900	Potra2n10c21178	0.0281987	-0.457079	-3.18661	AT3G58650.1	0	0
Potri.005G102800	Potra2n5c11895	0.176029	-0.455575	-1.65842	AT4G38380.1	0	MATE efflux family protein
Potri.011G057900	Potra2n11c23291	0.166601	-0.455362	-1.60136	AT5G46100.1	0	Pentatricopeptide repeat (PPR) superfamily protein
Potri.014G143100	Potra2n14c27547	0.0590472	-0.452512	-1.93641	AT3G58690.1	0	Protein kinase superfamily protein
Potri.013G124100	Potra2n13c25222	0.0944273	-0.452493	-1.02339	AT1G06270.1	0	Pentatricopeptide repeat (PPR) superfamily protein
Potri.007G016800	Potra2n7c16491	0.0333057	-0.450551	-3.15919	AT5G66330.1	0	Leucine-rich repeat (LRR) family protein
Potri.018G104400	Potra2n18c32332	0.318767	-0.450402	-2.85861	0	0	0
Potri.013G005400	Potra2n13c26257	0.299087	-0.449912	-1.79187	AT1G56690.1	0	Pentatricopeptide repeat (PPR) superfamily protein
Potri.016G141400	Potra2n16c30551	0.455504	-0.449181	-2.04646	AT1G20670.1	0	DNA-binding bromodomain-containing protein
Potri.017G080300	Potra2n17c31224	0.140023	-0.447513	-1.23078	AT3G28760.2	0	0
Potri.005G097600	Potra2n5c11947	0.185519	-0.447064	-1.46151	AT1G16520.1	0	0
Potri.002G236000	Potra2n2c4294	0.0139052	-0.44636	-1.39318	AT3G23710.1	0	Tic22-like family protein
Potri.004G124400	#N/A	0.496202	-0.445225	-1.36829	AT5G39350.1	0	Tetratricopeptide repeat (TPR)-like superfamily protein
Potri.001G094600	Potra2n1c786	0.221309	-0.445021	-1.24355	AT5G41760.1	0	Nucleotide-sugar transporter family protein
Potri.001G233700	Potra2n1c2018	0.472389	-0.443476	-1.89668	AT3G45850.2	0	P-loop containing nucleoside triphosphate hydrolases superfamily protein
Potri.004G177200	Potra2n4c10007	0.0508372	-0.443268	-1.95746	AT1G21740.1	0	Protein of unknown function (DUF630 and DUF632)
Potri.015G026200	Potra2n15c28983	0.112597	-0.443085	-1.29249	AT2G41620.1	0	Nucleoporin interacting component (Nup93/Nic96-like) family protein
Potri.008G217000	Potra2n8c18546	0.133562	-0.442594	-2.4488	AT4G15720.1	0	Tetratricopeptide repeat (TPR)-like superfamily protein
Potri.005G131800	Potra2n5c11638	0.307212	-0.441989	-1.81492	AT3G50420.1	0	Pentatricopeptide repeat (PPR) superfamily protein
Potri.014G111500	Potra2n14c27238	0.368323	-0.439687	-1.88598	AT2G46980.2	0	0
Potri.001G022400	Potra2n1c186	0.0568974	-0.439216	-1.09869	AT1G22220.1	0	F-box family protein
Potri.004G129000	Potra2n4c9595	0.305667	-0.438587	-1.54237	AT5G15080.1	0	Protein kinase superfamily protein
Potri.012G086400	Potra2n12c24434	0.240357	-0.437528	-2.52719	AT4G24710.1	0	P-loop containing nucleoside triphosphate hydrolases superfamily protein
Potri.016G111600	Potra2n16c30271	0.366356	-0.437133	-1.4629	AT3G09060.1	0	Pentatricopeptide repeat (PPR) superfamily protein
Potri.001G180200	Potra2n1c1588	0.486411	-0.436924	-1.58919	AT1G79950.1	0	RAD3-like DNA-binding helicase protein
Potri.015G107700	#N/A	0.104425	-0.433367	-2.28032	0	0	0
Potri.006G245200	Potra2n6c13145	0.400712	-0.432135	-1.16432	AT5G11460.1	0	Protein of unknown function (DUF581)
Potri.005G003400	Potra2n5c12799	0.0112472	-0.431319	-2.49928	AT1G09450.1	0	Protein kinase superfamily protein
Potri.013G033900	Potra2n13c26001	0.0827142	-0.431036	-1.29076	AT5G27950.1	0	P-loop containing nucleoside triphosphate hydrolases superfamily protein
Potri.002G178300	Potra2n2c4788	0.284649	-0.428298	-2.99513	AT2G46760.1	0	D-arabinono-1,4-lactone oxidase family protein
Potri.004G004800	Potra2n4c8450	0.0811483	-0.427147	-1.0332	AT2G20060.1	0	Ribosomal protein L4/L1 family
Potri.005G205700	Potra2n5c11016	0.0180896	-0.424815	-2.07401	AT1G06660.1	0	0
Potri.010G198700	Potra2n10c20662	0.163235	-0.423821	-1.01738	AT3G53850.1	0	Uncharacterised protein family (UPF0497)
Potri.014G034800	Potra2n14c26583	0.175278	-0.423698	-1.17668	AT5G42690.1	0	Protein of unknown function, DUF547
Potri.001G436400	Potra2n1c3708	0.398644	-0.41848	-1.19386	AT1G17200.1	0	Uncharacterised protein family (UPF0497)
Potri.002G106000	Potra2n2c5455	0.274396	-0.418202	-2.42497	AT5G60930.1	0	P-loop containing nucleoside triphosphate hydrolases superfamily protein
Potri.006G166600	Potra2n6c13859	0.237538	-0.41791	-1.24692	AT2G18890.1	0	Protein kinase superfamily protein
Potri.006G279700	Potra2n6c12843	0.194196	-0.417242	-1.06995	AT4G31210.1	0	DNA topoisomerase, type IA, core
Potri.008G097700	Potra2n8c17503	0.399632	-0.417141	-2.49171	AT1G26330.1	0	DNA binding
Potri.010G069200	Potra2n10c21833	0.26913	-0.416165	-2.12117	AT4G14310.1	0	Transducin/WD40 repeat-like superfamily protein
Potri.015G147900	Potra2n15c27957	0.051485	-0.414652	-1.99722	AT5G37010.1	0	0
Potri.015G119300	#N/A	0.251462	-0.414129	-1.26231	AT1G10180.1	0	0
Potri.009G089800	Potra2n9c19328	0.244503	-0.413852	-1.51996	AT1G49890.1	0	Family of unknown function (DUF566)
Potri.006G182000	#N/A	0.279044	-0.412122	-1.07079	AT2G24060.1	0	Translation initiation factor 3 protein
Potri.013G017700	Potra2n13c26149	0.0952988	-0.411338	-2.17528	AT5G27690.1	0	Heavy metal transport/detoxification superfamily protein
Potri.017G137200	Potra2n17c30747	0.476452	-0.410911	-1.02261	AT3G14330.1	0	Tetratricopeptide repeat (TPR)-like superfamily protein
Potri.016G122200	Potra2n16c30382	0.249598	-0.410216	-1.09202	AT1G07080.1	0	Thioredoxin superfamily protein
Potri.015G106300	Potra2n15c28216	0.0328842	-0.408937	-1.44676	AT5G50970.1	0	transducin family protein / WD-40 repeat family protein
Potri.010G074000	#N/A	0.123108	-0.408128	-1.92791	AT3G23160.1	0	Protein of unknown function (DUF668)
Potri.008G154200	#N/A	0.00666047	-0.407598	-1.23917	AT1G05430.1	0	0
Potri.006G213700	Potra2n6c13442	0.290192	-0.406588	-1.27073	AT3G53540.1	0	0
Potri.001G027900	Potra2n1c229	0.462172	-0.406288	-2.63183	AT3G07960.1	0	Phosphatidylinositol-4-phosphate 5-kinase family protein
Potri.011G126600	Potra2n11c22737	0.208511	-0.406177	-1.74964	0	0	0
Potri.007G000500	Potra2n7c16637	0.360054	-0.405845	-1.54895	AT3G12340.1	0	FKBP-like peptidyl-prolyl cis-trans isomerase family protein
Potri.003G212600	Potra2n3c6562	0.164345	-0.404769	-1.90723	AT1G51130.1	0	Nse4, component of Smc5/6 DNA repair complex
Potri.006G048600	Potra2n6c14979	0.287903	-0.404378	-2.7319	AT3G10310.1	0	P-loop nucleoside triphosphate hydrolases superfamily protein with CH (Calponin Homology) domain
Potri.007G146800	Potra2n7c15402	0.207483	-0.404008	-1.76323	AT3G25970.1	0	Pentatricopeptide repeat (PPR) superfamily protein
Potri.015G147700	#N/A	0.0220625	-0.401896	-1.08619	AT3G58660.1	0	Ribosomal protein L1p/L10e family
Potri.018G072500	Potra2n18c32638	0.00897419	-0.401265	-2.52408	AT4G13370.1	0	Plant protein of unknown function (DUF936)
Potri.019G058600	Potra2n19c33884	0.458587	-0.401207	-1.19536	AT3G56370.1	0	Leucine-rich repeat protein kinase family protein
Potri.014G155900	Potra2n14c27654	0.261383	-0.401085	-3.89429	AT2G32590.1	0	0
Potri.013G124200	Potra2n13c25221	0.244629	-0.400986	-2.61663	AT1G06260.1	0	Cysteine proteinases superfamily protein
Potri.001G157200	Potra2n1c1379	0.282204	-0.399873	-1.38404	AT5G47380.1	0	Protein of unknown function, DUF547
Potri.001G070100	Potra2n1c563	0.183655	-0.398677	-1.2587	AT3G26935.1	0	DHHC-type zinc finger family protein
Potri.013G034400	#N/A	0.417056	-0.39775	-1.3737	AT1G12700.1	0	ATP binding;nucleic acid binding;helicases
Potri.005G085600	Potra2n5c12082	0.0338999	-0.397564	-1.31695	AT1G10490.1	0	Domain of unknown function (DUF1726) ;Putative ATPase (DUF699)
Potri.001G200000	Potra2n1c1733	0.0678638	-0.396258	-1.09549	AT3G13690.1	0	Protein kinase protein with adenine nucleotide alpha hydrolases-like domain
Potri.008G110900	#N/A	0.337897	-0.394937	-2.40556	AT1G68730.1	0	Zim17-type zinc finger protein
Potri.019G086800	Potra2n19c33588	0.290046	-0.394648	-1.04621	AT1G34270.1	0	Exostosin family protein
Potri.009G006100	Potra2n9c20063	0.00466527	-0.393549	-2.63634	AT5G04320.2	0	Shugoshin C terminus
Potri.005G011900	Potra2n5c12714	0.247243	-0.392501	-1.1654	AT1G09280.1	0	0
Potri.003G164100	Potra2n3c7018	0.15292	-0.392445	-1.16491	AT5G13260.1	0	0
Potri.018G036400	Potra2n18c32929	0.285655	-0.392231	-1.63479	AT5G25590.1	0	Protein of unknown function (DUF630 and DUF632)
Potri.006G096400	Potra2n6c14491	0.460731	-0.391235	-1.69146	AT3G09080.1	0	Transducin/WD40 repeat-like superfamily protein
Potri.001G240000	Potra2n1c2076	0.295935	-0.391058	-1.76629	AT5G24318.1	0	O-Glycosyl hydrolases family 17 protein
Potri.005G130700	Potra2n5c11650	0.451354	-0.389606	-1.61924	AT5G66560.1	0	Phototropic-responsive NPH3 family protein
Potri.008G169200	Potra2n8c18192	0.0948559	-0.387975	-2.36913	AT4G14310.1	0	Transducin/WD40 repeat-like superfamily protein
Potri.007G035900	Potra2n7c16315	0.426711	-0.387815	-1.86775	AT5G66960.1	0	Prolyl oligopeptidase family protein
Potri.003G169300	Potra2n3c6961	0.223149	-0.387032	-1.83608	AT1G67320.2	0	DNA primase, large subunit family
Potri.010G121600	#N/A	0.158701	-0.384773	-1.32461	AT1G68410.1	0	Protein phosphatase 2C family protein
Potri.018G140200	Potra2n18c32079	0.0243694	-0.384122	-2.23529	AT5G57120.1	0	0
Potri.014G036500	Potra2n14c26599	0.062648	-0.383352	-2.20525	AT1G47670.1	0	Transmembrane amino acid transporter family protein
Potri.004G060300	#N/A	0.0589656	-0.38262	-1.5753	AT1G29270.1	0	0
Potri.002G169000	#N/A	0.430548	-0.382165	-2.28288	0	0	0
Potri.002G224400	Potra2n2c4469	0.204649	-0.381751	-1.26728	AT2G05810.1	0	ARM repeat superfamily protein
Potri.005G241300	Potra2n5c10671	0.106122	-0.38147	-1.02667	AT4G16630.1	0	DEA(D/H)-box RNA helicase family protein
Potri.017G063800	Potra2n17c31390	0.145906	-0.380878	-1.06757	AT3G26935.1	0	DHHC-type zinc finger family protein
[truncated: 1,130 more rows]

## Sheet: Dataset S2C
Dataset S2C. Growth cessation and bud set related genes (GBGs) in WT shoots apex shown in Fig.3B
[truncated: 6,743 more rows]

## Sheet: Dataset S2D
Dataset S2D: Up-regulated gene information overlapping from AP2L/TOEL mutant (Dataset S2A) and growth cessation and bud set transcriptome data (Dataset S2C) shown in Fig. 3C
[truncated: 916 more rows]

[truncated: 2 more sheets: Dataset S2E, Dataset S2F]
