# Supplementary material for: Genetic control of seasonal meristem arrest in trees
Source: Proc Natl Acad Sci U S A. 2025 Nov 26;122(48):e2505641122. doi: 10.1073/pnas.2505641122 (PMC12685071; doi:10.1073/pnas.2505641122)
Supplement: Supplementary file 4 — Dataset S03 (XLSX) [file pnas.2505641122.sd03.xlsx]

## Sheet: Dataset S3A
Dataset S3A. Enriched target sites of AP2L1 identified by ChIP-seq. This table contains 2730 AP2L1 putaitve targets that existed at two biological replications (bio) of AP2L1 ChIP-seq.
ChIP-seq_Bio1									ChIP-seq_Bio2
Populus Tremula Gene ID	Populus Trichocarpa Gene ID	Chr	start	end	ChIP-seq_Bio1_peak type	Closest Arabidopsis homolog	Closest Arabidopsis name	Description	Populus Tremula Gene ID	Populus Trichocarpa Gene ID	Chr	start	end	ChIP-seq_Bio1_peak type	Closest Arabidopsis homolog	Closest Arabidopsis name	Description
Potra2n17c31290	Potri.017G074000	chr17	7303542	7304124	Distal Intergenic	AT3G28345	0	ABC transporter family protein	Potra2n1c32		chr1	217136	217505	Promoter (1-2kb)
Potra2n17c31290	Potri.017G074000	chr17	7316752	7317023	Promoter (3-4kb)	AT3G28345	0	ABC transporter family protein	Potra2n1c105	Potri.001G010700	chr1	812701	812928	Promoter (<=1kb)	AT3G45240.1	ATSNAK2,GRIK1	geminivirus rep interacting kinase 1
Potra2n9c19676	Potri.009G051200	chr9	7751219	7751663	Promoter (<=1kb)	AT3G21090	0	ABC-2 type transporter family protein	Potra2n1c124	Potri.001G015500	chr1	1323366	1323801	Promoter (2-3kb)	AT3G45140.1	ATLOX2,LOX2	lipoxygenase 2
Potra2n16c29837	Potri.016G065900	chr16	4735440	4735873	Promoter (1-2kb)	AT5G06530	0	ABC-2 type transporter family protein	Potra2n1c128	Potri.001G016100	chr1	1386497	1386812	Promoter (<=1kb)	0	0	0
Potra2n16c29837	Potri.016G065900	chr16	4738892	4739212	Promoter (<=1kb)	AT5G06530	0	ABC-2 type transporter family protein	Potra2n1c144	Potri.001G017400	chr1	1478607	1479020	Promoter (<=1kb)	AT1G76320.1	FRS4	FAR1-related sequence 4
Potra2n6c13586	Potri.006G199500	chr6	6174777	6175094	Promoter (1-2kb)	AT5G06530	0	ABC-2 type transporter family protein	Potra2n1c145	Potri.001G017500	chr1	1492475	1492726	Promoter (1-2kb)	AT3G20820.1	0	Leucine-rich repeat (LRR) family protein
Potra2n6c13586	Potri.006G199500	chr6	6178598	6179005	Promoter (2-3kb)	AT5G06530	0	ABC-2 type transporter family protein	Potra2n1c146		chr1	1535753	1536099	Distal Intergenic
Potra2n6c13586	Potri.006G199500	chr6	6182082	6182646	Distal Intergenic	AT5G06530	0	ABC-2 type transporter family protein	Potra2n1c150	Potri.001G018900	chr1	1729164	1729512	Promoter (3-4kb)	AT1G51220.1	WIP5	WIP domain protein 5
Potra2n6c13586	Potri.006G199500	chr6	6183210	6183512	Distal Intergenic	AT5G06530	0	ABC-2 type transporter family protein	Potra2n1c152	Potri.001G019100	chr1	1744277	1744829	Promoter (2-3kb)	AT1G63440.1	HMA5	heavy metal atpase 5
Potra2n4c10292	Potri.004G214000	chr4	18947690	18947971	Promoter (1-2kb)	AT2G28070	0	ABC-2 type transporter family protein	Potra2n1c168	Potri.001G020300	chr1	1969160	1969507	Promoter (<=1kb)	AT3G51950.1	0	Zinc finger (CCCH-type) family protein / RNA recognition motif (RRM)-containing protein
Potra2n7c15779	Potri.007G104800	chr7	2988974	2989455	Promoter (1-2kb)	AT2G13610	0	ABC-2 type transporter family protein	Potra2n1c168	Potri.001G020300	chr1	1974819	1975045	Distal Intergenic	AT3G51950.1	0	Zinc finger (CCCH-type) family protein / RNA recognition motif (RRM)-containing protein
Potra2n15c28970	Potri.015G027600	chr15	10749841	10750196	Promoter (1-2kb)	AT5G52860	0	ABC-2 type transporter family protein	Potra2n1c176	Potri.001G021000	chr1	2026967	2027364	Distal Intergenic	AT5G13460.1	IQD11	IQ-domain 11
Potra2n8c16907	Potri.008G033000	chr8	1669562	1669947	3' UTR	AT2G36840	0	ACT-like superfamily protein	Potra2n1c176	Potri.001G021000	chr1	2032117	2032351	Promoter (<=1kb)	AT5G13460.1	IQD11	IQ-domain 11
Potra2n8c17088	Potri.010G207700	chr8	2958060	2958389	Promoter (1-2kb)	AT2G39570	0	ACT domain-containing protein	Potra2n1c199	Potri.001G024100	chr1	2195942	2196244	Promoter (2-3kb)	AT2G38800.1	0	Plant calmodulin-binding protein-related
Potra2n6c14463	Potri.006G099600	chr6	16248272	16248589	Promoter (<=1kb)	AT5G01520	0	RING/U-box superfamily protein	Potra2n1c222	Potri.001G026900	chr1	2352323	2352697	Promoter (<=1kb)	AT5G19420.2	0	Regulator of chromosome condensation (RCC1) family with FYVE zinc finger domain
Potra2n15c28183	Potri.015G108900	chr15	2371041	2371353	Promoter (<=1kb)	AT5G51050	0	Mitochondrial substrate carrier family protein	Potra2n1c229	Potri.001G027900	chr1	2428163	2428589	Distal Intergenic	AT3G07960.1	0	Phosphatidylinositol-4-phosphate 5-kinase family protein
Potra2n8c17006	Potri.008G044700	chr8	2393261	2393659	Promoter (1-2kb)	AT3G54770	0	RNA-binding (RRM/RBD/RNP motifs) family protein	Potra2n1c232	Potri.001G028200	chr1	2462499	2462777	Distal Intergenic	AT3G54400.1	0	Eukaryotic aspartyl protease family protein
Potra2n2c5480	Potri.005G158300	chr2	16088430	16089511	Promoter (1-2kb)	AT5G10940	0	transducin family protein / WD-40 repeat family protein	Potra2n1c232	Potri.001G028200	chr1	2469309	2469915	Promoter (<=1kb)	AT3G54400.1	0	Eukaryotic aspartyl protease family protein
Potra2n16c30473	Potri.016G133200	chr16	12555922	12556213	Distal Intergenic	AT2G40475	0	0	Potra2n1c235	Potri.001G028400	chr1	2482929	2483299	Promoter (<=1kb)	AT3G54390.1	0	sequence-specific DNA binding transcription factors
Potra2n722s36599	Potri.015G051800	scaffold722	90751	91540	Promoter (1-2kb)	AT3G18490	0	Eukaryotic aspartyl protease family protein	Potra2n1c261	Potri.001G031800	chr1	2716654	2717244	Promoter (<=1kb)	AT5G06980.4	0	0
Potra2n722s36599	Potri.015G051800	scaffold722	92732	93161	Promoter (<=1kb)	AT3G18490	0	Eukaryotic aspartyl protease family protein	Potra2n1c270	Potri.001G032900	chr1	2793812	2794104	Promoter (<=1kb)	AT3G12490.2	ATCYS6,ATCYSB,CYSB	cystatin B
Potra2n2c5295	Potri.002G122900	chr2	14496994	14497335	Promoter (<=1kb)	AT3G16150	0	N-terminal nucleophile aminohydrolases (Ntn hydrolases) superfamily protein	Potra2n1c317	Potri.001G038100	chr1	3114018	3114269	Promoter (<=1kb)	AT1G16180.2	0	Serinc-domain containing serine and sphingolipid biosynthesis protein
Potra2n14c27168	Potri.014G103900	chr14	6990282	6990593	Promoter (3-4kb)	AT1G01180	0	S-adenosyl-L-methionine-dependent methyltransferases superfamily protein	Potra2n1c338	Potri.001G041700	chr1	3409630	3410478	Promoter (<=1kb)	AT1G79720.1	0	Eukaryotic aspartyl protease family protein
Potra2n2c4847	Potri.002G172200	chr2	10866011	10866347	Promoter (1-2kb)	AT1G01250	0	Integrase-type DNA-binding superfamily protein	Potra2n1c351	Potri.001G042900	chr1	3479697	3480123	Promoter (<=1kb)	AT5G48930.1	HCT	hydroxycinnamoyl-CoA shikimate/quinate hydroxycinnamoyl transferase
Potra2n2c4847	Potri.002G172200	chr2	10870088	10870347	Promoter (2-3kb)	AT1G01250	0	Integrase-type DNA-binding superfamily protein	Potra2n1c352	Potri.001G043000	chr1	3488468	3488812	Distal Intergenic	AT4G31860.1	0	Protein phosphatase 2C family protein
Potra2n2c4848	Potri.002G172200	chr2	10874416	10875245	Promoter (1-2kb)	AT1G01250	0	Integrase-type DNA-binding superfamily protein	Potra2n1c384	Potri.001G047500	chr1	4225941	4226273	Distal Intergenic	AT5G10970.1	0	C2H2 and C2HC zinc fingers superfamily protein
Potra2n2c4848	Potri.002G172200	chr2	10889028	10889401	Distal Intergenic	AT1G01250	0	Integrase-type DNA-binding superfamily protein	Potra2n1c384	Potri.001G047500	chr1	4229917	4230248	Promoter (<=1kb)	AT5G10970.1	0	C2H2 and C2HC zinc fingers superfamily protein
Potra2n14c27129	Potri.014G099700	chr14	6591307	6591944	Distal Intergenic	AT1G01260	0	basic helix-loop-helix (bHLH) DNA-binding superfamily protein	Potra2n1c422	Potri.001G051800	chr1	4664535	4664907	Promoter (1-2kb)	AT2G33150.1	KAT2,PED1,PKT3	peroxisomal 3-ketoacyl-CoA thiolase 3
Potra2n2c4854	Potri.002G171700	chr2	10935200	10935533	Promoter (2-3kb)	AT1G01300	0	Eukaryotic aspartyl protease family protein	Potra2n1c424	Potri.001G052100	chr1	4685682	4685941	Promoter (<=1kb)	AT1G04690.1	KAB1,KV-BETA1	potassium channel beta subunit 1
Potra2n17c30645	Potri.017G147200	chr17	470789	471065	Promoter (2-3kb)	AT1G01490	0	Heavy metal transport/detoxification superfamily protein	Potra2n1c424	Potri.001G052100	chr1	4689805	4690092	Distal Intergenic	AT1G04690.1	KAB1,KV-BETA1	potassium channel beta subunit 1
Potra2n2c4932	Potri.002G163400	chr2	11619730	11620192	Promoter (2-3kb)	AT1G01490	0	Heavy metal transport/detoxification superfamily protein	Potra2n1c425	Potri.001G052300	chr1	4697523	4697891	Distal Intergenic	AT4G13710.1	0	Pectin lyase-like superfamily protein
Potra2n14c27034	Potri.014G088800	chr14	5820339	5820801	Promoter (<=1kb)	AT1G01540	0	Protein kinase superfamily protein	Potra2n1c425	Potri.001G052300	chr1	4699688	4699963	Distal Intergenic	AT4G13710.1	0	Pectin lyase-like superfamily protein
Potra2n3c7039	Potri.001G068000	chr3	5080921	5081373	Promoter (<=1kb)	AT1G01630	0	Sec14p-like phosphatidylinositol transfer family protein	Potra2n1c425	Potri.001G052300	chr1	4707977	4708364	Promoter (1-2kb)	AT4G13710.1	0	Pectin lyase-like superfamily protein
Potra2n14c26782	Potri.014G058300	chr14	3802712	3803642	Promoter (3-4kb)	AT1G02070	0	0	Potra2n1c462	Potri.001G056200	chr1	4975711	4975951	Promoter (2-3kb)	AT1G27950.1	LTPG1	glycosylphosphatidylinositol-anchored lipid protein transfer 1
Potra2n555s35935	Potri.002G142600	scaffold555	55154	55581	Promoter (<=1kb)	AT1G02070	0	0	Potra2n1c462	Potri.001G056200	chr1	4978276	4978600	Promoter (<=1kb)	AT1G27950.1	LTPG1	glycosylphosphatidylinositol-anchored lipid protein transfer 1
Potra2n2c5128	Potri.002G143000	chr2	13222088	13222370	Distal Intergenic	AT1G02080	0	transcription regulators	Potra2n1c467	Potri.001G056700	chr1	5026425	5026708	Distal Intergenic	AT3G61470.1	LHCA2	photosystem I light harvesting complex gene 2
Potra2n14c26688	Potri.014G047400	chr14	2973186	2973504	Promoter (2-3kb)	AT1G02110	0	Protein of unknown function (DUF630 and DUF632)	Potra2n1c467	Potri.001G056700	chr1	5028030	5028535	Distal Intergenic	AT3G61470.1	LHCA2	photosystem I light harvesting complex gene 2
Potra2n12c24917	Potri.012G144000	chr12	13576835	13577464	Promoter (3-4kb)	AT1G02260	0	Divalent ion symporter	Potra2n1c467	Potri.001G056700	chr1	5031971	5032485	Distal Intergenic	AT3G61470.1	LHCA2	photosystem I light harvesting complex gene 2
Potra2n2c4616	Potri.002G197900	chr2	8330015	8330467	3' UTR	AT1G02660	0	alpha/beta-Hydrolases superfamily protein	Potra2n1c473	Potri.001G057400	chr1	5111464	5111824	Promoter (2-3kb)	AT1G27320.1	AHK3,HK3	histidine kinase 3
Potra2n15c28344	Potri.015G094100	chr15	3462458	3462821	Promoter (1-2kb)	AT1G02890	0	AAA-type ATPase family protein	Potra2n1c476	Potri.001G057800	chr1	5141172	5141436	Promoter (<=1kb)	AT1G67310.1	0	Calmodulin-binding transcription activator protein with CG-1 and Ankyrin domains
Potra2n5c10968	Potri.005G210400	chr5	3329004	3329263	3' UTR	AT1G03150	0	Acyl-CoA N-acyltransferases (NAT) superfamily protein	Potra2n1c478	Potri.001G058100	chr1	5155210	5155458	Distal Intergenic	AT1G27290.1	0	0
Potra2n5c10986	Potri.005G208700	chr5	3497806	3498371	Promoter (2-3kb)	AT1G03180	0	0	Potra2n1c478	Potri.001G058100	chr1	5156449	5156898	Promoter (2-3kb)	AT1G27290.1	0	0
Potra2n14c27483	Potri.014G136100	chr14	9303811	9304227	Promoter (<=1kb)	AT1G03440	0	Leucine-rich repeat (LRR) family protein	Potra2n1c478	Potri.001G058100	chr1	5160341	5160610	Promoter (<=1kb)	AT1G27290.1	0	0
Potra2n19c33409	Potri.019G104600	chr19	1557577	1557985	Distal Intergenic	AT1G03520	0	Core-2/I-branching beta-1,6-N-acetylglucosaminyltransferase family protein	Potra2n1c482	Potri.001G058400	chr1	5193184	5193567	Promoter (<=1kb)	AT1G24260.2	AGL9,SEP3	K-box region and MADS-box transcription factor family protein
Potra2n19c33409	Potri.019G104600	chr19	1559954	1560698	Distal Intergenic	AT1G03520	0	Core-2/I-branching beta-1,6-N-acetylglucosaminyltransferase family protein	Potra2n1c483	Potri.001G058500	chr1	5211487	5211885	Distal Intergenic	0	0	0
Potra2n13c25110	Potri.013G133800	chr13	1420244	1420610	Promoter (3-4kb)	AT1G03670	0	ankyrin repeat family protein	Potra2n1c483	Potri.001G058500	chr1	5213319	5213596	Promoter (2-3kb)	0	0	0
Potra2n2c6116	Potri.002G036200	chr2	21087135	21087638	Promoter (<=1kb)	AT1G03920	0	AGC (cAMP-dependent, cGMP-dependent and protein kinase C) kinase family protein	Potra2n1c484	Potri.001G058600	chr1	5232434	5232769	Distal Intergenic	AT5G50570.2	0	Squamosa promoter-binding protein-like (SBP domain) transcription factor family protein
Potra2n19c33373	Potri.019G118000	chr19	978096	978436	Distal Intergenic	AT1G03940	0	HXXXD-type acyl-transferase family protein	Potra2n1c489	Potri.001G059100	chr1	5278965	5279388	Promoter (1-2kb)	AT5G14090.1	0	0
Potra2n19c33373	Potri.019G118000	chr19	984416	984837	Promoter (<=1kb)	AT1G03940	0	HXXXD-type acyl-transferase family protein	Potra2n1c490	Potri.001G059400	chr1	5293006	5293304	Distal Intergenic	AT5G13090.1	0	0
Potra2n2c4113	Potri.002G254400	chr2	920995	921330	Distal Intergenic	AT1G04150	0	C2 calcium/lipid-binding plant phosphoribosyltransferase family protein	Potra2n1c491	Potri.003G168400	chr1	5305647	5305911	Promoter (1-2kb)	AT1G27990.1	0	0
Potra2n8c18089	Potri.008G158600	chr8	10572063	10572764	Promoter (2-3kb)	AT1G04210	0	Leucine-rich repeat protein kinase family protein	Potra2n1c492	Potri.001G059700	chr1	5310314	5310741	Promoter (<=1kb)	AT5G13100.1	0	0
Potra2n8c18123	Potri.008G162000	chr8	10886485	10886864	Promoter (<=1kb)	AT1G04280	0	P-loop containing nucleoside triphosphate hydrolases superfamily protein	Potra2n1c496	Potri.001G060100	chr1	5341054	5341370	Promoter (2-3kb)	AT1G69040.2	ACR4	ACT domain repeat 4
Potra2n1c425	Potri.001G052300	chr1	4697548	4697872	Distal Intergenic	AT1G04680	0	Pectin lyase-like superfamily protein	Potra2n1c496	Potri.001G060100	chr1	5350141	5350656	Distal Intergenic	AT1G69040.2	ACR4	ACT domain repeat 4
Potra2n1c425	Potri.001G052300	chr1	4707948	4708325	Promoter (1-2kb)	AT1G04680	0	Pectin lyase-like superfamily protein	Potra2n1c507	Potri.001G061200	chr1	5442037	5442384	Promoter (2-3kb)	AT5G13180.1	ANAC083,NAC083,VNI2	NAC domain containing protein 83
Potra2n14c26802	Potri.014G060800	chr14	3988961	3989632	Distal Intergenic	AT1G05030	0	Major facilitator superfamily protein	Potra2n1c514	Potri.001G062000	chr1	5535630	5535889	Promoter (<=1kb)	AT2G33510.1	0	0
Potra2n14c27636	Potri.014G153700	chr14	10792861	10793134	Distal Intergenic	AT1G05170	0	Galactosyltransferase family protein	Potra2n1c517	Potri.001G062500	chr1	5561400	5561623	Promoter (1-2kb)	AT5G13220.1	JAS1,JAZ10,TIFY9	jasmonate-zim-domain protein 10
Potra2n15c28322	Potri.015G096300	chr15	3336311	3336647	Distal Intergenic	AT1G05350	0	NAD(P)-binding Rossmann-fold superfamily protein	Potra2n1c518	Potri.001G062600	chr1	5587669	5588318	Distal Intergenic	AT5G13230.1	0	Tetratricopeptide repeat (TPR)-like superfamily protein
Potra2n10c21677	Potri.010G088300	chr10	11034573	11034951	Promoter (<=1kb)	AT1G05370	0	Sec14p-like phosphatidylinositol transfer family protein	Potra2n1c519	Potri.001G062700	chr1	5602045	5602385	Distal Intergenic	AT5G13250.1	0	RING finger protein
Potra2n8c18042	Potri.008G154400	chr8	10218501	10219101	Distal Intergenic	AT1G05440	0	C-8 sterol isomerases	Potra2n1c527	Potri.001G065900	chr1	5671839	5672083	Distal Intergenic	AT1G28110.1	SCPL45	serine carboxypeptidase-like 45
Potra2n2c4305	Potri.002G234900	chr2	2497218	2497579	Promoter (<=1kb)	AT1G05510	0	Protein of unknown function (DUF1264)	Potra2n1c534	Potri.001G066800	chr1	5753583	5754032	Promoter (<=1kb)	AT5G13300.1	AGD3,SFC,VAN3	ARF GTPase-activating protein
Potra2n7c15570	Potri.007G126700	chr7	1417896	1418301	Promoter (<=1kb)	AT1G05870	0	Protein of unknown function (DUF1685)	Potra2n1c536	Potri.001G067100	chr1	5768890	5769219	Promoter (2-3kb)	AT1G17100.1	0	SOUL heme-binding family protein
Potra2n15c28050	Potri.015G136500	chr15	629832	630161	Promoter (2-3kb)	AT1G06010	0	0	Potra2n1c537	Potri.001G067300	chr1	5779506	5779876	Distal Intergenic	AT5G61960.2	AML1,ML1	MEI2-like protein 1
Potra2n15c28050	Potri.015G136500	chr15	632769	633140	Intron (Potra2n15c28051.1/Potra2n15c28051, intron 1 of 3)	AT1G06010	0	0	Potra2n1c551	Potri.001G068600	chr1	5909966	5910463	Promoter (<=1kb)	AT5G13400.1	0	Major facilitator superfamily protein
Potra2n15c28050	Potri.015G136500	chr15	633547	634181	Intron (Potra2n15c28051.1/Potra2n15c28051, intron 1 of 3)	AT1G06010	0	0	Potra2n1c553	Potri.001G068900	chr1	5934974	5935519	Promoter (3-4kb)	AT5G13390.1	NEF1	no exine formation 1
Potra2n17c31613	Potri.017G027400	chr17	11833048	11833423	3' UTR	AT1G06070	0	Basic-leucine zipper (bZIP) transcription factor family protein	Potra2n1c562	Potri.001G069900	chr1	6021117	6021376	Promoter (2-3kb)	AT3G50700.1	AtIDD2,IDD2	indeterminate(ID)-domain 2
Potra2n19c33380	Potri.019G106500	chr19	1108607	1108890	Distal Intergenic	AT1G06330	0	Heavy metal transport/detoxification superfamily protein	Potra2n1c563	Potri.001G070100	chr1	6027324	6027566	Promoter (<=1kb)	AT3G26935.1	0	DHHC-type zinc finger family protein
Potra2n2c6079	Potri.002G040700	chr2	20822246	20822723	Promoter (<=1kb)	AT1G06620	0	2-oxoglutarate (2OG) and Fe(II)-dependent oxygenase superfamily protein	Potra2n1c568	Potri.001G070700	chr1	6060427	6060975	Distal Intergenic	AT1G28190.1	0	0
Potra2n11c22474	Potri.011G156200	chr11	1091715	1092022	Promoter (2-3kb)	AT1G06650	0	2-oxoglutarate (2OG) and Fe(II)-dependent oxygenase superfamily protein	Potra2n1c569	Potri.001G070800	chr1	6074815	6075148	Promoter (<=1kb)	AT1G44960.1	0	SNARE associated Golgi protein family
Potra2n5c10999	Potri.005G207000	chr5	3634289	3634700	Intron (Potra2n5c10999.1/Potra2n5c10999, intron 11 of 20)	AT1G06690	0	NAD(P)-linked oxidoreductase superfamily protein	Potra2n1c571	Potri.001G071000	chr1	6100644	6101184	Promoter (1-2kb)	AT5G13870.1	EXGT-A4,XTH5	xyloglucan endotransglucosylase/hydrolase 5
Potra2n13c24940	Potri.013G159200	chr13	88923	89206	Promoter (3-4kb)	AT1G06840	0	Leucine-rich repeat protein kinase family protein	Potra2n1c579	Potri.001G072300	chr1	6165308	6165826	Promoter (<=1kb)	AT5G47870.1	0	0
Potra2n13c24991	Potri.013G154800	chr13	434378	434659	Distal Intergenic	AT1G06890	0	nodulin MtN21 /EamA-like transporter family protein	Potra2n1c587	Potri.001G073100	chr1	6218237	6218514	Distal Intergenic	AT1G30820.1	0	CTP synthase family protein
Potra2n16c30397	Potri.016G125200	chr16	11639810	11640108	Promoter (2-3kb)	AT1G07030	0	Mitochondrial substrate carrier family protein	Potra2n1c587	Potri.001G073100	chr1	6221679	6222321	Distal Intergenic	AT1G30820.1	0	CTP synthase family protein
Potra2n1c2195	Potri.001G252500	chr1	26201522	26202420	Promoter (<=1kb)	AT1G07200	0	Double Clp-N motif-containing P-loop nucleoside triphosphate hydrolases superfamily protein	Potra2n1c588	Potri.001G073300	chr1	6227278	6227662	Distal Intergenic	AT1G30825.1	ARPC2A,DIS2	Arp2/3 complex, 34 kD subunit p34-Arc
Potra2n9c19718	Potri.009G046700	chr9	8073195	8073516	Distal Intergenic	AT1G07200	0	Double Clp-N motif-containing P-loop nucleoside triphosphate hydrolases superfamily protein	Potra2n1c588	Potri.001G073300	chr1	6227948	6228311	Distal Intergenic	AT1G30825.1	ARPC2A,DIS2	Arp2/3 complex, 34 kD subunit p34-Arc
Potra2n9c19718	Potri.009G046700	chr9	8080081	8080539	Promoter (<=1kb)	AT1G07200	0	Double Clp-N motif-containing P-loop nucleoside triphosphate hydrolases superfamily protein	Potra2n1c596	Potri.001G073900	chr1	6288131	6288505	Promoter (<=1kb)	AT4G20260.1	ATPCAP1,PCAP1	plasma-membrane associated cation-binding protein 1
Potra2n1c2192	Potri.001G252000	chr1	26151813	26152105	Promoter (<=1kb)	AT1G07220	0	Arabidopsis thaliana protein of unknown function (DUF821)	Potra2n1c601	Potri.001G074600	chr1	6336699	6337304	Distal Intergenic	AT5G44670.1	0	Domain of unknown function (DUF23)
Potra2n1c2176	Potri.001G250200	chr1	25914120	25914434	Distal Intergenic	AT1G07270	0	Cell division control, Cdc6	Potra2n1c601	Potri.001G074600	chr1	6337872	6338567	Promoter (2-3kb)	AT5G44670.1	0	Domain of unknown function (DUF23)
Potra2n1c2176	Potri.001G250200	chr1	25918779	25919137	Promoter (1-2kb)	AT1G07270	0	Cell division control, Cdc6	Potra2n1c601	Potri.001G074600	chr1	6344632	6344937	Promoter (3-4kb)	AT5G44670.1	0	Domain of unknown function (DUF23)
Potra2n6c14713	Potri.006G073500	chr6	18366415	18366907	Distal Intergenic	AT1G07400	0	HSP20-like chaperones superfamily protein	Potra2n1c602	Potri.001G074700	chr1	6353406	6353714	Promoter (<=1kb)	AT5G44680.1	0	DNA glycosylase superfamily protein
Potra2n1c2678	Potri.001G308600	chr1	31861862	31862191	Distal Intergenic	AT1G07650	0	Leucine-rich repeat transmembrane protein kinase	Potra2n1c603	Potri.001G074800	chr1	6357732	6358268	Promoter (3-4kb)	AT2G34920.1	EDA18	RING/U-box superfamily protein
Potra2n16c29989	Potri.016G080700	chr16	6153981	6154435	Promoter (1-2kb)	AT1G07710	0	Ankyrin repeat family protein	Potra2n1c617	Potri.001G077100	chr1	6515649	6516007	Promoter (<=1kb)	0	0	0
Potra2n3c6633	Potri.003G204100	chr3	1572823	1573134	Distal Intergenic	AT1G07740	0	Tetratricopeptide repeat (TPR)-like superfamily protein	Potra2n1c622	Potri.001G077100	chr1	6620277	6620696	Promoter (<=1kb)	0	0	0
Potra2n10c20459	Potri.010G219500	chr10	2180362	2180621	Promoter (<=1kb)	AT1G07920	0	GTP binding Elongation factor Tu family protein	Potra2n1c623	Potri.001G077200	chr1	6647079	6647739	Promoter (3-4kb)	0	0	0
Potra2n1c1879	Potri.009G017800	chr1	22158469	22158771	Distal Intergenic	AT1G08440	0	Aluminium activated malate transporter family protein	Potra2n1c626	Potri.001G077600	chr1	6679693	6680081	Promoter (2-3kb)	0	0	0
Potra2n1c1879	Potri.009G017800	chr1	22159650	22159926	Distal Intergenic	AT1G08440	0	Aluminium activated malate transporter family protein	Potra2n1c628	Potri.001G078100	chr1	6695525	6695771	Promoter (<=1kb)	0	0	0
Potra2n13c26197	Potri.013G011600	chr13	12964185	12964564	Promoter (1-2kb)	AT1G09160	0	Protein phosphatase 2C family protein	Potra2n1c628	Potri.001G078100	chr1	6702405	6703116	Distal Intergenic	0	0	0
Potra2n10c21085	Potri.005G019400	chr10	6505786	6506067	Promoter (1-2kb)	AT1G09190	0	Tetratricopeptide repeat (TPR)-like superfamily protein	Potra2n1c631	Potri.001G078400	chr1	6734616	6735150	Promoter (1-2kb)	0	0	0
Potra2n2c5467	Potri.002G104600	chr2	15973126	15973473	Promoter (<=1kb)	AT1G09750	0	Eukaryotic aspartyl protease family protein	Potra2n1c642	Potri.001G079400	chr1	6825162	6825496	Distal Intergenic	AT5G51180.1	0	alpha/beta-Hydrolases superfamily protein
Potra2n10c20796	Potri.010G184500	chr10	4442912	4443444	Promoter (<=1kb)	AT1G09870	0	histidine acid phosphatase family protein	Potra2n1c643	Potri.001G079600	chr1	6843681	6844362	Promoter (1-2kb)	AT5G07580.1	0	Integrase-type DNA-binding superfamily protein
Potra2n2c5419	Potri.002G110100	chr2	15460517	15461005	Promoter (3-4kb)	AT1G09880	0	Rhamnogalacturonate lyase family protein	Potra2n1c643	Potri.001G079600	chr1	6845842	6846216	Promoter (<=1kb)	AT5G07580.1	0	Integrase-type DNA-binding superfamily protein
Potra2n1c2524	Potri.001G288900	chr1	30074839	30075116	Promoter (1-2kb)	AT1G10020	0	Protein of unknown function (DUF1005)	Potra2n1c644	Potri.001G079800	chr1	6855822	6856448	Promoter (2-3kb)	AT5G51190.1	0	Integrase-type DNA-binding superfamily protein
Potra2n2c5393	Potri.002G112600	chr2	15202592	15203112	Promoter (2-3kb)	AT1G10020	0	Protein of unknown function (DUF1005)	Potra2n1c646	Potri.001G079900	chr1	6859686	6860095	Promoter (1-2kb)	AT4G17500.1	ATERF-1,ERF-1	ethylene responsive element binding factor 1
Potra2n2c5393	Potri.002G112600	chr2	15203539	15203885	Promoter (2-3kb)	AT1G10020	0	Protein of unknown function (DUF1005)	Potra2n1c647	Potri.001G080000	chr1	6871250	6871485	Promoter (<=1kb)	AT4G25140.1	OLE1,OLEO1	oleosin 1
Potra2n2c5393	Potri.002G112600	chr2	15206410	15206733	Promoter (<=1kb)	AT1G10020	0	Protein of unknown function (DUF1005)	Potra2n1c656	Potri.003G149700	chr1	6926806	6927049	Distal Intergenic	AT2G43000.1	anac042,NAC042	NAC domain containing protein 42
Potra2n5c11482	Potri.005G150100	chr5	9454262	9454657	Distal Intergenic	AT1G10020	0	Protein of unknown function (DUF1005)	Potra2n1c658	Potri.001G081100	chr1	6941789	6942098	Promoter (<=1kb)	AT3G06260.1	GATL4	galacturonosyltransferase-like 4
Potra2n5c11482	Potri.005G150100	chr5	9456195	9456606	Promoter (1-2kb)	AT1G10020	0	Protein of unknown function (DUF1005)	Potra2n1c674	Potri.001G082600	chr1	7066794	7067013	Distal Intergenic	AT1G64690.1	BLT	branchless trichome
Potra2n2c5372	Potri.002G114700	chr2	14985971	14986278	Distal Intergenic	AT1G10120	0	basic helix-loop-helix (bHLH) DNA-binding superfamily protein	Potra2n1c675	Potri.001G082700	chr1	7072556	7072984	Promoter (<=1kb)	AT4G24150.1	AtGRF8,GRF8	growth-regulating factor 8
Potra2n14c26412	Potri.014G014100	chr14	728044	728404	Promoter (<=1kb)	AT1G10150	0	Carbohydrate-binding protein	Potra2n1c677	Potri.001G082900	chr1	7083125	7083401	Promoter (<=1kb)	AT1G56140.1	0	Leucine-rich repeat transmembrane protein kinase
Potra2n8c18384	Potri.008G190600	chr8	13121746	13122373	Promoter (3-4kb)	AT1G10417	0	0	Potra2n1c687	Potri.001G083700	chr1	7253463	7253727	Promoter (1-2kb)	AT2G46680.1	ATHB-7,ATHB7,HB-7	homeobox 7
Potra2n8c18384	Potri.008G190600	chr8	13122834	13123235	Distal Intergenic	AT1G10417	0	0	Potra2n1c687	Potri.001G083700	chr1	7256248	7256690	Promoter (<=1kb)	AT2G46680.1	ATHB-7,ATHB7,HB-7	homeobox 7
Potra2n8c18371	Potri.008G189200	chr8	12987148	12987695	Promoter (<=1kb)	AT1G10640	0	Pectin lyase-like superfamily protein	Potra2n1c689	Potri.001G083900	chr1	7279182	7279574	Promoter (<=1kb)	AT2G46660.1	CYP78A6	cytochrome P450, family 78, subfamily A, polypeptide 6
Potra2n10c22062	Potri.008G189100	chr10	14744313	14745115	Promoter (<=1kb)	AT1G10657	0	Plant protein 1589 of unknown function	Potra2n1c689	Potri.001G083900	chr1	7282445	7282706	Promoter (2-3kb)	AT2G46660.1	CYP78A6	cytochrome P450, family 78, subfamily A, polypeptide 6
Potra2n8c18370	Potri.008G189100	chr8	12968080	12968557	Promoter (<=1kb)	AT1G10657	0	Plant protein 1589 of unknown function	Potra2n1c689	Potri.001G083900	chr1	7283851	7284150	Downstream (<=300bp)	AT2G46660.1	CYP78A6	cytochrome P450, family 78, subfamily A, polypeptide 6
Potra2n10c20169	Potri.010G248800	chr10	398138	398486	Distal Intergenic	AT1G10865	0	0	Potra2n1c690	Potri.001G084000	chr1	7292315	7292625	Promoter (1-2kb)	AT1G64660.1	ATMGL,MGL	methionine gamma-lyase
Potra2n13c25080	Potri.019G103800	chr13	1137390	1137924	Distal Intergenic	AT1G11120	0	0	Potra2n1c690	Potri.001G084000	chr1	7301479	7301769	Distal Intergenic	AT1G64660.1	ATMGL,MGL	methionine gamma-lyase
Potra2n13c25080	Potri.019G103800	chr13	1138452	1138839	Distal Intergenic	AT1G11120	0	0	Potra2n1c690	Potri.001G084000	chr1	7303388	7303865	Distal Intergenic	AT1G64660.1	ATMGL,MGL	methionine gamma-lyase
Potra2n4c8723	Potri.004G037200	chr4	2644660	2644922	Promoter (1-2kb)	AT1G11120	0	0	Potra2n1c707		chr1	7426678	7427338	Distal Intergenic
Potra2n689s36489	Potri.011G045900	scaffold689	152856	153173	Distal Intergenic	AT1G11120	0	0	Potra2n1c710	Potri.001G086400	chr1	7456471	7456738	Distal Intergenic	AT4G24060.1	0	Dof-type zinc finger DNA-binding family protein
Potra2n689s36489	Potri.011G045900	scaffold689	154436	154792	Distal Intergenic	AT1G11120	0	0	Potra2n1c711	Potri.001G086600	chr1	7476304	7476576	Distal Intergenic	AT5G24320.1	0	Transducin/WD40 repeat-like superfamily protein
Potra2n11c22717	Potri.T023100	chr11	3350244	3350641	Promoter (<=1kb)	AT1G11340	0	S-locus lectin protein kinase family protein	Potra2n1c730	Potri.001G088700	chr1	7642314	7642759	Distal Intergenic	AT5G46290.1	KAS I,KAS1	3-ketoacyl-acyl carrier protein synthase I
Potra2n11c23416	Potri.011G040100	chr11	13107339	13107794	Promoter (2-3kb)	AT1G11380	0	PLAC8 family protein	Potra2n1c730	Potri.001G088700	chr1	7643061	7643311	Distal Intergenic	AT5G46290.1	KAS I,KAS1	3-ketoacyl-acyl carrier protein synthase I
Potra2n11c23563	Potri.011G015900	chr11	15375696	15376031	Promoter (<=1kb)	AT1G12000	0	Phosphofructokinase family protein	Potra2n1c763	Potri.001G092200	chr1	7891654	7891928	Distal Intergenic	AT1G64390.1	AtGH9C2,GH9C2	glycosyl hydrolase 9C2
Potra2n3c7487	Potri.003G112900	chr3	8568131	8568772	Promoter (<=1kb)	AT1G12250	0	Pentapeptide repeat-containing protein	Potra2n1c763	Potri.001G092200	chr1	7894743	7895209	Distal Intergenic	AT1G64390.1	AtGH9C2,GH9C2	glycosyl hydrolase 9C2
Potra2n1c1002	Potri.001G117000	chr1	10020451	10020884	Promoter (2-3kb)	AT1G12330	0	0	Potra2n1c765	Potri.001G092300	chr1	7898918	7899287	Distal Intergenic	AT1G64385.1	0	0
Potra2n3c7464	Potri.003G115700	chr3	8398512	8398863	Promoter (2-3kb)	AT1G12330	0	0	Potra2n1c765	Potri.001G092300	chr1	7911635	7911945	Distal Intergenic	AT1G64385.1	0	0
Potra2n3c7446	Potri.003G117100	chr3	8184568	8185595	Promoter (3-4kb)	AT1G12440	0	A20/AN1-like zinc finger family protein	Potra2n1c766	Potri.001G092400	chr1	7912922	7913388	Distal Intergenic	AT1G64380.1	0	Integrase-type DNA-binding superfamily protein
Potra2n10c21322	Potri.010G126000	chr10	8100320	8100784	Promoter (<=1kb)	AT1G13360	0	0	Potra2n1c766	Potri.001G092400	chr1	7914074	7914356	Distal Intergenic	AT1G64380.1	0	Integrase-type DNA-binding superfamily protein
Potra2n10c21322	Potri.010G126000	chr10	8103497	8103847	Promoter (3-4kb)	AT1G13360	0	0	Potra2n1c776	Potri.001G093500	chr1	7978050	7978450	Distal Intergenic	AT5G41810.2	0	0
Potra2n10c21322	Potri.010G126000	chr10	8108072	8108935	Distal Intergenic	AT1G13360	0	0	Potra2n1c780	Potri.001G093900	chr1	8022442	8022772	Promoter (<=1kb)	AT3G61670.1	0	Protein of unknown function (DUF3133)
Potra2n8c17727	Potri.008G119800	chr8	7517916	7518198	Promoter (<=1kb)	AT1G13360	0	0	Potra2n1c795	Potri.001G095600	chr1	8151852	8152225	Distal Intergenic	AT3G59140.1	ATMRP14,MRP14	multidrug resistance-associated protein 14
Potra2n8c17727	Potri.008G119800	chr8	7522128	7522748	Distal Intergenic	AT1G13360	0	0	Potra2n1c803	Potri.001G097100	chr1	8261423	8261674	Promoter (<=1kb)	AT1G64150.1	0	Uncharacterized protein family (UPF0016)
Potra2n8c17727	Potri.008G119800	chr8	7525825	7526572	Distal Intergenic	AT1G13360	0	0	Potra2n1c804	Potri.001G097200	chr1	8269354	8269586	Promoter (1-2kb)	AT1G64140.1	0	0
Potra2n8c17743	Potri.008G121400	chr8	7695143	7695601	Distal Intergenic	AT1G13410	0	Tetratricopeptide repeat (TPR)-like superfamily protein	Potra2n1c804	Potri.001G097200	chr1	8271260	8271487	Promoter (<=1kb)	AT1G64140.1	0	0
Potra2n17c31057	Potri.017G098900	chr17	4608371	4608722	Distal Intergenic	AT1G13680	0	PLC-like phosphodiesterases superfamily protein	Potra2n1c812	Potri.001G098000	chr1	8361525	8361774	Distal Intergenic	AT1G64080.1	0	0
Potra2n17c31057	Potri.017G098900	chr17	4614222	4614618	Distal Intergenic	AT1G13680	0	PLC-like phosphodiesterases superfamily protein	Potra2n1c831	Potri.001G100000	chr1	8570858	8571192	Promoter (<=1kb)	AT4G23500.1	0	Pectin lyase-like superfamily protein
Potra2n10c21000	Potri.010G162000	chr10	5903834	5904145	Distal Intergenic	AT1G13940	0	Plant protein of unknown function (DUF863)	Potra2n1c840	Potri.001G100800	chr1	8644431	8645018	Promoter (<=1kb)	AT5G41410.1	BEL1	POX (plant homeobox) family protein
Potra2n10c21000	Potri.010G162000	chr10	5909299	5909641	Promoter (<=1kb)	AT1G13940	0	Plant protein of unknown function (DUF863)	Potra2n1c840	Potri.001G100800	chr1	8651491	8651897	Distal Intergenic	AT5G41410.1	BEL1	POX (plant homeobox) family protein
Potra2n10c20989	Potri.010G163100	chr10	5822547	5822811	Promoter (1-2kb)	AT1G13970	0	Protein of unknown function (DUF1336)	Potra2n1c841	Potri.001G100900	chr1	8667957	8668209	Promoter (<=1kb)	AT1G63850.1	0	BTB/POZ domain-containing protein
Potra2n16c29502	Potri.016G032900	chr16	1829510	1830131	Promoter (<=1kb)	AT1G14040	0	EXS (ERD1/XPR1/SYG1) family protein	Potra2n1c841	Potri.001G100900	chr1	8669850	8670339	Promoter (1-2kb)	AT1G63850.1	0	BTB/POZ domain-containing protein
Potra2n10c21636	Potri.010G093300	chr10	10607875	10608146	Promoter (<=1kb)	AT1G14345	0	NAD(P)-linked oxidoreductase superfamily protein	Potra2n1c844	Potri.001G101300	chr1	8711018	8711254	3' UTR	AT5G41370.1	ATXPB1,XPB1	homolog of xeroderma pigmentosum complementation group B 1
Potra2n1c686	Potri.001G083600	chr1	7235752	7236157	Promoter (1-2kb)	AT1G14430	0	glyoxal oxidase-related protein	Potra2n1c870	Potri.001G103800	chr1	8923646	8923883	Distal Intergenic	AT4G23330.2	0	0
Potra2n8c17935	Potri.008G142200	chr8	9292290	9292708	Promoter (<=1kb)	AT1G14590	0	Nucleotide-diphospho-sugar transferase family protein	Potra2n1c880	Potri.001G104600	chr1	8998064	8998407	Promoter (1-2kb)	AT5G12250.1	TUB6	beta-6 tubulin
Potra2n10c21575	Potri.010G099600	chr10	10116328	10116686	Distal Intergenic	AT1G14600	0	Homeodomain-like superfamily protein	Potra2n1c883	Potri.001G104900	chr1	9022160	9022557	Promoter (<=1kb)	AT1G63470.1	0	AT hook motif DNA-binding family protein
Potra2n8c17899	Potri.008G138300	chr8	9010820	9011138	Promoter (3-4kb)	AT1G14730	0	Cytochrome b561/ferric reductase transmembrane protein family	Potra2n1c896	Potri.001G106600	chr1	9127446	9127859	Distal Intergenic	AT1G63430.1	0	Leucine-rich repeat protein kinase family protein
Potra2n12c24139	Potri.012G052400	chr12	5397711	5397990	Distal Intergenic	AT1G15125	0	S-adenosyl-L-methionine-dependent methyltransferases superfamily protein	Potra2n1c897	Potri.003G124600	chr1	9144443	9144796	Promoter (1-2kb)	AT1G63300.1	0	Myosin heavy chain-related protein
Potra2n10c21407	Potri.010G116900	chr10	8809202	8809544	Promoter (2-3kb)	AT1G15170	0	MATE efflux family protein	Potra2n1c904	Potri.001G107500	chr1	9209449	9209919	Distal Intergenic	AT4G20330.1	0	Transcription initiation factor TFIIE, beta subunit
Potra2n10c21407	Potri.010G116900	chr10	8811604	8812051	Promoter (<=1kb)	AT1G15170	0	MATE efflux family protein	Potra2n1c906	Potri.001G107800	chr1	9221656	9222134	Promoter (<=1kb)	AT4G11650.1	ATOSM34,OSM34	osmotin 34
Potra2n18c32581	Potri.T137300	chr18	5530657	5531251	Distal Intergenic	AT1G15260	0	0	Potra2n1c917	Potri.001G108800	chr1	9317217	9317480	Promoter (1-2kb)	AT4G23060.1	IQD22	IQ-domain 22
Potra2n1c1686	Potri.001G193200	chr1	18446692	18447088	Distal Intergenic	AT1G15370	0	SNARE-like superfamily protein	Potra2n1c929	Potri.001G109900	chr1	9398385	9398637	Promoter (1-2kb)
Potra2n1c1686	Potri.001G193200	chr1	18447667	18447998	Distal Intergenic	AT1G15370	0	SNARE-like superfamily protein	Potra2n1c931	Potri.001G110100	chr1	9411374	9411941	Promoter (<=1kb)	AT1G12640.1	0	MBOAT (membrane bound O-acyl transferase) family protein
Potra2n3c7924	Potri.003G061800	chr3	13211859	13212134	Promoter (<=1kb)	AT1G15410	0	aspartate-glutamate racemase family	Potra2n1c937	Potri.001G110800	chr1	9457748	9458165	Promoter (<=1kb)	AT1G12610.1	DDF1	Integrase-type DNA-binding superfamily protein
Potra2n1c1540	Potri.001G174900	chr1	15671846	15672260	Distal Intergenic	AT1G15490	0	alpha/beta-Hydrolases superfamily protein	Potra2n1c941	Potri.001G111100	chr1	9490602	9491161	Distal Intergenic	AT4G11790.1	0	Pleckstrin homology (PH) domain superfamily protein
Potra2n3c7943	Potri.003G059400	chr3	13464233	13464533	Promoter (2-3kb)	AT1G15490	0	alpha/beta-Hydrolases superfamily protein	Potra2n1c942	Potri.001G111300	chr1	9496236	9496592	Distal Intergenic	AT1G63020.2	NRPD1,NRPD1A,POL IVA,SDE4,SMD2	nuclear RNA polymerase D1A
Potra2n3c7943	Potri.003G059400	chr3	13465481	13465745	Distal Intergenic	AT1G15490	0	alpha/beta-Hydrolases superfamily protein	Potra2n1c942	Potri.001G111300	chr1	9519356	9519736	Promoter (2-3kb)	AT1G63020.2	NRPD1,NRPD1A,POL IVA,SDE4,SMD2	nuclear RNA polymerase D1A
Potra2n3c7943	Potri.003G059400	chr3	13471204	13471463	3' UTR	AT1G15490	0	alpha/beta-Hydrolases superfamily protein	Potra2n1c948	Potri.001G111800	chr1	9565356	9565657	Promoter (<=1kb)	AT5G51910.2	0	TCP family transcription factor
Potra2n12c24421	Potri.012G084900	chr12	9297317	9297783	Distal Intergenic	AT1G15530	0	Concanavalin A-like lectin protein kinase family protein	Potra2n1c953	Potri.001G112200	chr1	9596628	9597154	Distal Intergenic	AT1G62990.1	IXR11,KNAT7	KNOTTED-like homeobox of Arabidopsis thaliana 7
Potra2n17c31500	Potri.017G053900	chr17	10447277	10447643	Promoter (1-2kb)	AT1G15800	0	0	Potra2n1c954	Potri.001G112300	chr1	9601909	9602321	3' UTR	AT4G11860.1	0	Protein of unknown function (DUF544)
Potra2n3c6808	Potri.T081900	chr3	3322098	3322387	Promoter (2-3kb)	AT1G16040	0	0	Potra2n1c955	Potri.001G112400	chr1	9619610	9620029	Promoter (<=1kb)	AT4G22950.1	AGL19,GL19	AGAMOUS-like 19
Potra2n3c6803	Potri.003G185500	chr3	3277730	3278046	Promoter (<=1kb)	AT1G16080	0	0	Potra2n1c967	Potri.001G113600	chr1	9730367	9730631	Promoter (<=1kb)	AT3G58630.1	0	sequence-specific DNA binding transcription factors
Potra2n1c317	Potri.001G038100	chr1	3113981	3114285	Promoter (<=1kb)	AT1G16180	0	Serinc-domain containing serine and sphingolipid biosynthesis protein	Potra2n1c971	Potri.001G114000	chr1	9762441	9762860	Promoter (<=1kb)	AT4G37740.1	AtGRF2,GRF2	growth-regulating factor 2
Potra2n10c20913	Potri.010G172300	chr10	5310436	5310923	Promoter (2-3kb)	AT1G16290	0	0	Potra2n1c980	Potri.001G114900	chr1	9815831	9816070	Promoter (<=1kb)	AT3G60890.2	ZPR2	protein binding
Potra2n8c17368	Potri.008G084100	chr8	5034418	5034984	Promoter (2-3kb)	AT1G16290	0	0	Potra2n1c981	Potri.001G115000	chr1	9821471	9821706	Promoter (2-3kb)	AT4G12040.2	0	A20/AN1-like zinc finger family protein
Potra2n7c16069	Potri.007G065300	chr7	6897171	6898284	Promoter (<=1kb)	AT1G16650	0	S-adenosyl-L-methionine-dependent methyltransferases superfamily protein	Potra2n1c985	Potri.001G115500	chr1	9885941	9886491	Distal Intergenic	AT4G12060.1	0	Double Clp-N motif protein
Potra2n6c14189	Potri.006G128500	chr6	13620127	13620686	Promoter (2-3kb)	AT1G16670	0	Protein kinase superfamily protein	Potra2n1c987	Potri.001G115600	chr1	9897336	9897605	Distal Intergenic	AT1G12420.1	ACR8	ACT domain repeat 8
Potra2n8c16679	Potri.008G006100	chr8	222129	222395	Promoter (<=1kb)	AT1G16860	0	Ubiquitin-specific protease family C19-related protein	Potra2n1c987	Potri.001G115600	chr1	9906750	9907014	Distal Intergenic	AT1G12420.1	ACR8	ACT domain repeat 8
Potra2n18c31934	Potri.018G152500	chr18	1071	1669	Promoter (<=1kb)	AT1G17830	0	Protein of unknown function (DUF789)	Potra2n1c998	Potri.001G116500	chr1	9952156	9952420	Promoter (2-3kb)	AT4G12110.1	ATSMO1,ATSMO1-1,SMO1-1	sterol-4alpha-methyl oxidase 1-1
Potra2n4c9034	Potri.004G067600	chr4	5628446	5628875	Promoter (3-4kb)	AT1G17860	0	Kunitz family trypsin and protease inhibitor protein	Potra2n1c999	Potri.001G116600	chr1	9969551	9969928	Promoter (<=1kb)
Potra2n4c9038	Potri.004G067800	chr4	5657418	5657698	Promoter (<=1kb)	AT1G17860	0	Kunitz family trypsin and protease inhibitor protein	Potra2n1c1000	Potri.001G116800	chr1	9984109	9984411	Distal Intergenic	AT1G12370.2	PHR1,UVR2	photolyase 1
Potra2n4c9039	Potri.004G067900	chr4	5663052	5663348	Promoter (<=1kb)	AT1G17860	0	Kunitz family trypsin and protease inhibitor protein	Potra2n1c1001	Potri.001G116900	chr1	9996986	9997323	Promoter (<=1kb)	AT1G12360.1	KEU	Sec1/munc18-like (SM) proteins superfamily
Potra2n5c11131	Potri.005G192600	chr5	4755051	4755411	Distal Intergenic	AT1G18740	0	Protein of unknown function (DUF793)	Potra2n1c1002	Potri.001G117000	chr1	10020481	10020898	Promoter (2-3kb)	AT1G12330.1	0	0
Potra2n5c11131	Potri.005G192600	chr5	4756231	4756698	3' UTR	AT1G18740	0	Protein of unknown function (DUF793)	Potra2n1c1008	Potri.001G117600	chr1	10061043	10061310	Promoter (<=1kb)	AT3G60780.1	0	Protein of unknown function (DUF1442)
Potra2n12c24342	Potri.012G073900	chr12	8160737	8161112	Promoter (<=1kb)	AT1G19000	0	Homeodomain-like superfamily protein	Potra2n1c1016	Potri.001G118400	chr1	10128159	10128394	Promoter (1-2kb)	AT4G12300.1	CYP706A4	cytochrome P450, family 706, subfamily A, polypeptide 4
Potra2n12c24342	Potri.012G073900	chr12	8162762	8163407	Promoter (1-2kb)	AT1G19000	0	Homeodomain-like superfamily protein	Potra2n1c1027		chr1	10226322	10226675	Promoter (1-2kb)
Potra2n12c24342	Potri.012G073900	chr12	8169853	8170259	Distal Intergenic	AT1G19000	0	Homeodomain-like superfamily protein	Potra2n1c1036	Potri.001G120500	chr1	10382787	10383298	Distal Intergenic	AT4G22590.1	0	Haloacid dehalogenase-like hydrolase (HAD) superfamily protein
Potra2n15c28607	Potri.015G069000	chr15	5749928	5750226	Promoter (2-3kb)	AT1G19000	0	Homeodomain-like superfamily protein	Potra2n1c1040	Potri.001G121100	chr1	10438789	10439053	Promoter (<=1kb)	AT1G63370.1	0	Flavin-binding monooxygenase family protein
Potra2n7c15758	Potri.007G106700	chr7	2851292	2851566	Promoter (3-4kb)	AT1G19025	0	DNA repair metallo-beta-lactamase family protein	Potra2n1c1042	Potri.001G121300	chr1	10465046	10465284	Distal Intergenic	AT2G30590.1	WRKY21	WRKY DNA-binding protein 21
Potra2n6c13400	Potri.006G218200	chr6	4698870	4699133	Promoter (3-4kb)	AT1G19210	0	Integrase-type DNA-binding superfamily protein	Potra2n1c1043	Potri.001G121400	chr1	10469324	10469631	Distal Intergenic	AT4G22570.1	APT3	adenine phosphoribosyl transferase 3
Potra2n6c13400	Potri.006G218200	chr6	4701990	4702997	Promoter (<=1kb)	AT1G19210	0	Integrase-type DNA-binding superfamily protein	Potra2n1c1043	Potri.001G121400	chr1	10474019	10474261	Promoter (1-2kb)	AT4G22570.1	APT3	adenine phosphoribosyl transferase 3
Potra2n1c847	Potri.001G101600	chr1	8745824	8746100	Promoter (2-3kb)	AT1G19330	0	0	Potra2n1c1045		chr1	10497207	10497631	Distal Intergenic
Potra2n14c26635	Potri.014G041200	chr14	2649761	2650155	3' UTR	AT1G19330	0	0	Potra2n1c1047	Potri.001G121700	chr1	10525997	10526311	Distal Intergenic	AT4G22540.1	ORP2A	OSBP(oxysterol binding protein)-related protein 2A
Potra2n14c26635	Potri.014G041200	chr14	2654850	2655135	Promoter (<=1kb)	AT1G19330	0	0	Potra2n1c1047	Potri.001G121700	chr1	10534016	10534253	Promoter (1-2kb)	AT4G22540.1	ORP2A	OSBP(oxysterol binding protein)-related protein 2A
Potra2n14c26635	Potri.014G041200	chr14	2659473	2659947	Distal Intergenic	AT1G19330	0	0	Potra2n1c1060		chr1	10649100	10649362	Promoter (3-4kb)
Potra2n2c4052	Potri.002G260600	chr2	293909	294217	Promoter (<=1kb)	AT1G19430	0	S-adenosyl-L-methionine-dependent methyltransferases superfamily protein	Potra2n1c1069	Potri.001G123800	chr1	10748145	10748669	Promoter (1-2kb)	AT2G35060.1	KUP11	K+ uptake permease 11
Potra2n2c6220	Potri.002G024400	chr2	21843733	21844012	Distal Intergenic	AT1G19835	0	Plant protein of unknown function (DUF869)	Potra2n1c1069	Potri.001G123800	chr1	10756231	10756657	Distal Intergenic	AT2G35060.1	KUP11	K+ uptake permease 11
Potra2n5c10716	Potri.005G237100	chr5	1417474	1417921	Distal Intergenic	AT1G19835	0	Plant protein of unknown function (DUF869)	Potra2n1c1070	Potri.001G123900	chr1	10759849	10760303	Distal Intergenic	0	0	0
Potra2n5c10717	Potri.005G237000	chr5	1424705	1425054	Distal Intergenic	AT1G19840	0	SAUR-like auxin-responsive protein family	Potra2n1c1070	Potri.001G123900	chr1	10764797	10765107	Distal Intergenic	0	0	0
Potra2n5c10717	Potri.005G237000	chr5	1434208	1434719	Distal Intergenic	AT1G19840	0	SAUR-like auxin-responsive protein family	Potra2n1c1071	Potri.001G124000	chr1	10790859	10791185	Distal Intergenic	AT4G25230.2	RIN2	RPM1 interacting protein 2
Potra2n2c6201	Potri.002G027000	chr2	21685205	21685553	Promoter (<=1kb)	AT1G19900	0	glyoxal oxidase-related protein	Potra2n1c1073	Potri.001G124200	chr1	10816505	10816785	Promoter (2-3kb)	AT3G47420.1	ATPS3,PS3	phosphate starvation-induced gene 3
Potra2n2c6271	Potri.002G019700	chr2	22193077	22193477	Promoter (<=1kb)	AT1G20070	0	0	Potra2n1c1073	Potri.001G124200	chr1	10817949	10818239	Distal Intergenic	AT3G47420.1	ATPS3,PS3	phosphate starvation-induced gene 3
Potra2n4c10052	Potri.004G183200	chr4	16826161	16826537	Promoter (1-2kb)	AT1G20550	0	O-fucosyltransferase family protein	Potra2n1c1091	Potri.001G126100	chr1	10933658	10934000	Promoter (2-3kb)	AT5G61480.1	PXY	Leucine-rich repeat protein kinase family protein
Potra2n6c13664	Potri.006G191500	chr6	6957665	6958051	Promoter (3-4kb)	AT1G20970	0	0	Potra2n1c1099	Potri.001G127300	chr1	11028065	11028505	Promoter (3-4kb)	AT1G31650.1	ATROPGEF14,ROPGEF14	RHO guanyl-nucleotide exchange factor 14
Potra2n2c6436	Potri.002G002200	chr2	23249512	23249848	Promoter (3-4kb)	AT1G21000	0	PLATZ transcription factor family protein	Potra2n1c1099	Potri.001G127300	chr1	11031603	11031819	Promoter (<=1kb)	AT1G31650.1	ATROPGEF14,ROPGEF14	RHO guanyl-nucleotide exchange factor 14
Potra2n5c10502	Potri.002G002200	chr5	83724	84484	Promoter (1-2kb)	AT1G21000	0	PLATZ transcription factor family protein	Potra2n1c1107	Potri.001G128200	chr1	11096458	11096787	Promoter (<=1kb)	AT5G45275.1	0	Major facilitator superfamily protein
Potra2n5c10499	Potri.005G259300	chr5	66610	66927	Promoter (<=1kb)	AT1G21050	0	Protein of unknown function, DUF617	Potra2n1c1133	Potri.001G131400	chr1	11290800	11291020	Downstream (<=300bp)	AT1G31850.2	0	S-adenosyl-L-methionine-dependent methyltransferases superfamily protein
Potra2n2c5775	Potri.002G070600	chr2	18588648	18588999	Distal Intergenic	AT1G21326	0	VQ motif-containing protein	Potra2n1c1151	Potri.001G133400	chr1	11439991	11440424	Promoter (<=1kb)	AT5G45580.1	0	Homeodomain-like superfamily protein
Potra2n5c11165	Potri.005G188900	chr5	5079542	5079836	Promoter (2-3kb)	AT1G21340	0	Dof-type zinc finger DNA-binding family protein	Potra2n1c1160	Potri.001G136100	chr1	11702298	11702592	Promoter (1-2kb)	AT1G32170.1	XTH30,XTR4	xyloglucan endotransglucosylase/hydrolase 30
Potra2n5c11202	Potri.005G184900	chr5	5485031	5485401	Promoter (<=1kb)	AT1G21380	0	Target of Myb protein 1	Potra2n1c1161	Potri.001G136200	chr1	11713303	11713542	Promoter (2-3kb)	AT3G03050.1	ATCSLD3,CSLD3,KJK	cellulose synthase-like D3
Potra2n5c11275	Potri.005G177600	chr5	6432821	6433501	Distal Intergenic	AT1G21830	0	0	Potra2n1c1164	Potri.001G136600	chr1	11759950	11760317	Promoter (3-4kb)	AT1G32200.1	ACT1,ATS1	phospholipid/glycerol acyltransferase family protein
Potra2n5c11275	Potri.005G177600	chr5	6434087	6434684	Distal Intergenic	AT1G21830	0	0	Potra2n1c1171	Potri.001G137500	chr1	11798956	11799493	Promoter (3-4kb)
Potra2n5c11293	Potri.005G175800	chr5	6645543	6645892	Promoter (<=1kb)	AT1G21920	0	Histone H3 K4-specific methyltransferase SET7/9 family protein	Potra2n1c1174	Potri.001G137800	chr1	11864054	11864427	Promoter (<=1kb)	AT5G46880.1	HB-7,HDG5	homeobox-7
Potra2n5c11334	Potri.005G170700	chr5	7217883	7218195	Distal Intergenic	AT1G22030	0	0	Potra2n1c1179	Potri.001G138300	chr1	11899157	11899615	Promoter (<=1kb)	AT2G35470.1	0	0
Potra2n2c5578	Potri.002G091700	chr2	16957647	16957923	Promoter (2-3kb)	AT1G22060	0	0	Potra2n1c1193	Potri.001G139700	chr1	12042677	12042977	Promoter (2-3kb)	AT4G25960.1	PGP2	P-glycoprotein 2
Potra2n2c5514	Potri.002G099200	chr2	16384309	16384606	Promoter (1-2kb)	AT1G22410	0	Class-II DAHP synthetase family protein	Potra2n1c1197	Potri.001G140200	chr1	12093845	12094229	Promoter (<=1kb)	AT4G17790.1	0	SNARE associated Golgi protein family
Potra2n5c11403	Potri.005G162800	chr5	8126206	8126784	Promoter (<=1kb)	AT1G22410	0	Class-II DAHP synthetase family protein	Potra2n1c1200	Potri.001G140500	chr1	12108203	12108529	Promoter (<=1kb)	AT4G17940.1	0	Tetratricopeptide repeat (TPR)-like superfamily protein
Potra2n2c5503	Potri.002G100400	chr2	16304628	16304887	Distal Intergenic	AT1G22460	0	O-fucosyltransferase family protein	Potra2n1c1200	Potri.001G140500	chr1	12110515	12110811	Promoter (1-2kb)	AT4G17940.1	0	Tetratricopeptide repeat (TPR)-like superfamily protein
Potra2n5c11412	Potri.005G161800	chr5	8217712	8218144	Promoter (3-4kb)	AT1G22460	0	O-fucosyltransferase family protein	Potra2n1c1202	Potri.001G140700	chr1	12126257	12126648	3' UTR	AT2G23910.1	0	NAD(P)-binding Rossmann-fold superfamily protein
Potra2n2c5838	Potri.002G064900	chr2	19087433	19087770	Promoter (<=1kb)	AT1G22790	0	0	Potra2n1c1213	Potri.001G141800	chr1	12238361	12238588	Promoter (<=1kb)
Potra2n19c33799	Potri.019G068400	chr19	6197596	6197881	Promoter (<=1kb)	AT1G22910	0	RNA-binding (RRM/RBD/RNP motifs) family protein	Potra2n1c1217	Potri.001G142200	chr1	12273383	12273604	Distal Intergenic	AT1G32640.1	ATMYC2,JAI1,JIN1,MYC2,RD22BP1,ZBF1	Basic helix-loop-helix (bHLH) DNA-binding family protein
Potra2n10c21397	Potri.008G125800	chr10	8734650	8735042	Promoter (1-2kb)	AT1G22950	0	2-oxoglutarate (2OG) and Fe(II)-dependent oxygenase superfamily protein	Potra2n1c1220	Potri.001G142500	chr1	12311277	12311578	Distal Intergenic	AT4G17870.1	PYR1,RCAR11	Polyketide cyclase/dehydrase and lipid transport superfamily protein
Potra2n10c21436	Potri.010G114300	chr10	9017463	9017794	Promoter (<=1kb)	AT1G23000	0	Heavy metal transport/detoxification superfamily protein	Potra2n1c1223	Potri.001G142800	chr1	12352329	12352680	Promoter (3-4kb)	AT4G17800.1	0	Predicted AT-hook DNA-binding family protein
Potra2n8c17814	Potri.008G128400	chr8	8176136	8176670	Promoter (<=1kb)	AT1G23000	0	Heavy metal transport/detoxification superfamily protein	Potra2n1c1224		chr1	12373144	12373414	Promoter (3-4kb)
Potra2n8c17814	Potri.008G128400	chr8	8179588	8180073	Promoter (3-4kb)	AT1G23000	0	Heavy metal transport/detoxification superfamily protein	Potra2n1c1238	Potri.001G144400	chr1	12507613	12507902	Distal Intergenic	AT5G46590.1	anac096,NAC096	NAC domain containing protein 96
Potra2n8c17816	Potri.008G128600	chr8	8193736	8194204	Promoter (2-3kb)	AT1G23030	0	ARM repeat superfamily protein	Potra2n1c1240	Potri.001G144700	chr1	12563638	12563990	Promoter (2-3kb)	AT2G35350.1	PLL1	poltergeist like 1
Potra2n8c17840	Potri.008G131800	chr8	8496030	8496444	Distal Intergenic	AT1G23170	0	Protein of unknown function DUF2359, transmembrane	Potra2n1c1243	Potri.001G145200	chr1	12607243	12607478	Promoter (<=1kb)	AT1G32450.1	NRT1.5	nitrate transporter 1.5
Potra2n12c24402	Potri.012G081000	chr12	8859757	8860083	Promoter (2-3kb)	AT1G23710	0	Protein of unknown function (DUF1645)	Potra2n1c1248	Potri.001G337200	chr1	12623338	12623589	Promoter (1-2kb)	AT5G22660.2	0	FBD, F-box, Skp2-like and Leucine Rich Repeat domains containing protein
Potra2n8c18379	Potri.008G189900	chr8	13048055	13048387	Distal Intergenic	AT1G23750	0	Nucleic acid-binding, OB-fold-like protein	Potra2n1c1259		chr1	12678972	12679395	Promoter (<=1kb)
Potra2n17c30801	Potri.017G129500	chr17	2032886	2033279	Distal Intergenic	AT1G23890	0	NHL domain-containing protein	Potra2n1c1260	Potri.001G146400	chr1	12709682	12710087	3' UTR	AT4G18030.1	0	S-adenosyl-L-methionine-dependent methyltransferases superfamily protein
Potra2n10c21615	Potri.010G095600	chr10	10430704	10431466	Promoter (1-2kb)	AT1G24050	0	RNA-processing, Lsm domain	Potra2n1c1272	Potri.001G147700	chr1	12804545	12805243	Promoter (<=1kb)	AT1G14390.1	0	Leucine-rich repeat protein kinase family protein
Potra2n803s36779	Potri.013G033200	scaffold803	338	657	Distal Intergenic	AT1G24140	0	Matrixin family protein	Potra2n1c1284	Potri.001G148600	chr1	12953198	12953525	Distal Intergenic	AT1G32740.1	0	SBP (S-ribonuclease binding protein) family protein
Potra2n1c490	Potri.001G059400	chr1	5292999	5293314	Distal Intergenic	AT1G24270	0	0	Potra2n1c1284	Potri.001G148600	chr1	12954017	12954382	Distal Intergenic	AT1G32740.1	0	SBP (S-ribonuclease binding protein) family protein
Potra2n1c490	Potri.001G059400	chr1	5294866	5295220	Promoter (1-2kb)	AT1G24270	0	0	Potra2n1c1285	Potri.001G148700	chr1	12976893	12977262	Distal Intergenic	AT4G17670.1	0	Protein of unknown function (DUF581)
Potra2n10c21924	Potri.010G058000	chr10	13275414	13275769	Promoter (1-2kb)	AT1G24330	0	ARM repeat superfamily protein	Potra2n1c1285	Potri.001G148700	chr1	12987970	12988353	Promoter (2-3kb)	AT4G17670.1	0	Protein of unknown function (DUF581)
Potra2n10c21345	Potri.010G123600	chr10	8323074	8323382	Promoter (1-2kb)	AT1G25400	0	0	Potra2n1c1285	Potri.001G148700	chr1	12988953	12989410	Promoter (1-2kb)	AT4G17670.1	0	Protein of unknown function (DUF581)
Potra2n10c21345	Potri.010G123600	chr10	8326081	8326920	Promoter (<=1kb)	AT1G25400	0	0	Potra2n1c1285	Potri.001G148700	chr1	12991204	12991499	Promoter (<=1kb)	AT4G17670.1	0	Protein of unknown function (DUF581)
Potra2n10c21345	Potri.010G123600	chr10	8328397	8328664	Promoter (3-4kb)	AT1G25400	0	0	Potra2n1c1285	Potri.001G148700	chr1	12999676	12999892	Distal Intergenic	AT4G17670.1	0	Protein of unknown function (DUF581)
Potra2n8c17746	Potri.010G123600	chr8	7740344	7740782	Promoter (1-2kb)	AT1G25400	0	0	Potra2n1c1293	Potri.001G149200	chr1	13119883	13120246	Distal Intergenic	AT2G35190.1	ATNPSN11,NPSN11,NSPN11	novel plant snare 11
Potra2n10c21287	Potri.010G129300	chr10	7868648	7868914	Promoter (<=1kb)	AT1G25570	0	Di-glucose binding protein with Leucine-rich repeat domain	Potra2n1c1297		chr1	13139035	13139447	Promoter (<=1kb)
Potra2n10c21287	Potri.010G129300	chr10	7879324	7879617	Distal Intergenic	AT1G25570	0	Di-glucose binding protein with Leucine-rich repeat domain	Potra2n1c1310	Potri.001G150800	chr1	13237144	13237400	Distal Intergenic	AT4G17050.1	UGLYAH	ureidoglycine aminohydrolase
Potra2n5c12350	Potri.008G111700	chr5	17485133	17485549	Promoter (1-2kb)	AT1G26160	0	Metal-dependent phosphohydrolase	Potra2n1c1336	Potri.001G153100	chr1	13464019	13464394	Promoter (1-2kb)	AT4G16820.1	PLA-I{beta]2	alpha/beta-Hydrolases superfamily protein
Potra2n8c17632	Potri.008G110500	chr8	6834321	6835557	Distal Intergenic	AT1G26190	0	Phosphoribulokinase / Uridine kinase family	Potra2n1c1345	Potri.001G154100	chr1	13541988	13542349	Distal Intergenic	AT4G17500.1	ATERF-1,ERF-1	ethylene responsive element binding factor 1
Potra2n10c21020	Potri.010G160000	chr10	6027458	6027810	Promoter (2-3kb)	AT1G26520	0	Cobalamin biosynthesis CobW-like protein	Potra2n1c1355	Potri.001G155100	chr1	13641180	13641708	Distal Intergenic	AT5G47370.1	HAT2	Homeobox-leucine zipper protein 4 (HB-4) / HD-ZIP protein
Potra2n8c17467	Potri.008G094100	chr8	5651049	5651508	Promoter (2-3kb)	AT1G26520	0	Cobalamin biosynthesis CobW-like protein	Potra2n1c1356	Potri.001G155200	chr1	13645484	13646087	Distal Intergenic	AT2G39810.1	HOS1	ubiquitin-protein ligases
Potra2n8c17472	Potri.008G094500	chr8	5681288	5681657	Promoter (<=1kb)	AT1G26610	0	C2H2-like zinc finger protein	Potra2n1c1356	Potri.001G155200	chr1	13646785	13647348	Promoter (2-3kb)	AT2G39810.1	HOS1	ubiquitin-protein ligases
Potra2n8c17981	Potri.008G147800	chr8	9725828	9726150	Promoter (1-2kb)	AT1G26850	0	S-adenosyl-L-methionine-dependent methyltransferases superfamily protein	Potra2n1c1361	Potri.001G155600	chr1	13700814	13701044	Promoter (3-4kb)	AT5G13620.1	0	0
Potra2n10c22122	Potri.010G035100	chr10	15528997	15529525	Promoter (1-2kb)	AT1G27100	0	Actin cross-linking protein	Potra2n1c1374	Potri.001G156700	chr1	13829975	13830481	Promoter (<=1kb)	AT4G17350.1	0	Plant protein of unknown function (DUF828) with plant pleckstrin homology-like region
Potra2n17c30736	Potri.017G138600	chr17	1214810	1215139	Promoter (3-4kb)	AT1G27190	0	Leucine-rich repeat protein kinase family protein	Potra2n1c1387	Potri.001G157900	chr1	13956847	13957466	Distal Intergenic	AT3G03490.1	AtPEX19-1,PEX19-1	peroxin 19-1
Potra2n1c478	Potri.001G058100	chr1	5156477	5156851	Promoter (2-3kb)	AT1G27290	0	0	Potra2n1c1395		chr1	14033451	14033668	Promoter (1-2kb)
Potra2n3c6955	Potri.003G170300	chr3	4399913	4400311	Promoter (2-3kb)	AT1G27290	0	0	Potra2n1c1397	Potri.001G158800	chr1	14048501	14048796	Promoter (<=1kb)	AT4G39720.1	0	VQ motif-containing protein
Potra2n2c5346	Potri.002G117700	chr2	14819321	14819613	Promoter (<=1kb)	AT1G27461	0	0	Potra2n1c1400	Potri.001G159200	chr1	14094280	14094619	Distal Intergenic	AT1G31040.1	0	PLATZ transcription factor family protein
Potra2n1c491	Potri.003G168400	chr1	5305706	5306029	Promoter (1-2kb)	AT1G27990	0	0	Potra2n1c1408	Potri.001G160400	chr1	14180981	14181209	Promoter (<=1kb)	AT3G12750.1	ZIP1	zinc transporter 1 precursor
Potra2n1c568	Potri.001G070700	chr1	6060454	6061123	Distal Intergenic	AT1G28190	0	0	Potra2n1c1418	Potri.001G161600	chr1	14318611	14318983	Distal Intergenic	AT1G53730.1	SRF6	STRUBBELIG-receptor family 6
Potra2n4c8783	Potri.004G044100	chr4	3194814	3195088	Promoter (1-2kb)	AT1G28240	0	Protein of unknown function (DUF616)	Potra2n1c1425	Potri.001G162400	chr1	14386001	14386255	Exon (Potra2n1c1425.1/Potra2n1c1425, exon 2 of 3)	AT3G14310.1	ATPME3,PME3	pectin methylesterase 3
Potra2n4c8783	Potri.004G044100	chr4	3197442	3197761	Distal Intergenic	AT1G28240	0	Protein of unknown function (DUF616)	Potra2n1c1432	Potri.001G163100	chr1	14472591	14472967	Promoter (<=1kb)	AT3G14280.1	0	0
Potra2n4c8793	Potri.004G045300	chr4	3284124	3284466	Promoter (1-2kb)	AT1G28260	0	Telomerase activating protein Est1	Potra2n1c1439	Potri.001G163800	chr1	14532453	14532793	Distal Intergenic	AT2G01080.1	0	Late embryogenesis abundant (LEA) hydroxyproline-rich glycoprotein family
Potra2n5c11436	Potri.005G158600	chr5	8565898	8566343	Distal Intergenic	AT1G28390	0	Protein kinase superfamily protein	Potra2n1c1446	Potri.001G164400	chr1	14593436	14594185	Promoter (<=1kb)	0	0	0
Potra2n2c5142	Potri.002G139800	chr2	13339986	13340419	Promoter (1-2kb)	AT1G28710	0	Nucleotide-diphospho-sugar transferase family protein	Potra2n1c1480	Potri.001G168100	chr1	14995301	14995766	Distal Intergenic	AT1G72560.1	PSD	ARM repeat superfamily protein
Potra2n4c8930	Potri.011G066500	chr4	4687924	4688195	Promoter (1-2kb)	AT1G29195	0	0	Potra2n1c1481	Potri.001G168200	chr1	15003762	15004104	Distal Intergenic	AT1G54130.1	AT-RSH3,ATRSH3,RSH3	RELA/SPOT homolog 3
Potra2n4c8943	Potri.004G058700	chr4	4793165	4793513	Distal Intergenic	AT1G29220	0	transcriptional regulator family protein	Potra2n1c1481	Potri.001G168200	chr1	15012142	15012367	Exon (Potra2n1c1481.1/Potra2n1c1481, exon 7 of 7)	AT1G54130.1	AT-RSH3,ATRSH3,RSH3	RELA/SPOT homolog 3
Potra2n11c23125	Potri.011G076900	chr11	8991622	8992133	Promoter (1-2kb)	AT1G29640	0	Protein of unknown function, DUF584	Potra2n1c1494	Potri.001G169600	chr1	15177192	15177414	Promoter (2-3kb)	AT5G40330.1	ATMYB23,ATMYBRTF,MYB23	myb domain protein 23
Potra2n11c23130	Potri.011G076500	chr11	9055365	9055878	Distal Intergenic	AT1G29670	0	GDSL-like Lipase/Acylhydrolase superfamily protein	Potra2n1c1506	Potri.001G170800	chr1	15331513	15331776	Promoter (<=1kb)	AT3G14000.1	ATBRXL2,BRX-LIKE2	DZC (Disease resistance/zinc finger/chromosome condensation-like region) domain containing protein
Potra2n11c22925	Potri.011G106700	chr11	5404830	5405356	Promoter (<=1kb)	AT1G29800	0	RING/FYVE/PHD-type zinc finger family protein	Potra2n1c1506	Potri.001G170800	chr1	15335135	15335519	Promoter (3-4kb)	AT3G14000.1	ATBRXL2,BRX-LIKE2	DZC (Disease resistance/zinc finger/chromosome condensation-like region) domain containing protein
Potra2n1c3167	Potri.001G358600	chr1	37951334	37951631	3' UTR	AT1G30320	0	Remorin family protein	Potra2n1c1540	Potri.001G174900	chr1	15671840	15672216	Distal Intergenic	AT1G80280.1	0	alpha/beta-Hydrolases superfamily protein
Potra2n11c23002	Potri.011G092000	chr11	6949563	6950161	3' UTR	AT1G30320	0	Remorin family protein	Potra2n1c1564	Potri.001G177400	chr1	16116722	16117187	Promoter (<=1kb)	AT1G04250.1	AXR3,IAA17	AUX/IAA transcriptional regulator family protein
Potra2n11c22453	Potri.011G158300	chr11	943155	943683	Distal Intergenic	AT1G30700	0	FAD-binding Berberine family protein	Potra2n1c1572	Potri.001G178300	chr1	16272788	16273098	Promoter (1-2kb)	AT1G80440.1	0	Galactose oxidase/kelch repeat superfamily protein
Potra2n11c22453	Potri.011G158300	chr11	948200	948492	Promoter (<=1kb)	AT1G30700	0	FAD-binding Berberine family protein	Potra2n1c1657	Potri.001G188800	chr1	17466655	17466968	Promoter (1-2kb)	AT1G52150.1	ATHB-15,ATHB15,CNA,ICU4	Homeobox-leucine zipper family protein / lipid-binding START domain-containing protein
Potra2n2c6250	Potri.002G021400	chr2	22058870	22059163	Promoter (1-2kb)	AT1G30755	0	Protein of unknown function (DUF668)	Potra2n1c1657	Potri.001G188800	chr1	17471714	17472066	Promoter (2-3kb)	AT1G52150.1	ATHB-15,ATHB15,CNA,ICU4	Homeobox-leucine zipper family protein / lipid-binding START domain-containing protein
Potra2n1c587	Potri.001G073100	chr1	6215245	6215574	Distal Intergenic	AT1G30820	0	CTP synthase family protein	Potra2n1c1665	Potri.001G190200	chr1	17960064	17960308	Distal Intergenic	AT1G51940.1	0	protein kinase family protein / peptidoglycan-binding LysM domain-containing protein
Potra2n1c587	Potri.001G073100	chr1	6218178	6218551	Distal Intergenic	AT1G30820	0	CTP synthase family protein	Potra2n1c1666	Potri.001G190300	chr1	17997128	17997866	Distal Intergenic	AT3G16500.1	IAA26,PAP1	phytochrome-associated protein 1
Potra2n1c587	Potri.001G073100	chr1	6221654	6222353	Distal Intergenic	AT1G30820	0	CTP synthase family protein	Potra2n1c1684	Potri.001G192800	chr1	18413986	18414437	Distal Intergenic	AT1G52565.1	0	0
Potra2n3c7078	Potri.003G157900	chr3	5370547	5371002	Distal Intergenic	AT1G30820	0	CTP synthase family protein	Potra2n1c1686	Potri.001G193200	chr1	18446693	18447104	Distal Intergenic	AT5G20150.1	ATSPX1,SPX1	SPX domain gene 1
Potra2n3c7094	Potri.003G156100	chr3	5549829	5550358	Promoter (2-3kb)	AT1G30870	0	Peroxidase superfamily protein	Potra2n1c1733	Potri.001G200000	chr1	19755729	19755957	3' UTR	AT3G13690.1	0	Protein kinase protein with adenine nucleotide alpha hydrolases-like domain
Potra2n1c1400	Potri.001G159200	chr1	14094239	14094581	Distal Intergenic	AT1G31040	0	PLATZ transcription factor family protein	Potra2n1c1734	Potri.001G200100	chr1	19758674	19758907	3' UTR	AT3G13730.1	CYP90D1	cytochrome P450, family 90, subfamily D, polypeptide 1
Potra2n12c24706	Potri.012G119500	chr12	11960714	11961187	Distal Intergenic	AT1G31240	0	Bromodomain transcription factor	Potra2n1c1734	Potri.001G200100	chr1	19765553	19765916	Promoter (1-2kb)	AT3G13730.1	CYP90D1	cytochrome P450, family 90, subfamily D, polypeptide 1
Potra2n1c1133	Potri.001G131400	chr1	11290741	11291097	Downstream (<=300bp)	AT1G31850	0	S-adenosyl-L-methionine-dependent methyltransferases superfamily protein	Potra2n1c1737	Potri.001G200400	chr1	19839857	19840251	Promoter (<=1kb)	AT3G13750.1	BGAL1	beta galactosidase 1
Potra2n3c7598	Potri.003G102400	chr3	9535975	9536300	Distal Intergenic	AT1G31850	0	S-adenosyl-L-methionine-dependent methyltransferases superfamily protein	Potra2n1c1772	Potri.001G205800	chr1	20526080	20526426	Promoter (<=1kb)	AT5G64170.2	0	dentin sialophosphoprotein-related
Potra2n3c7643	Potri.003G096900	chr3	9958047	9958340	Promoter (<=1kb)	AT1G32190	0	alpha/beta-Hydrolases superfamily protein	Potra2n1c1791	Potri.001G207900	chr1	20789603	20789856	3' UTR	AT4G14110.1	COP9,CSN8,EMB143,FUS7	COP9 signalosome, subunit CSN8
Potra2n3c7709	Potri.003G089900	chr3	10603777	10604046	Promoter (2-3kb)	AT1G32520	0	0	Potra2n1c1805	Potri.001G209400	chr1	20964903	20965187	Promoter (<=1kb)	AT2G01070.1	0	Lung seven transmembrane receptor family protein
Potra2n15c28272	Potri.015G101000	chr15	3058755	3059079	Promoter (1-2kb)	AT1G32583	0	0	Potra2n1c1811	Potri.001G210000	chr1	21007189	21007464	Promoter (<=1kb)	AT1G15820.1	CP24,LHCB6	light harvesting complex photosystem II subunit 6
Potra2n1c1210	Potri.001G141600	chr1	12206493	12206820	Promoter (<=1kb)	AT1G32690	0	0	Potra2n1c1821	Potri.001G211200	chr1	21132991	21133387	Promoter (1-2kb)	AT1G60890.2	0	Phosphatidylinositol-4-phosphate 5-kinase family protein
Potra2n1c1284	Potri.001G148600	chr1	12953186	12953537	Distal Intergenic	AT1G32740	0	SBP (S-ribonuclease binding protein) family protein	Potra2n1c1847	Potri.001G212900	chr1	21533423	21533906	Promoter (1-2kb)	AT5G22860.1	0	Serine carboxypeptidase S28 family protein
Potra2n11c22514	Potri.001G450200	chr11	1488031	1488336	Distal Intergenic	AT1G32930	0	Galactosyltransferase family protein	Potra2n1c1847	Potri.001G212900	chr1	21535675	21536054	Promoter (<=1kb)	AT5G22860.1	0	Serine carboxypeptidase S28 family protein
Potra2n19c34465	Potri.018G137000	chr19	16270630	16271121	Promoter (1-2kb)	AT1G33420	0	RING/FYVE/PHD zinc finger superfamily protein	Potra2n1c1850	Potri.001G213600	chr1	21643877	21644098	Distal Intergenic	AT5G22850.1	0	Eukaryotic aspartyl protease family protein
Potra2n4c9642	Potri.004G134700	chr4	12864505	12865028	Promoter (1-2kb)	AT1G33420	0	RING/FYVE/PHD zinc finger superfamily protein	Potra2n1c1853	Potri.001G213800	chr1	21679038	21679303	Distal Intergenic	AT5G22000.3	RHF2A	RING-H2 group F2A
Potra2n19c33806	Potri.019G067500	chr19	6284964	6285445	Distal Intergenic	AT1G33440	0	Major facilitator superfamily protein	Potra2n1c1857	Potri.001G214700	chr1	21742869	21743449	Promoter (3-4kb)	AT1G08465.1	YAB2	Plant-specific transcription factor YABBY family protein
Potra2n13c25310	Potri.013G115800	chr13	3400139	3400399	Promoter (2-3kb)	AT1G34300	0	lectin protein kinase family protein	Potra2n1c1865	Potri.015G021200	chr1	21824617	21825058	Promoter (<=1kb)	0	0	0
Potra2n19c33664	Potri.019G079800	chr19	4064998	4065357	Promoter (1-2kb)	AT1G35430	0	0	Potra2n1c1869		chr1	21868908	21869162	Promoter (<=1kb)
Potra2n2c5620	Potri.002G087300	chr2	17356977	17357257	Distal Intergenic	AT1G38131	0	O-fucosyltransferase family protein	Potra2n1c1876	Potri.001G216600	chr1	22000291	22000580	Promoter (2-3kb)	AT2G35940.3	BLH1,EDA29	BEL1-like homeodomain 1
Potra2n2c5620	Potri.002G087300	chr2	17358190	17358602	Distal Intergenic	AT1G38131	0	O-fucosyltransferase family protein	Potra2n1c1877	Potri.001G216700	chr1	22064720	22065131	Distal Intergenic
Potra2n5c10591	Potri.005G249700	chr5	587046	587666	Promoter (3-4kb)	AT1G42430	0	0	Potra2n1c1878	Potri.001G216900	chr1	22107599	22107989	Distal Intergenic	AT2G27230.2	LHW	transcription factor-related
Potra2n2c6369	Potri.002G009600	chr2	22814074	22814653	Distal Intergenic	AT1G42470	0	Patched family protein	Potra2n1c1879	Potri.009G017800	chr1	22158483	22158746	Distal Intergenic	AT1G08440.1	0	Aluminium activated malate transporter family protein
Potra2n2c6369	Potri.002G009600	chr2	22815849	22816489	Distal Intergenic	AT1G42470	0	Patched family protein	Potra2n1c1885	Potri.001G217700	chr1	22301154	22301410	Promoter (<=1kb)	AT3G23750.1	0	Leucine-rich repeat protein kinase family protein
Potra2n5c10571	Potri.005G251800	chr5	460845	461344	Distal Intergenic	AT1G42470	0	Patched family protein	Potra2n1c1888	Potri.001G218100	chr1	22327574	22327998	Distal Intergenic	AT3G44200.1	ATNEK6,IBO1,NEK6	NIMA (never in mitosis, gene A)-related 6
Potra2n5c10571	Potri.005G251800	chr5	462986	463246	Promoter (2-3kb)	AT1G42470	0	Patched family protein	Potra2n1c1897	Potri.001G218800	chr1	22471544	22471941	Promoter (1-2kb)	AT3G44350.2	anac061,NAC061	NAC domain containing protein 61
Potra2n5c11123	Potri.005G193400	chr5	4684093	4684493	Distal Intergenic	AT1G43245	0	SET domain-containing protein	Potra2n1c1904	Potri.001G219400	chr1	22519532	22519815	Promoter (2-3kb)	AT2G25570.3	0	binding
Potra2n5c11161	Potri.005G189400	chr5	5047613	5047961	Distal Intergenic	AT1G43770	0	RING/FYVE/PHD zinc finger superfamily protein	Potra2n1c1958	Potri.016G024700	chr1	23426857	23427094	Promoter (2-3kb)	AT2G27030.3	ACAM-2,CAM5	calmodulin 5
Potra2n5c11279	Potri.005G177100	chr5	6481795	6482134	Promoter (1-2kb)	AT1G44760	0	Adenine nucleotide alpha hydrolases-like superfamily protein	Potra2n1c1978	Potri.001G229100	chr1	23962588	23962845	3' UTR	AT5G67030.1	ABA1,ATABA1,ATZEP,IBS3,LOS6,NPQ2,ZEP	zeaxanthin epoxidase (ZEP) (ABA1)
Potra2n5c11279	Potri.005G177100	chr5	6487853	6488165	3' UTR	AT1G44760	0	Adenine nucleotide alpha hydrolases-like superfamily protein	Potra2n1c1982	Potri.001G229600	chr1	24017699	24017929	Distal Intergenic	AT2G44410.1	0	RING/U-box superfamily protein
Potra2n1c569	Potri.001G070800	chr1	6074770	6075069	Promoter (<=1kb)	AT1G44960	0	SNARE associated Golgi protein family	Potra2n1c1983		chr1	24026106	24026733	Promoter (<=1kb)
Potra2n3c7060	Potri.003G159900	chr3	5214864	5215425	Distal Intergenic	AT1G44960	0	SNARE associated Golgi protein family	Potra2n1c1985	Potri.001G229700	chr1	24035572	24036076	Promoter (<=1kb)	AT5G06710.1	HAT14	homeobox from Arabidopsis thaliana
Potra2n14c26533	Potri.014G027900	chr14	1761455	1761759	Promoter (1-2kb)	AT1G45207	0	Remorin family protein	Potra2n1c2016	Potri.001G233400	chr1	24381945	24382216	Distal Intergenic	AT1G07670.1	ATECA4,ECA4	endomembrane-type CA-ATPase 4
Potra2n14c26558	Potri.014G031200	chr14	1946574	1946859	Promoter (<=1kb)	AT1G47380	0	Protein phosphatase 2C family protein	Potra2n1c2016	Potri.001G233400	chr1	24394431	24394866	Promoter (2-3kb)	AT1G07670.1	ATECA4,ECA4	endomembrane-type CA-ATPase 4
Potra2n14c26558	Potri.014G031200	chr14	1947290	1947551	Promoter (<=1kb)	AT1G47380	0	Protein phosphatase 2C family protein	Potra2n1c2017	Potri.001G233600	chr1	24420506	24420797	Distal Intergenic	AT5G59990.1	0	CCT motif family protein
Potra2n14c26558	Potri.014G031200	chr14	1954235	1954497	Promoter (1-2kb)	AT1G47380	0	Protein phosphatase 2C family protein	Potra2n1c2027	Potri.001G234500	chr1	24514565	24514783	Promoter (<=1kb)	AT2G28630.1	KCS12	3-ketoacyl-CoA synthase 12
Potra2n14c26558	Potri.014G031200	chr14	1955223	1955645	Promoter (2-3kb)	AT1G47380	0	Protein phosphatase 2C family protein	Potra2n1c2029	Potri.001G234700	chr1	24528096	24528485	Promoter (2-3kb)	AT5G02600.2	0	Heavy metal transport/detoxification superfamily protein
Potra2n14c26604	Potri.002G130100	chr14	2327023	2327925	Promoter (1-2kb)	AT1G47640	0	0	Potra2n1c2033	Potri.001G235200	chr1	24560617	24561038	Distal Intergenic	AT2G28690.1	0	Protein of unknown function (DUF1635)
Potra2n14c26604	Potri.002G130100	chr14	2328763	2329653	Distal Intergenic	AT1G47640	0	0	Potra2n1c2034	Potri.001G235300	chr1	24566206	24566472	Promoter (<=1kb)	AT4G01470.1	ATTIP1.3,GAMMA-TIP3,TIP1;3	tonoplast intrinsic protein 1;3
Potra2n14c26600	Potri.014G036600	chr14	2292442	2292866	Promoter (<=1kb)	AT1G47655	0	Dof-type zinc finger DNA-binding family protein	Potra2n1c2037	Potri.001G235700	chr1	24594320	24594720	Promoter (<=1kb)	AT5G59790.1	0	Domain of unknown function (DUF966)
Potra2n14c26600	Potri.014G036600	chr14	2295636	2296074	Promoter (3-4kb)	AT1G47655	0	Dof-type zinc finger DNA-binding family protein	Potra2n1c2071	Potri.001G239300	chr1	24912640	24912969	Distal Intergenic	AT2G28890.1	PLL4	poltergeist like 4
Potra2n8c17543	Potri.008G102000	chr8	6239425	6240203	Promoter (<=1kb)	AT1G47980	0	0	Potra2n1c2087	Potri.001G240900	chr1	25048047	25048403	3' UTR	AT2G39700.1	ATEXP4,ATEXPA4,ATHEXP ALPHA 1.6,EXPA4	expansin A4
Potra2n10c21081	Potri.010G151500	chr10	6482851	6483228	Distal Intergenic	AT1G48040	0	Protein phosphatase 2C family protein	Potra2n1c2087	Potri.001G240900	chr1	25056453	25056788	Promoter (<=1kb)	AT2G39700.1	ATEXP4,ATEXPA4,ATHEXP ALPHA 1.6,EXPA4	expansin A4
Potra2n10c21079	Potri.010G151900	chr10	6465806	6466386	Promoter (1-2kb)	AT1G48090	0	calcium-dependent lipid-binding family protein	Potra2n1c2089	Potri.001G241300	chr1	25083319	25083574	Distal Intergenic	AT2G29050.1	ATRBL1,RBL1	RHOMBOID-like 1
Potra2n8c17529	Potri.008G100600	chr8	6079727	6080017	Distal Intergenic	AT1G48090	0	calcium-dependent lipid-binding family protein	Potra2n1c2093	Potri.001G241600	chr1	25129356	25129610	Distal Intergenic	AT1G07540.1	TRFL2	TRF-like 2
Potra2n8c17528	Potri.008G100500	chr8	6069849	6070550	Promoter (1-2kb)	AT1G48100	0	Pectin lyase-like superfamily protein	Potra2n1c2093	Potri.001G241600	chr1	25135899	25136457	Promoter (1-2kb)	AT1G07540.1	TRFL2	TRF-like 2
Potra2n14c26615	Potri.014G038800	chr14	2468049	2468816	Promoter (<=1kb)	AT1G48460	0	0	Potra2n1c2094	Potri.001G241700	chr1	25147896	25148136	Promoter (<=1kb)	AT1G07530.1	ATGRAS2,GRAS2,SCL14	SCARECROW-like 14
Potra2n4c9310	Potri.017G118700	chr4	8040093	8040603	Promoter (1-2kb)	AT1G48750	0	Bifunctional inhibitor/lipid-transfer protein/seed storage 2S albumin superfamily protein	Potra2n1c2096	Potri.001G241900	chr1	25209030	25209464	Distal Intergenic	AT1G07530.1	ATGRAS2,GRAS2,SCL14	SCARECROW-like 14
Potra2n17c30913	Potri.017G115700	chr17	3085038	3085470	Promoter (<=1kb)	AT1G48780	0	0	Potra2n1c2100	Potri.001G242300	chr1	25245637	25245899	Promoter (1-2kb)	AT5G59480.1	0	Haloacid dehalogenase-like hydrolase (HAD) superfamily protein
Potra2n5c12348	Potri.005G057600	chr5	17474719	17474999	Promoter (<=1kb)	AT1G48870	0	Transducin/WD40 repeat-like superfamily protein	Potra2n1c2102	Potri.001G242600	chr1	25265020	25265353	3' UTR	AT2G29090.1	CYP707A2	cytochrome P450, family 707, subfamily A, polypeptide 2
Potra2n9c19705	Potri.001G253500	chr9	7967737	7968114	Intron (Potra2n9c19704.5/Potra2n9c19704, intron 8 of 8)	AT1G48900	0	Signal recognition particle, SRP54 subunit protein	Potra2n1c2102	Potri.001G242600	chr1	25266157	25266489	Intron (Potra2n1c2102.1/Potra2n1c2102, intron 7 of 7)	AT2G29090.1	CYP707A2	cytochrome P450, family 707, subfamily A, polypeptide 2
Potra2n12c24208	Potri.012G059100	chr12	6177978	6178976	Promoter (<=1kb)	AT1G48960	0	Adenine nucleotide alpha hydrolases-like superfamily protein	Potra2n1c2102	Potri.001G242600	chr1	25267277	25267943	Promoter (2-3kb)	AT2G29090.1	CYP707A2	cytochrome P450, family 707, subfamily A, polypeptide 2
Potra2n15c28726	Potri.015G054700	chr15	7245091	7246458	Distal Intergenic	AT1G49140	0	Complex I subunit NDUFS6	Potra2n1c2102	Potri.001G242600	chr1	25271837	25272244	Promoter (1-2kb)	AT2G29090.1	CYP707A2	cytochrome P450, family 707, subfamily A, polypeptide 2
Potra2n19c34323	Potri.019G011300	chr19	14057142	14057545	Distal Intergenic	AT1G49180	0	protein kinase family protein	Potra2n1c2109	Potri.001G243300	chr1	25328566	25328855	Promoter (<=1kb)	AT3G46620.1	0	zinc finger (C3HC4-type RING finger) family protein
Potra2n1c2688	Potri.001G309600	chr1	31978731	31979115	Distal Intergenic	AT1G49230	0	RING/U-box superfamily protein	Potra2n1c2123	Potri.001G245200	chr1	25432272	25432600	Promoter (<=1kb)	AT1G07430.1	HAI2	highly ABA-induced PP2C gene 2
Potra2n19c34335	Potri.019G010500	chr19	14190427	14190686	Distal Intergenic	AT1G49230	0	RING/U-box superfamily protein	Potra2n1c2124	Potri.001G245300	chr1	25442337	25442692	Promoter (1-2kb)	AT1G07420.1	ATSMO2,SMO2-1	sterol 4-alpha-methyl-oxidase 2-1
Potra2n9c19150	Potri.009G110200	chr9	3606918	3607404	Promoter (<=1kb)	AT1G49405	0	Uncharacterised protein family (UPF0497)	Potra2n1c2133	Potri.001G246200	chr1	25530647	25530966	Promoter (3-4kb)	AT5G59020.1	0	Protein of unknown function (DUF3527)
Potra2n9c19181	Potri.009G106600	chr9	3863774	3864606	Distal Intergenic	AT1G49560	0	Homeodomain-like superfamily protein	Potra2n1c2137	Potri.001G246300	chr1	25552558	25552883	Promoter (2-3kb)	AT3G54020.1	AtIPCS1	Arabidopsis Inositol phosphorylceramide synthase 1
Potra2n9c19181	Potri.009G106600	chr9	3868658	3868973	Promoter (1-2kb)	AT1G49560	0	Homeodomain-like superfamily protein	Potra2n1c2139	Potri.001G246700	chr1	25579500	25579749	Promoter (<=1kb)	AT5G05830.1	0	RING/FYVE/PHD zinc finger superfamily protein
Potra2n4c9690	Potri.004G140200	chr4	13433085	13433491	Promoter (<=1kb)	AT1G49740	0	PLC-like phosphodiesterases superfamily protein	Potra2n1c2166	Potri.001G249100	chr1	25829129	25829389	Promoter (1-2kb)	AT3G47060.1	ftsh7	FTSH protease 7
Potra2n3c6620	Potri.003G205500	chr3	1413484	1413816	Promoter (2-3kb)	AT1G51200	0	A20/AN1-like zinc finger family protein	Potra2n1c2175	Potri.001G250100	chr1	25903980	25904302	Promoter (<=1kb)	AT2G29670.1	0	Tetratricopeptide repeat (TPR)-like superfamily protein
Potra2n3c6620	Potri.003G205500	chr3	1414232	1414586	Promoter (1-2kb)	AT1G51200	0	A20/AN1-like zinc finger family protein	Potra2n1c2176	Potri.001G250200	chr1	25914084	25914382	Distal Intergenic	AT1G07270.1	0	Cell division control, Cdc6
Potra2n1c1630	Potri.001G185700	chr1	16984241	16984558	3' UTR	AT1G52190	0	Major facilitator superfamily protein	Potra2n1c2176	Potri.001G250200	chr1	25918776	25919121	Promoter (1-2kb)	AT1G07270.1	0	Cell division control, Cdc6
Potra2n1c1630	Potri.001G185700	chr1	16988874	16989222	Promoter (<=1kb)	AT1G52190	0	Major facilitator superfamily protein	Potra2n1c2193	Potri.001G252300	chr1	26155994	26156261	Distal Intergenic	AT3G08510.1	ATPLC2,PLC2	phospholipase C 2
Potra2n6c13162	Potri.018G036900	chr6	2729864	2730360	Distal Intergenic	AT1G52300	0	Zinc-binding ribosomal protein family protein	Potra2n1c2195	Potri.001G252500	chr1	26201666	26202314	Promoter (<=1kb)	AT1G07200.2	0	Double Clp-N motif-containing P-loop nucleoside triphosphate hydrolases superfamily protein
Potra2n15c28071	Potri.015G134500	chr15	860222	860506	Distal Intergenic	AT1G52540	0	Protein kinase superfamily protein	Potra2n1c2196	Potri.001G252600	chr1	26241635	26241994	Promoter (3-4kb)	AT5G58620.1	0	zinc finger (CCCH-type) family protein
Potra2n1c1535	Potri.001G174300	chr1	15610271	15610689	Promoter (<=1kb)	AT1G52720	0	0	Potra2n1c2196	Potri.001G252600	chr1	26244592	26244944	Promoter (<=1kb)	AT5G58620.1	0	zinc finger (CCCH-type) family protein
Potra2n18c32961	Potri.018G033400	chr18	10886270	10886809	3' UTR	AT1G52820	0	2-oxoglutarate (2OG) and Fe(II)-dependent oxygenase superfamily protein	Potra2n1c2198	Potri.001G252900	chr1	26284964	26285395	Promoter (<=1kb)	AT5G05580.1	FAD8	fatty acid desaturase 8
Potra2n6c13123	Potri.006G248000	chr6	2402752	2403010	3' UTR	AT1G52820	0	2-oxoglutarate (2OG) and Fe(II)-dependent oxygenase superfamily protein	Potra2n1c2209	Potri.001G254100	chr1	26410607	26410875	Promoter (<=1kb)	AT1G74670.1	0	Gibberellin-regulated family protein
Potra2n4c8782	Potri.004G044000	chr4	3185502	3185866	Promoter (1-2kb)	AT1G53035	0	0	Potra2n1c2217	Potri.001G257300	chr1	26488727	26488989	Distal Intergenic	AT2G22720.3	0	SPT2 chromatin protein
Potra2n11c22806	Potri.011G119400	chr11	4153026	4153282	Distal Intergenic	AT1G53050	0	Protein kinase superfamily protein	Potra2n1c2217	Potri.001G257300	chr1	26491843	26492360	Promoter (2-3kb)	AT2G22720.3	0	SPT2 chromatin protein
Potra2n1c3287	Potri.001G375400	chr1	39851459	39851730	Intron (Potra2n1c3287.2/Potra2n1c3287, intron 9 of 9)	AT1G53210	0	sodium/calcium exchanger family protein / calcium-binding EF hand family protein	Potra2n1c2223	Potri.001G255300	chr1	26528944	26529964	Promoter (<=1kb)	0	0	0
Potra2n1c3436	Potri.001G393700	chr1	42787382	42787858	Distal Intergenic	AT1G53250	0	0	Potra2n1c2225	Potri.009G050700	chr1	26551533	26551840	Promoter (1-2kb)	AT3G51950.2	0	Zinc finger (CCCH-type) family protein / RNA recognition motif (RRM)-containing protein
Potra2n11c22877	Potri.011G112300	chr11	4836618	4837150	Distal Intergenic	AT1G53250	0	0	Potra2n1c2237	Potri.009G052600	chr1	26689607	26689898	Promoter (<=1kb)	AT5G04590.1	SIR	sulfite reductase
Potra2n11c22928	Potri.011G106400	chr11	5441435	5441803	Promoter (1-2kb)	AT1G53440	0	Leucine-rich repeat transmembrane protein kinase	Potra2n1c2239	Potri.001G257100	chr1	26709352	26709660	Promoter (1-2kb)	AT5G12480.1	CPK7	calmodulin-domain protein kinase 7
Potra2n16c29324	Potri.016G012100	chr16	591593	591970	Promoter (<=1kb)	AT1G53440	0	Leucine-rich repeat transmembrane protein kinase	Potra2n1c2242	Potri.001G257600	chr1	26725299	26725528	3' UTR	AT5G12840.2	ATHAP2A,EMB2220,HAP2A,NF-YA1	nuclear factor Y, subunit A1
Potra2n16c29324	Potri.016G012100	chr16	596030	596321	Distal Intergenic	AT1G53440	0	Leucine-rich repeat transmembrane protein kinase	Potra2n1c2243	Potri.001G257700	chr1	26739378	26739645	Promoter (2-3kb)	AT3G20898.1	0	0
Potra2n6c13357	Potri.006G222700	chr6	4252862	4253209	Distal Intergenic	AT1G54200	0	0	Potra2n1c2298	Potri.001G266000	chr1	27358359	27358931	Distal Intergenic	AT5G12840.2	ATHAP2A,EMB2220,HAP2A,NF-YA1	nuclear factor Y, subunit A1
Potra2n13c25919	Potri.013G042800	chr13	10479493	10479943	Distal Intergenic	AT1G54460	0	TPX2 (targeting protein for Xklp2) protein family	Potra2n1c2299	Potri.001G266200	chr1	27365974	27366225	Distal Intergenic	AT4G15030.2	0	0
Potra2n8c18508	Potri.008G204400	chr8	14713766	14714213	3' UTR	AT1G54610	0	Protein kinase superfamily protein	Potra2n1c2301	Potri.001G266500	chr1	27391160	27391397	Distal Intergenic	AT1G07985.1	0	Expressed protein
Potra2n8c18508	Potri.008G204400	chr8	14723433	14723754	Promoter (3-4kb)	AT1G54610	0	Protein kinase superfamily protein	Potra2n1c2321	Potri.001G269300	chr1	27642665	27642985	Promoter (<=1kb)	AT1G51200.4	0	A20/AN1-like zinc finger family protein
Potra2n13c26071	Potri.013G025700	chr13	12118038	12118577	Promoter (1-2kb)	AT1G54820	0	Protein kinase superfamily protein	Potra2n1c2340		chr1	27810600	27810935	Promoter (<=1kb)
Potra2n13c26071	Potri.013G025700	chr13	12119805	12120894	Promoter (<=1kb)	AT1G54820	0	Protein kinase superfamily protein	Potra2n1c2341	Potri.001G275200	chr1	27813985	27814278	Promoter (<=1kb)	AT5G19390.1	0	Rho GTPase activation protein (RhoGAP) with PH domain
Potra2n8c17993	Potri.008G149200	chr8	9833184	9833815	Promoter (<=1kb)	AT1G54870	0	NAD(P)-binding Rossmann-fold superfamily protein	Potra2n1c2343	Potri.001G275400	chr1	27834566	27834802	Distal Intergenic	AT5G19400.1	SMG7	Telomerase activating protein Est1
Potra2n13c26112	Potri.013G021600	chr13	12343277	12343561	Promoter (<=1kb)	AT1G55000	0	peptidoglycan-binding LysM domain-containing protein	Potra2n1c2344	Potri.001G275500	chr1	27850957	27851249	Promoter (1-2kb)	AT2G26870.1	NPC2	non-specific phospholipase C2
Potra2n14c26611	Potri.014G038300	chr14	2426293	2426682	Promoter (<=1kb)	AT1G55200	0	Protein kinase protein with adenine nucleotide alpha hydrolases-like domain	Potra2n1c2344	Potri.001G275500	chr1	27852881	27853118	3' UTR	AT2G26870.1	NPC2	non-specific phospholipase C2
Potra2n3c6492	Potri.003G221000	chr3	214205	214653	Promoter (3-4kb)	AT1G55340	0	Protein of unknown function (DUF1639)	Potra2n1c2380		chr1	28508586	28508849	Distal Intergenic
Potra2n6c13256	Potri.006G233100	chr6	3573589	3573988	Promoter (<=1kb)	AT1G55340	0	Protein of unknown function (DUF1639)	Potra2n1c2395	Potri.001G273900	chr1	28595264	28595705	Distal Intergenic	AT2G32560.1	0	F-box family protein
Potra2n3c6490	Potri.003G221200	chr3	178788	179264	Distal Intergenic	AT1G55360	0	Protein of Unknown Function (DUF239)	Potra2n1c2395	Potri.001G273900	chr1	28596997	28597538	Distal Intergenic	AT2G32560.1	0	F-box family protein
Potra2n1c677	Potri.001G082900	chr1	7083111	7083440	Promoter (<=1kb)	AT1G56130	0	Leucine-rich repeat transmembrane protein kinase	Potra2n1c2401	Potri.001G276400	chr1	28813455	28813824	Distal Intergenic	AT5G12340.1	0	0
Potra2n3c7903	Potri.003G070900	chr3	12363504	12363918	Promoter (1-2kb)	AT1G56150	0	SAUR-like auxin-responsive protein family	Potra2n1c2421	Potri.001G278300	chr1	29045211	29045456	Promoter (3-4kb)	AT5G58600.1	PMR5,TBL44	Plant protein of unknown function (DUF828)
Potra2n1c96	Potri.001G009100	chr1	741248	741579	Promoter (1-2kb)	AT1G58170	0	Disease resistance-responsive (dirigent-like protein) family protein	Potra2n1c2421	Potri.001G278300	chr1	29052876	29053149	Promoter (3-4kb)	AT5G58600.1	PMR5,TBL44	Plant protein of unknown function (DUF828)
Potra2n14c26493	Potri.014G024000	chr14	1346146	1346529	Promoter (1-2kb)	AT1G60060	0	Serine/threonine-protein kinase WNK (With No Lysine)-related	Potra2n1c2435	Potri.001G279300	chr1	29159296	29159632	3' UTR	AT2G30080.1	ATZIP6,ZIP6	ZIP metal ion transporter family
Potra2n14c26493	Potri.014G024000	chr14	1349909	1350305	Promoter (<=1kb)	AT1G60060	0	Serine/threonine-protein kinase WNK (With No Lysine)-related	Potra2n1c2443	Potri.001G280200	chr1	29278997	29279495	Promoter (2-3kb)	AT5G45840.2	0	Leucine-rich repeat protein kinase family protein
Potra2n2c6299	Potri.002G017200	chr2	22351999	22352402	Promoter (3-4kb)	AT1G60420	0	DC1 domain-containing protein	Potra2n1c2454		chr1	29370519	29370775	Promoter (1-2kb)
Potra2n2c6299	Potri.002G017200	chr2	22358059	22358581	Promoter (2-3kb)	AT1G60420	0	DC1 domain-containing protein	Potra2n1c2454		chr1	29376282	29376674	Distal Intergenic
Potra2n2c6299	Potri.002G017200	chr2	22359228	22359700	Promoter (3-4kb)	AT1G60420	0	DC1 domain-containing protein	Potra2n1c2455		chr1	29386674	29387062	Distal Intergenic
Potra2n5c10640	Potri.005G244700	chr5	928757	929097	Promoter (<=1kb)	AT1G60420	0	DC1 domain-containing protein	Potra2n1c2463	Potri.001G281800	chr1	29450323	29451244	Promoter (1-2kb)	AT2G30150.1	0	UDP-Glycosyltransferase superfamily protein
Potra2n5c10640	Potri.005G244700	chr5	934416	935039	Distal Intergenic	AT1G60420	0	DC1 domain-containing protein	Potra2n1c2464	Potri.001G281900	chr1	29457789	29458042	Promoter (<=1kb)	AT2G30140.1	0	UDP-Glycosyltransferase superfamily protein
Potra2n1c1821	Potri.001G211200	chr1	21132992	21133373	Promoter (2-3kb)	AT1G60890	0	Phosphatidylinositol-4-phosphate 5-kinase family protein	Potra2n1c2465	Potri.009G077200	chr1	29461812	29462230	Promoter (<=1kb)	AT2G30140.2	0	UDP-Glycosyltransferase superfamily protein
Potra2n4c8756	Potri.004G040900	chr4	3012129	3012579	Distal Intergenic	AT1G60900	0	U2 snRNP auxilliary factor, large subunit, splicing factor	Potra2n1c2473	Potri.001G119400	chr1	29503950	29504283	Promoter (2-3kb)	0	0	0
Potra2n11c23378	Potri.011G046800	chr11	12539266	12539531	Promoter (3-4kb)	AT1G61105	0	Toll-Interleukin-Resistance (TIR) domain family protein	Potra2n1c2489	Potri.001G285700	chr1	29807416	29807765	Promoter (3-4kb)	AT1G73150.1	GTE3	global transcription factor group E3
Potra2n689s36491	Potri.004G037600	scaffold689	178190	178532	Distal Intergenic	AT1G61150	0	LisH and RanBPM domains containing protein	Potra2n1c2490		chr1	29816124	29816372	Promoter (<=1kb)
Potra2n746s36672	Potri.011G044000	scaffold746	27375	27724	Promoter (1-2kb)	AT1G61260	0	Protein of unknown function (DUF761)	Potra2n1c2524	Potri.001G288900	chr1	30074893	30075145	Promoter (1-2kb)	AT1G10020.1	0	Protein of unknown function (DUF1005)
Potra2n11c23397	Potri.011G042300	chr11	12934988	12935804	Promoter (<=1kb)	AT1G61350	0	ARM repeat superfamily protein	Potra2n1c2525	Potri.004G039000	chr1	30075943	30076466	Promoter (1-2kb)	AT4G21660.1	0	proline-rich spliceosome-associated (PSP) family protein
Potra2n11c23397	Potri.011G042300	chr11	12941575	12942043	Distal Intergenic	AT1G61350	0	ARM repeat superfamily protein	Potra2n1c2537	Potri.001G290300	chr1	30234385	30234616	Distal Intergenic	0	0	0
Potra2n11c23444	Potri.011G033000	chr11	13627489	13627930	Distal Intergenic	AT1G61660	0	basic helix-loop-helix (bHLH) DNA-binding superfamily protein	Potra2n1c2544		chr1	30370610	30370869	Promoter (<=1kb)
Potra2n11c23466	Potri.011G030900	chr11	13788283	13788658	Distal Intergenic	AT1G61740	0	Sulfite exporter TauE/SafE family protein	Potra2n1c2544		chr1	30371299	30371766	Promoter (<=1kb)
Potra2n4c8596	Potri.004G021200	chr4	1469825	1470256	Promoter (2-3kb)	AT1G61780	0	postsynaptic protein-related	Potra2n1c2553	Potri.001G293100	chr1	30473391	30473657	Promoter (<=1kb)	AT3G49870.1	ARLA1C,ATARLA1C	ADP-ribosylation factor-like A1C
Potra2n11c23661	Potri.011G003300	chr11	16603676	16604193	Promoter (1-2kb)	AT1G61930	0	Protein of unknown function, DUF584	Potra2n1c2558	Potri.001G293400	chr1	30501381	30501702	Promoter (<=1kb)	AT2G14750.1	AKN1,APK,APK1,ATAKN1	APS kinase
Potra2n11c23661	Potri.011G003300	chr11	16605124	16605427	Promoter (<=1kb)	AT1G61930	0	Protein of unknown function, DUF584	Potra2n1c2577	Potri.001G295500	chr1	30655941	30656233	Promoter (1-2kb)	AT1G27730.1	STZ,ZAT10	salt tolerance zinc finger
Potra2n11c23661	Potri.011G003300	chr11	16607950	16608382	Promoter (2-3kb)	AT1G61930	0	Protein of unknown function, DUF584	Potra2n1c2579	Potri.001G295600	chr1	30691784	30692012	Downstream (<=300bp)	AT2G14820.1	NPY2	Phototropic-responsive NPH3 family protein
Potra2n11c23661	Potri.011G003300	chr11	16608679	16608942	Promoter (2-3kb)	AT1G61930	0	Protein of unknown function, DUF584	Potra2n1c2598		chr1	30797553	30798065	Promoter (1-2kb)
Potra2n4c8554	Potri.004G015700	chr4	988561	988975	Promoter (2-3kb)	AT1G61930	0	Protein of unknown function, DUF584	Potra2n1c2608	Potri.001G298700	chr1	30959849	30960071	Promoter (<=1kb)	AT1G24625.1	ZFP7	zinc finger protein 7
Potra2n4c8554	Potri.004G015700	chr4	1000963	1001222	Distal Intergenic	AT1G61930	0	Protein of unknown function, DUF584	Potra2n1c2608	Potri.001G298700	chr1	30961482	30961756	Promoter (1-2kb)	AT1G24625.1	ZFP7	zinc finger protein 7
Potra2n4c8528	Potri.004G013500	chr4	763221	763745	Promoter (1-2kb)	AT1G62050	0	Ankyrin repeat family protein	Potra2n1c2608	Potri.001G298700	chr1	30962232	30962520	Promoter (2-3kb)	AT1G24625.1	ZFP7	zinc finger protein 7
Potra2n11c23578	Potri.011G010600	chr11	15801708	15802071	Promoter (1-2kb)	AT1G62330	0	O-fucosyltransferase family protein	Potra2n1c2614	Potri.001G299500	chr1	31055448	31055744	Promoter (<=1kb)	AT2G15220.1	0	Plant basic secretory protein (BSP) family protein
Potra2n3c7504	Potri.001G158400	chr3	8784795	8785165	Distal Intergenic	AT1G62510	0	Bifunctional inhibitor/lipid-transfer protein/seed storage 2S albumin superfamily protein	Potra2n1c2622	Potri.001G300300	chr1	31119206	31119456	Distal Intergenic	AT2G15270.1	0	0
Potra2n1c1040	Potri.001G121100	chr1	10433794	10434191	Exon (Potra2n1c1040.2/Potra2n1c1040, exon 9 of 17)	AT1G62600	0	Flavin-binding monooxygenase family protein	Potra2n1c2622	Potri.001G300300	chr1	31123588	31123871	Promoter (1-2kb)	AT2G15270.1	0	0
Potra2n1c1040	Potri.001G121100	chr1	10438750	10439085	Promoter (<=1kb)	AT1G62600	0	Flavin-binding monooxygenase family protein	Potra2n1c2625	Potri.001G300700	chr1	31140850	31141166	Promoter (1-2kb)	AT4G34220.1	0	Leucine-rich repeat protein kinase family protein
Potra2n3c7372	Potri.003G124600	chr3	7686591	7686870	Promoter (2-3kb)	AT1G63300	0	Myosin heavy chain-related protein	Potra2n1c2633	Potri.001G301800	chr1	31218503	31218886	Distal Intergenic	AT4G34160.1	CYCD3,CYCD3;1	CYCLIN D3;1
Potra2n1c896	Potri.001G106600	chr1	9127368	9127763	Distal Intergenic	AT1G63430	0	Leucine-rich repeat protein kinase family protein	Potra2n1c2633	Potri.001G301800	chr1	31219623	31219896	Distal Intergenic	AT4G34160.1	CYCD3,CYCD3;1	CYCLIN D3;1
Potra2n3c7370	Potri.003G124800	chr3	7663283	7663619	Distal Intergenic	AT1G63430	0	Leucine-rich repeat protein kinase family protein	Potra2n1c2637	Potri.001G302500	chr1	31273268	31273543	Distal Intergenic	AT4G06744.1	0	Leucine-rich repeat (LRR) family protein
Potra2n1c883	Potri.001G104900	chr1	9022243	9022634	Promoter (<=1kb)	AT1G63470	0	AT hook motif DNA-binding family protein	Potra2n1c2638	Potri.001G302600	chr1	31281347	31281650	Promoter (1-2kb)	AT5G67210.1	0	Protein of unknown function (DUF579)
Potra2n3c7358	Potri.003G126500	chr3	7575201	7575686	Promoter (<=1kb)	AT1G63470	0	AT hook motif DNA-binding family protein	Potra2n1c2647	Potri.001G304200	chr1	31387201	31387635	Promoter (<=1kb)	AT3G19370.3	0	Plant protein of unknown function (DUF869)
Potra2n1c841	Potri.001G100900	chr1	8669812	8670334	Promoter (1-2kb)	AT1G63850	0	BTB/POZ domain-containing protein	Potra2n1c2648	Potri.001G304600	chr1	31399324	31399782	Promoter (1-2kb)	AT5G53390.1	0	O-acyltransferase (WSD1-like) family protein
Potra2n1c804	Potri.001G097200	chr1	8269345	8269639	Promoter (1-2kb)	AT1G64140	0	0	Potra2n1c2650	Potri.008G150000	chr1	31403342	31403639	Promoter (1-2kb)	AT5G18380.1	0	Ribosomal protein S5 domain 2-like superfamily protein
Potra2n1c804	Potri.001G097200	chr1	8271190	8271475	Promoter (<=1kb)	AT1G64140	0	0	Potra2n1c2649	Potri.001G304800	chr1	31409875	31410250	Promoter (1-2kb)	AT4G34050.1	CCoAOMT1	S-adenosyl-L-methionine-dependent methyltransferases superfamily protein
Potra2n1c766	Potri.001G092400	chr1	7912922	7913387	Distal Intergenic	AT1G64380	0	Integrase-type DNA-binding superfamily protein	Potra2n1c2665	Potri.001G306300	chr1	31587017	31587514	Distal Intergenic	AT5G53590.1	0	SAUR-like auxin-responsive protein family
Potra2n1c766	Potri.001G092400	chr1	7916973	7917266	Promoter (2-3kb)	AT1G64380	0	Integrase-type DNA-binding superfamily protein	Potra2n1c2678	Potri.001G308600	chr1	31861713	31862094	Distal Intergenic	AT1G07650.1	0	Leucine-rich repeat transmembrane protein kinase
Potra2n3c7238	Potri.003G139300	chr3	6604791	6605238	Distal Intergenic	AT1G64380	0	Integrase-type DNA-binding superfamily protein	Potra2n1c2688	Potri.001G309600	chr1	31978772	31979096	Distal Intergenic	AT1G49230.1	0	RING/U-box superfamily protein
Potra2n1c765	Potri.001G092300	chr1	7898900	7899314	Distal Intergenic	AT1G64385	0	0	Potra2n1c2689	Potri.001G309700	chr1	32013862	32014227	Promoter (<=1kb)	AT1G49230.1	0	RING/U-box superfamily protein
Potra2n1c765	Potri.001G092300	chr1	7911543	7911962	Distal Intergenic	AT1G64385	0	0	Potra2n1c2696	Potri.001G310600	chr1	32087337	32087763	Promoter (2-3kb)	AT5G64290.1	DCT,DIT2.1	dicarboxylate transport 2.1
Potra2n3c7237	Potri.003G139400	chr3	6586656	6587435	Distal Intergenic	AT1G64385	0	0	Potra2n1c2708	Potri.001G311600	chr1	32318431	32318767	Promoter (1-2kb)	AT5G65260.1	0	RNA-binding (RRM/RBD/RNP motifs) family protein
Potra2n3c7237	Potri.003G139400	chr3	6588569	6589038	Distal Intergenic	AT1G64385	0	0	Potra2n1c2708	Potri.001G311600	chr1	32323428	32323768	Promoter (3-4kb)	AT5G65260.1	0	RNA-binding (RRM/RBD/RNP motifs) family protein
Potra2n3c7188	Potri.003G144900	chr3	6220716	6221108	Promoter (3-4kb)	AT1G64625	0	Serine/threonine-protein kinase WNK (With No Lysine)-related	Potra2n1c2719	Potri.001G313000	chr1	32478999	32479348	Promoter (<=1kb)	AT1G22360.1	AtUGT85A2,UGT85A2	UDP-glucosyl transferase 85A2
Potra2n1c3798	Potri.001G448500	chr1	49705751	49706083	Distal Intergenic	AT1G64700	0	0	Potra2n1c2719	Potri.001G313000	chr1	32481766	32482033	Promoter (3-4kb)	AT1G22360.1	AtUGT85A2,UGT85A2	UDP-glucosyl transferase 85A2
Potra2n19c34110	Potri.019G032900	chr19	11056837	11057108	3' UTR	AT1G64760	0	O-Glycosyl hydrolases family 17 protein	Potra2n1c2731		chr1	32624593	32625110	Promoter (<=1kb)
Potra2n19c34110	Potri.019G032900	chr19	11067462	11067787	Distal Intergenic	AT1G64760	0	O-Glycosyl hydrolases family 17 protein	Potra2n1c2734	Potri.001G314800	chr1	32655922	32656511	Distal Intergenic	AT4G13640.1	UNE16	Homeodomain-like superfamily protein
Potra2n6c13078	Potri.006G252800	chr6	2057041	2057361	Exon (Potra2n6c13077.1/Potra2n6c13077, exon 8 of 12)	AT1G64870	0	0	Potra2n1c2774	Potri.001G319900	chr1	33077697	33077970	Distal Intergenic	AT4G13850.1	ATGRP2,GR-RBP2,GRP2	glycine-rich RNA-binding protein 2
Potra2n4c9098	Potri.004G075100	chr4	6201443	6201843	Promoter (<=1kb)	AT1G65950	0	Protein kinase superfamily protein	Potra2n1c2775	Potri.001G320000	chr1	33096174	33096424	Distal Intergenic	AT3G23820.1	GAE6	UDP-D-glucuronate 4-epimerase 6
Potra2n17c30805	Potri.017G129100	chr17	2057957	2058305	Promoter (<=1kb)	AT1G66330	0	senescence-associated family protein	Potra2n1c2799	Potri.001G323000	chr1	33337411	33337708	Promoter (3-4kb)	AT1G12830.1	0	0
Potra2n4c9234	Potri.004G089300	chr4	7466752	7467153	Promoter (1-2kb)	AT1G66430	0	pfkB-like carbohydrate kinase family protein	Potra2n1c2799	Potri.001G323000	chr1	33338000	33338742	Distal Intergenic	AT1G12830.1	0	0
Potra2n17c30910	Potri.017G116100	chr17	3040343	3040609	Promoter (2-3kb)	AT1G67035	0	0	Potra2n1c2799	Potri.001G323000	chr1	33339865	33340520	Distal Intergenic	AT1G12830.1	0	0
Potra2n18c32542	Potri.018G084800	chr18	5148807	5149069	Promoter (<=1kb)	AT1G67280	0	Glyoxalase/Bleomycin resistance protein/Dioxygenase superfamily protein	Potra2n1c2800	Potri.001G323100	chr1	33343651	33343961	Distal Intergenic	AT3G26810.1	AFB2	auxin signaling F-box 2
Potra2n12c24528	Potri.012G097600	chr12	10319273	10319533	Promoter (<=1kb)	AT1G67340	0	HCP-like superfamily protein with MYND-type zinc finger	Potra2n1c2825	Potri.001G325100	chr1	33583217	33583495	Promoter (<=1kb)	AT5G13180.1	ANAC083,NAC083,VNI2	NAC domain containing protein 83
Potra2n3c6945	Potri.003G171400	chr3	4311402	4311753	Distal Intergenic	AT1G67340	0	HCP-like superfamily protein with MYND-type zinc finger	Potra2n1c2838	Potri.001G326300	chr1	33701626	33701932	Promoter (<=1kb)	AT5G41040.1	0	HXXXD-type acyl-transferase family protein
Potra2n10c21908	Potri.010G060700	chr10	13132726	13133065	Promoter (<=1kb)	AT1G67400	0	ELMO/CED-12 family protein	Potra2n1c2846	Potri.001G327000	chr1	33803782	33804121	Promoter (<=1kb)	AT3G01990.1	ACR6	ACT domain repeat 6
Potra2n8c18247	Potri.010G060700	chr8	11931519	11932242	Promoter (<=1kb)	AT1G67400	0	ELMO/CED-12 family protein	Potra2n1c2846	Potri.001G327000	chr1	33810164	33810449	Distal Intergenic	AT3G01990.1	ACR6	ACT domain repeat 6
Potra2n8c18247	Potri.010G060700	chr8	11933577	11934041	Promoter (<=1kb)	AT1G67400	0	ELMO/CED-12 family protein	Potra2n1c2847	Potri.001G327100	chr1	33819901	33820205	Promoter (<=1kb)	AT3G27010.1	AT-TCP20,ATTCP20,PCF1,TCP20	TEOSINTE BRANCHED 1, cycloidea, PCF (TCP)-domain family protein 20
Potra2n8c18255	Potri.008G176000	chr8	11963777	11964171	Promoter (1-2kb)	AT1G67480	0	Galactose oxidase/kelch repeat superfamily protein	Potra2n1c2847	Potri.001G327100	chr1	33821389	33821667	Promoter (<=1kb)	AT3G27010.1	AT-TCP20,ATTCP20,PCF1,TCP20	TEOSINTE BRANCHED 1, cycloidea, PCF (TCP)-domain family protein 20
Potra2n8c18255	Potri.008G176000	chr8	11964650	11965141	Promoter (<=1kb)	AT1G67480	0	Galactose oxidase/kelch repeat superfamily protein	Potra2n1c2847	Potri.001G327100	chr1	33828831	33829313	Distal Intergenic	AT3G27010.1	AT-TCP20,ATTCP20,PCF1,TCP20	TEOSINTE BRANCHED 1, cycloidea, PCF (TCP)-domain family protein 20
Potra2n8c18262	Potri.008G176900	chr8	11993861	11994144	Promoter (2-3kb)	AT1G67510	0	Leucine-rich repeat protein kinase family protein	Potra2n1c2848	Potri.001G327300	chr1	33829542	33829879	Distal Intergenic	AT3G27020.1	YSL6	YELLOW STRIPE like 6
Potra2n8c18302	Potri.008G181200	chr8	12260214	12260645	Promoter (3-4kb)	AT1G67720	0	Leucine-rich repeat protein kinase family protein	Potra2n1c2850		chr1	33845100	33845558	Promoter (1-2kb)
Potra2n10c21980	Potri.010G051800	chr10	13809293	13809731	Promoter (1-2kb)	AT1G67750	0	Pectate lyase family protein	Potra2n1c2861		chr1	33966681	33966978	Promoter (<=1kb)
Potra2n8c18311	Potri.008G182200	chr8	12312744	12313017	Distal Intergenic	AT1G67750	0	Pectate lyase family protein	Potra2n1c2869	Potri.001G328900	chr1	33975939	33976231	Promoter (<=1kb)	AT5G40960.1	0	Protein of unknown function (DUF 3339)
Potra2n8c18339	Potri.008G185600	chr8	12575869	12576175	Distal Intergenic	AT1G67850	0	Protein of unknown function (DUF707)	Potra2n1c2868	Potri.001G329000	chr1	33981312	33981588	Promoter (3-4kb)	AT5G08391.1	0	Protein of unknown function (DUF 3339)
Potra2n10c22020	Potri.010G046800	chr10	14240002	14240546	Promoter (2-3kb)	AT1G67900	0	Phototropic-responsive NPH3 family protein	Potra2n1c2884	Potri.008G099100	chr1	34078472	34078738	Promoter (1-2kb)	AT1G64940.1	CYP89A6	cytochrome P450, family 87, subfamily A, polypeptide 6
Potra2n8c18343	Potri.008G186100	chr8	12627791	12628221	Promoter (<=1kb)	AT1G67900	0	Phototropic-responsive NPH3 family protein	Potra2n1c2886	Potri.001G330800	chr1	34112897	34113132	Distal Intergenic	AT3G27110.2	0	Peptidase family M48 family protein
Potra2n10c21352	Potri.010G122800	chr10	8379387	8379690	Promoter (2-3kb)	AT1G68330	0	0	Potra2n1c2889	Potri.001G331100	chr1	34131730	34132214	Promoter (1-2kb)	AT3G01900.1	CYP94B2	cytochrome P450, family 94, subfamily B, polypeptide 2
Potra2n8c17752	Potri.008G122300	chr8	7775774	7776118	Promoter (1-2kb)	AT1G68330	0	0	Potra2n1c2900	Potri.001G332200	chr1	34231415	34231815	Promoter (3-4kb)	AT3G27200.1	0	Cupredoxin superfamily protein
Potra2n10c21357	Potri.010G122400	chr10	8419354	8419665	Distal Intergenic	AT1G68360	0	C2H2 and C2HC zinc fingers superfamily protein	Potra2n1c2908	Potri.001G333200	chr1	34357549	34357895	Promoter (1-2kb)	AT3G01810.1	0	0
Potra2n8c17757	Potri.008G123100	chr8	7826715	7827252	Promoter (2-3kb)	AT1G68360	0	C2H2 and C2HC zinc fingers superfamily protein	Potra2n1c2911	Potri.014G133200	chr1	34368441	34368810	Promoter (1-2kb)	AT5G07900.1	0	Mitochondrial transcription termination factor family protein
Potra2n1c3338	Potri.001G381900	chr1	40658938	40659223	Promoter (1-2kb)	AT1G68470	0	Exostosin family protein	Potra2n1c2925	Potri.001G334500	chr1	34489567	34490164	Promoter (<=1kb)	AT5G50360.1	0	0
Potra2n12c24186	Potri.012G056500	chr12	5954378	5954660	Promoter (2-3kb)	AT1G68490	0	0	Potra2n1c2925	Potri.001G334500	chr1	34493187	34493427	Distal Intergenic	AT5G50360.1	0	0
Potra2n10c21319	Potri.010G126300	chr10	8081054	8081483	Distal Intergenic	AT1G68570	0	Major facilitator superfamily protein	Potra2n1c2925	Potri.001G334500	chr1	34493884	34494325	Distal Intergenic	AT5G50360.1	0	0
Potra2n6c15120	Potri.006G034000	chr6	21745725	21746065	Promoter (1-2kb)	AT1G68570	0	Major facilitator superfamily protein	Potra2n1c2926	Potri.001G334600	chr1	34494689	34494992	Distal Intergenic	AT5G45010.1	ATDSS1(V),DSS1(V)	DSS1 homolog on chromosome V
Potra2n10c21315	Potri.010G126700	chr10	8051117	8051512	Promoter (<=1kb)	AT1G68580	0	agenet domain-containing protein / bromo-adjacent homology (BAH) domain-containing protein	Potra2n1c2931	Potri.001G335100	chr1	34559563	34559811	Promoter (1-2kb)	AT5G14280.1	0	DNA-binding storekeeper protein-related
Potra2n10c21293	Potri.010G128900	chr10	7919645	7920025	Exon (Potra2n10c21294.1/Potra2n10c21294, exon 9 of 12)	AT1G68670	0	myb-like transcription factor family protein	Potra2n1c2935	Potri.001G335400	chr1	34590344	34590697	Distal Intergenic	AT3G01750.1	0	Ankyrin repeat family protein
Potra2n12c24199	Potri.012G058000	chr12	6091352	6091656	Distal Intergenic	AT1G68710	0	ATPase E1-E2 type family protein / haloacid dehalogenase-like hydrolase family protein	Potra2n1c2935	Potri.001G335400	chr1	34601955	34602298	Promoter (1-2kb)	AT3G01750.1	0	Ankyrin repeat family protein
Potra2n2c5461	Potri.002G105300	chr2	15902990	15903290	Distal Intergenic	AT1G68810	0	basic helix-loop-helix (bHLH) DNA-binding superfamily protein	Potra2n1c2973	Potri.001G338900	chr1	35069290	35069658	Promoter (<=1kb)	AT5G40640.1	0	0
Potra2n2c5461	Potri.002G105300	chr2	15908892	15909168	Promoter (1-2kb)	AT1G68810	0	basic helix-loop-helix (bHLH) DNA-binding superfamily protein	Potra2n1c2975	Potri.001G339100	chr1	35106176	35106414	Promoter (<=1kb)	AT5G14360.1	0	Ubiquitin-like superfamily protein
Potra2n4c8903	Potri.004G055700	chr4	4357060	4357327	Promoter (<=1kb)	AT1G68810	0	basic helix-loop-helix (bHLH) DNA-binding superfamily protein	Potra2n1c2979		chr1	35125726	35126002	Promoter (1-2kb)
Potra2n10c21197	Potri.010G138700	chr10	7241788	7242055	Promoter (1-2kb)	AT1G69050	0	0	Potra2n1c2991	Potri.001G341000	chr1	35532368	35532645	Distal Intergenic	AT5G14400.1	CYP724A1	cytochrome P450, family 724, subfamily A, polypeptide 1
Potra2n8c17615	Potri.008G109100	chr8	6705488	6705830	Distal Intergenic	AT1G69060	0	Chaperone DnaJ-domain superfamily protein	Potra2n1c3002	Potri.001G342000	chr1	35664398	35664775	Promoter (1-2kb)	AT3G45780.2	JK224,NPH1,PHOT1,RPT1	phototropin 1
Potra2n10c21056	Potri.010G154200	chr10	6262274	6263120	Promoter (2-3kb)	AT1G69160	0	0	Potra2n1c3007	Potri.001G342500	chr1	35736263	35736516	Distal Intergenic	AT4G15000.1	0	Ribosomal L27e protein family
Potra2n10c21055	Potri.010G154300	chr10	6253256	6253734	Promoter (<=1kb)	AT1G69170	0	Squamosa promoter-binding protein-like (SBP domain) transcription factor family protein	Potra2n1c3019	Potri.001G344000	chr1	35883782	35884035	Promoter (<=1kb)	AT5G40530.1	0	S-adenosyl-L-methionine-dependent methyltransferases superfamily protein
Potra2n8c17506	Potri.008G097900	chr8	5910128	5910556	Promoter (1-2kb)	AT1G69170	0	Squamosa promoter-binding protein-like (SBP domain) transcription factor family protein	Potra2n1c3019	Potri.001G344000	chr1	35894777	35894995	Distal Intergenic	AT5G40530.1	0	S-adenosyl-L-methionine-dependent methyltransferases superfamily protein
Potra2n8c17506	Potri.008G097900	chr8	5913439	5913903	Distal Intergenic	AT1G69170	0	Squamosa promoter-binding protein-like (SBP domain) transcription factor family protein	Potra2n1c3029	Potri.001G345300	chr1	36007246	36008098	Distal Intergenic	AT5G40450.1	0	0
Potra2n10c20988	Potri.010G163200	chr10	5815673	5816014	Promoter (2-3kb)	AT1G69420	0	DHHC-type zinc finger family protein	Potra2n1c3032	Potri.001G345700	chr1	36103448	36103845	Distal Intergenic	AT5G63090.3	LOB	Lateral organ boundaries (LOB) domain family protein
Potra2n10c22092	Potri.008G191800	chr10	15149439	15149741	Promoter (2-3kb)	AT1G70000	0	myb-like transcription factor family protein	Potra2n1c3057	Potri.001G348100	chr1	36359861	36360150	Promoter (1-2kb)	AT2G16890.2	0	UDP-Glycosyltransferase superfamily protein
Potra2n8c18391	Potri.008G191800	chr8	13190218	13190525	Promoter (2-3kb)	AT1G70000	0	myb-like transcription factor family protein	Potra2n1c3059	Potri.001G348300	chr1	36416437	36416790	Promoter (<=1kb)	AT5G14570.1	ATNRT2.7,NRT2.7	high affinity nitrate transporter 2.7
Potra2n8c18346	Potri.008G186500	chr8	12658465	12658771	Promoter (<=1kb)	AT1G70640	0	Octicosapeptide/Phox/Bem1p family protein	Potra2n1c3065	Potri.001G348900	chr1	36506412	36506704	Promoter (<=1kb)	AT3G01500.2	ATBCA1,ATSABP3,CA1,SABP3	carbonic anhydrase 1
Potra2n8c18346	Potri.008G186500	chr8	12666176	12666458	Distal Intergenic	AT1G70640	0	Octicosapeptide/Phox/Bem1p family protein	Potra2n1c3068	Potri.001G349100	chr1	36539580	36539836	Promoter (3-4kb)	AT3G27870.1	0	ATPase E1-E2 type family protein / haloacid dehalogenase-like hydrolase family protein
Potra2n17c30831	Potri.017G125300	chr17	2306955	2307230	Distal Intergenic	AT1G70780	0	0	Potra2n1c3076	Potri.001G349900	chr1	36653661	36653881	Promoter (<=1kb)	AT3G28450.1	0	Leucine-rich repeat protein kinase family protein
Potra2n8c17838	Potri.008G131600	chr8	8475420	8475951	Promoter (3-4kb)	AT1G70780	0	0	Potra2n1c3092	Potri.001G351200	chr1	36876715	36876944	Promoter (2-3kb)	AT5G62680.1	0	Major facilitator superfamily protein
Potra2n8c17824	Potri.008G129300	chr8	8276905	8277181	Distal Intergenic	AT1G70950	0	TPX2 (targeting protein for Xklp2) protein family	Potra2n1c3101	Potri.001G352100	chr1	37025739	37025979	Promoter (2-3kb)	AT4G18210.1	ATPUP10,PUP10	purine permease 10
Potra2n8c17806	Potri.008G127900	chr8	8149467	8149743	Promoter (<=1kb)	AT1G71080	0	RNA polymerase II transcription elongation factor	Potra2n1c3103	Potri.001G352100	chr1	37052508	37052728	Promoter (1-2kb)	AT4G18210.1	ATPUP10,PUP10	purine permease 10
Potra2n10c21420	Potri.010G115500	chr10	8923638	8924388	Promoter (1-2kb)	AT1G71110	0	0	Potra2n1c3105	Potri.001G352300	chr1	37080499	37080805	Distal Intergenic	AT2G34410.1	0	O-acetyltransferase family protein
Potra2n2c5774	Potri.002G070800	chr2	18584690	18585191	Distal Intergenic	AT1G71480	0	Nuclear transport factor 2 (NTF2) family protein	Potra2n1c3106	Potri.001G352400	chr1	37147470	37147715	Promoter (1-2kb)	AT4G18170.1	ATWRKY28,WRKY28	WRKY DNA-binding protein 28
Potra2n5c11089	Potri.005G197800	chr5	4364977	4365290	Promoter (<=1kb)	AT1G71710	0	DNAse I-like superfamily protein	Potra2n1c3107	Potri.001G352500	chr1	37180466	37180690	Promoter (<=1kb)	AT4G18160.1	ATKCO6,ATTPK3,KCO6,TPK3	Ca2+ activated outward rectifying K+ channel 6
Potra2n13c25314	Potri.013G115500	chr13	3461033	3461633	Distal Intergenic	AT1G71850	0	Ubiquitin carboxyl-terminal hydrolase family protein	Potra2n1c3118	Potri.001G353700	chr1	37257877	37258131	Promoter (<=1kb)	AT5G46410.2	SSP4	SCP1-like small phosphatase 4
Potra2n13c25313	Potri.013G115600	chr13	3448702	3448988	Promoter (1-2kb)	AT1G71870	0	MATE efflux family protein	Potra2n1c3128	Potri.001G355000	chr1	37374456	37374681	Promoter (<=1kb)	0	0	0
Potra2n19c33597	Potri.019G086100	chr19	3601688	3601982	Promoter (1-2kb)	AT1G71870	0	MATE efflux family protein	Potra2n1c3133	Potri.001G355600	chr1	37449261	37449577	Promoter (2-3kb)	AT4G26850.1	VTC2	mannose-1-phosphate guanylyltransferase (GDP)s;GDP-galactose:mannose-1-phosphate guanylyltransferases;GDP-galactose:glucose-1-phosphate guanylyltransferases;GDP-galactose:myoinositol-1-phosphate guanylyltransferases;glucose-1-phosphate guanylyltransferase
Potra2n13c25360	Potri.013G110700	chr13	3898246	3898656	Promoter (2-3kb)	AT1G72010	0	TCP family transcription factor	Potra2n1c3137	Potri.006G161300	chr1	37515010	37515245	Distal Intergenic	AT5G66680.1	DGL1	dolichyl-diphosphooligosaccharide-protein glycosyltransferase 48kDa subunit family protein
Potra2n5c12370	Potri.005G054600	chr5	17634828	17635103	Promoter (<=1kb)	AT1G72030	0	Acyl-CoA N-acyltransferases (NAT) superfamily protein	Potra2n1c3163	Potri.001G358300	chr1	37894739	37895149	Promoter (1-2kb)	AT1G30360.1	ERD4	Early-responsive to dehydration stress protein (ERD4)
Potra2n13c25391	Potri.013G106000	chr13	4176946	4177247	Promoter (<=1kb)	AT1G72160	0	SEC14 cytosolic factor family protein / phosphoglyceride transfer family protein	Potra2n1c3166	Potri.001G358500	chr1	37950632	37950887	3' UTR	AT5G37020.1	ARF8,ATARF8	auxin response factor 8
Potra2n19c33668	Potri.019G079300	chr19	4129398	4129680	Promoter (<=1kb)	AT1G72160	0	Sec14p-like phosphatidylinositol transfer family protein	Potra2n1c3167	Potri.001G358600	chr1	37951296	37951606	3' UTR	AT1G30320.1	0	Remorin family protein
Potra2n4c9675	Potri.004G138200	chr4	13213650	13213959	Distal Intergenic	AT1G72160	0	Sec14p-like phosphatidylinositol transfer family protein	Potra2n1c3186	Potri.001G361100	chr1	38366408	38366735	Distal Intergenic	AT5G55530.1	0	Calcium-dependent lipid-binding (CaLB domain) family protein
Potra2n19c33677	Potri.019G078400	chr19	4242621	4243038	Promoter (3-4kb)	AT1G72180	0	Leucine-rich receptor-like protein kinase family protein	Potra2n1c3189	Potri.001G361400	chr1	38400098	38400510	Promoter (1-2kb)	AT2G01050.1	0	zinc ion binding;nucleic acid binding
Potra2n1c1445	Potri.001G164300	chr1	14584213	14584526	Promoter (<=1kb)	AT1G72430	0	SAUR-like auxin-responsive protein family	Potra2n1c3201	Potri.001G366100	chr1	38748077	38748499	Promoter (<=1kb)	AT1G55910.1	ZIP11	zinc transporter 11 precursor
Potra2n6c13392	Potri.006G219100	chr6	4613899	4614365	Promoter (1-2kb)	AT1G72510	0	Protein of unknown function (DUF1677)	Potra2n1c3204	Potri.001G366500	chr1	38776004	38776627	Promoter (2-3kb)	AT3G13130.1	0	0
Potra2n6c13392	Potri.006G219100	chr6	4617826	4618085	Promoter (1-2kb)	AT1G72510	0	Protein of unknown function (DUF1677)	Potra2n1c3214	Potri.001G367900	chr1	38895041	38895259	Distal Intergenic	AT5G55730.1	FLA1	FASCICLIN-like arabinogalactan 1
Potra2n6c13350	Potri.018G050300	chr6	4210926	4211186	Promoter (2-3kb)	AT1G72820	0	Mitochondrial substrate carrier family protein	Potra2n1c3217	Potri.001G368000	chr1	38913025	38913363	Promoter (<=1kb)	AT5G47650.1	ATNUDT2,ATNUDX2,NUDT2	nudix hydrolase homolog 2
Potra2n10c20170	Potri.010G248600	chr10	406333	406648	Promoter (<=1kb)	AT1G73120	0	0	Potra2n1c3217	Potri.001G368000	chr1	38914103	38914327	Promoter (<=1kb)	AT5G47650.1	ATNUDT2,ATNUDX2,NUDT2	nudix hydrolase homolog 2
Potra2n4c9033	Potri.004G067400	chr4	5626149	5626447	Promoter (3-4kb)	AT1G73390	0	Endosomal targeting BRO1-like domain-containing protein	Potra2n1c3262	Potri.007G059600	chr1	39475013	39475755	Promoter (1-2kb)
Potra2n12c24068	Potri.012G041800	chr12	4558864	4559558	Distal Intergenic	AT1G73480	0	alpha/beta-Hydrolases superfamily protein	Potra2n1c3263	Potri.001G372300	chr1	39480230	39480481	Promoter (<=1kb)	AT2G34710.1	ATHB-14,ATHB14,PHB,PHB-1D	Homeobox-leucine zipper family protein / lipid-binding START domain-containing protein
Potra2n15c28634	Potri.015G066400	chr15	5987079	5987564	Promoter (1-2kb)	AT1G74750	0	Pentatricopeptide repeat (PPR) superfamily protein	Potra2n1c3272	Potri.001G373100	chr1	39584697	39584927	Distal Intergenic	AT3G15095.1	0	0
Potra2n2c5197	Potri.002G133800	chr2	13731734	13732184	Promoter (<=1kb)	AT1G75090	0	DNA glycosylase superfamily protein	Potra2n1c3284	Potri.001G374200	chr1	39736967	39737243	Promoter (<=1kb)	AT3G58120.1	ATBZIP61,BZIP61	Basic-leucine zipper (bZIP) transcription factor family protein
Potra2n19c33492	Potri.019G111900	chr19	2322064	2322374	Distal Intergenic	AT1G75335	0	0	Potra2n1c3303	Potri.001G378400	chr1	40221718	40222160	Distal Intergenic	AT1G78440.1	ATGA2OX1,GA2OX1	Arabidopsis thaliana gibberellin 2-oxidase 1
Potra2n2c6217	Potri.002G024500	chr2	21825561	21825860	Promoter (2-3kb)	AT1G75590	0	SAUR-like auxin-responsive protein family	Potra2n1c3303	Potri.001G378400	chr1	40239640	40240136	Distal Intergenic	AT1G78440.1	ATGA2OX1,GA2OX1	Arabidopsis thaliana gibberellin 2-oxidase 1
Potra2n4c9898	Potri.004G164300	chr4	15481506	15482047	Distal Intergenic	AT1G75590	0	SAUR-like auxin-responsive protein family	Potra2n1c3333	Potri.001G381300	chr1	40617573	40618159	Distal Intergenic	AT3G14720.1	ATMPK19,MPK19	MAP kinase 19
Potra2n2c6233	Potri.005G238300	chr2	21956929	21957988	Promoter (2-3kb)	AT1G75710	0	C2H2-like zinc finger protein	Potra2n1c3333	Potri.001G381300	chr1	40620158	40620603	Distal Intergenic	AT3G14720.1	ATMPK19,MPK19	MAP kinase 19
Potra2n5c10706	Potri.005G238300	chr5	1325711	1326350	Promoter (2-3kb)	AT1G75710	0	C2H2-like zinc finger protein	Potra2n1c3338	Potri.001G381900	chr1	40658975	40659247	Promoter (1-2kb)	AT1G68470.1	0	Exostosin family protein
Potra2n5c11310	Potri.005G173400	chr5	6855337	6855991	Distal Intergenic	AT1G75710	0	C2H2-like zinc finger protein	Potra2n1c3346	Potri.001G383000	chr1	40720689	40720964	Promoter (<=1kb)	AT3G14770.1	0	Nodulin MtN3 family protein
Potra2n2c5826	Potri.002G066100	chr2	18988040	18988368	Promoter (2-3kb)	AT1G76010	0	Alba DNA/RNA-binding protein	Potra2n1c3349	Potri.001G383700	chr1	40764965	40765259	Promoter (<=1kb)	0	0	0
Potra2n5c10615	Potri.005G247300	chr5	748703	748989	Promoter (<=1kb)	AT1G76140	0	Prolyl oligopeptidase family protein	Potra2n1c3373	Potri.003G026600	chr1	41218447	41218773	Distal Intergenic	AT1G78700.1	BEH4	BES1/BZR1 homolog 4
Potra2n5c10592	Potri.005G249600	chr5	600390	600988	Promoter (2-3kb)	AT1G76250	0	0	Potra2n1c3384	Potri.011G107900	chr1	41310242	41310510	Distal Intergenic	AT2G34250.2	0	SecY protein transport family protein
Potra2n2c6429	Potri.002G003100	chr2	23209026	23209703	Promoter (<=1kb)	AT1G76550	0	Phosphofructokinase family protein	Potra2n1c3387	Potri.001G385200	chr1	41532543	41532808	Promoter (1-2kb)	AT3G14840.2	0	Leucine-rich repeat transmembrane protein kinase
Potra2n2c6438	Potri.002G002000	chr2	23262502	23262839	Promoter (<=1kb)	AT1G76610	0	Protein of unknown function, DUF617	Potra2n1c3392	Potri.001G387900	chr1	42231577	42232039	Distal Intergenic	0	0	0
Potra2n2c5800	Potri.002G068600	chr2	18796914	18797305	3' UTR	AT1G76880	0	Duplicated homeodomain-like superfamily protein	Potra2n1c3393	Potri.001G388900	chr1	42240912	42241290	Distal Intergenic	0	0	0
Potra2n2c5709	Potri.002G077900	chr2	18122132	18122458	Promoter (<=1kb)	AT1G77280	0	Protein kinase protein with adenine nucleotide alpha hydrolases-like domain	Potra2n1c3393	Potri.001G388900	chr1	42243924	42244200	Distal Intergenic	0	0	0
Potra2n5c11222	Potri.005G182800	chr5	5781870	5782295	3' UTR	AT1G77280	0	Protein kinase protein with adenine nucleotide alpha hydrolases-like domain	Potra2n1c3393	Potri.001G388900	chr1	42244781	42245177	Distal Intergenic	0	0	0
Potra2n5c11222	Potri.005G182800	chr5	5799823	5800228	Distal Intergenic	AT1G77280	0	Protein kinase protein with adenine nucleotide alpha hydrolases-like domain	Potra2n1c3416	Potri.001G391400	chr1	42556181	42556406	Distal Intergenic	AT1G31860.1	AT-IE,HISN2	histidine biosynthesis bifunctional protein (HISIE)
Potra2n2c5651	Potri.002G084500	chr2	17585163	17585432	Promoter (<=1kb)	AT1G77610	0	EamA-like transporter family protein	Potra2n1c3417	Potri.001G391900	chr1	42564839	42565125	Distal Intergenic	AT3G14940.1	ATPPC3,PPC3	phosphoenolpyruvate carboxylase 3
Potra2n5c11326	Potri.005G171800	chr5	7114025	7114366	Promoter (<=1kb)	AT1G77800	0	PHD finger family protein	Potra2n1c3427		chr1	42638964	42639372	Promoter (<=1kb)
Potra2n2c5596	Potri.002G089800	chr2	17097263	17097929	Promoter (<=1kb)	AT1G77810	0	Galactosyltransferase family protein	Potra2n1c3426	Potri.001G392600	chr1	42649316	42649791	Distal Intergenic	AT1G53300.1	TTL1	tetratricopetide-repeat thioredoxin-like 1
Potra2n5c11374	Potri.002G095100	chr5	7784130	7784603	Distal Intergenic	AT1G78140	0	S-adenosyl-L-methionine-dependent methyltransferases superfamily protein	Potra2n1c3426	Potri.001G392600	chr1	42650323	42650832	Distal Intergenic	AT1G53300.1	TTL1	tetratricopetide-repeat thioredoxin-like 1
Potra2n5c11374	Potri.002G095100	chr5	7784881	7785236	Distal Intergenic	AT1G78140	0	S-adenosyl-L-methionine-dependent methyltransferases superfamily protein	Potra2n1c3428	Potri.001G392700	chr1	42661248	42661476	Distal Intergenic	AT1G53290.1	0	Galactosyltransferase family protein
Potra2n2c5545	Potri.002G095300	chr2	16633513	16633962	Promoter (<=1kb)	AT1G78150	0	0	Potra2n1c3436	Potri.001G393700	chr1	42787477	42787847	Distal Intergenic	AT1G53250.1	0	0
Potra2n5c11390	Potri.005G164000	chr5	7975089	7975422	Promoter (2-3kb)	AT1G78230	0	Outer arm dynein light chain 1 protein	Potra2n1c3437	Potri.001G393800	chr1	42797464	42797848	Distal Intergenic	AT3G14440.1	ATNCED3,NCED3,SIS7,STO1	nine-cis-epoxycarotenoid dioxygenase 3
Potra2n4c9344	Potri.004G099600	chr4	8351739	8352111	Distal Intergenic	AT1G78640	0	AP2/B3-like transcriptional factor family protein	Potra2n1c3438	Potri.001G393900	chr1	42830803	42831045	Promoter (1-2kb)	0	0	0
Potra2n7c16613	Potri.007G003800	chr7	13646854	13647431	Promoter (3-4kb)	AT1G78990	0	HXXXD-type acyl-transferase family protein	Potra2n1c3449		chr1	42940069	42940593	Distal Intergenic
Potra2n7c16613	Potri.007G003800	chr7	13649904	13650210	Promoter (<=1kb)	AT1G78990	0	HXXXD-type acyl-transferase family protein	Potra2n1c3460	Potri.001G395700	chr1	43119843	43120299	Promoter (2-3kb)	AT5G39080.1	0	HXXXD-type acyl-transferase family protein
Potra2n1c3728	Potri.001G439100	chr1	47190720	47191286	Distal Intergenic	AT1G79120	0	Ubiquitin carboxyl-terminal hydrolase family protein	Potra2n1c3461	Potri.001G397200	chr1	43125736	43126095	Distal Intergenic	AT3G15210.1	ATERF-4,ATERF4,ERF4,RAP2.5	ethylene responsive element binding factor 4
Potra2n1c3728	Potri.001G439100	chr1	47191633	47192574	Distal Intergenic	AT1G79120	0	Ubiquitin carboxyl-terminal hydrolase family protein	Potra2n1c3461	Potri.001G397200	chr1	43135626	43135940	Distal Intergenic	AT3G15210.1	ATERF-4,ATERF4,ERF4,RAP2.5	ethylene responsive element binding factor 4
Potra2n11c22495	Potri.011G153600	chr11	1302891	1303457	Promoter (2-3kb)	AT1G79160	0	0	Potra2n1c3461	Potri.001G397200	chr1	43136791	43137257	Distal Intergenic	AT3G15210.1	ATERF-4,ATERF4,ERF4,RAP2.5	ethylene responsive element binding factor 4
Potra2n10c20886	Potri.010G174700	chr10	5114435	5114881	Promoter (<=1kb)	AT1G79390	0	0	Potra2n1c3473	Potri.001G397800	chr1	43297714	43298104	Distal Intergenic	AT5G53900.2	0	Serine/threonine-protein kinase WNK (With No Lysine)-related
Potra2n8c17348	Potri.008G081400	chr8	4895571	4895948	Promoter (<=1kb)	AT1G79390	0	0	Potra2n1c3481	Potri.001G398800	chr1	43377561	43377841	3' UTR	AT5G53870.1	AtENODL1,ENODL1	early nodulin-like protein 1
Potra2n8c17351	Potri.008G081700	chr8	4911128	4911588	Promoter (1-2kb)	AT1G79420	0	Protein of unknown function (DUF620)	Potra2n1c3509	Potri.001G402400	chr1	43836478	43836880	Distal Intergenic	AT5G53760.1	ATMLO11,MLO11	Seven transmembrane MLO family protein
Potra2n8c17351	Potri.008G081700	chr8	4912477	4912794	Promoter (<=1kb)	AT1G79420	0	Protein of unknown function (DUF620)	Potra2n1c3518	Potri.001G403400	chr1	43972641	43972962	Distal Intergenic	AT5G54200.1	0	Transducin/WD40 repeat-like superfamily protein
Potra2n10c20904	Potri.010G173000	chr10	5240472	5240750	Promoter (<=1kb)	AT1G79510	0	Uncharacterized conserved protein (DUF2358)	Potra2n1c3528	Potri.001G404100	chr1	44060106	44060694	Promoter (<=1kb)	AT4G27410.2	ANAC072,RD26	NAC (No Apical Meristem) domain transcriptional regulator superfamily protein
Potra2n5c11973	Potri.005G095200	chr5	14415787	14416087	Promoter (<=1kb)	AT1G79570	0	Protein kinase superfamily protein with octicosapeptide/Phox/Bem1p domain	Potra2n1c3534	Potri.001G405200	chr1	44226030	44226350	Distal Intergenic	AT5G54400.1	0	S-adenosyl-L-methionine-dependent methyltransferases superfamily protein
Potra2n3c6805	Potri.T081500	chr3	3296456	3296987	Promoter (<=1kb)	AT1G79720	0	Eukaryotic aspartyl protease family protein	Potra2n1c3547	Potri.017G135500	chr1	44398213	44398600	Promoter (<=1kb)	AT3G02860.2	0	zinc ion binding
Potra2n1c1656	Potri.001G188700	chr1	17448212	17448497	Distal Intergenic	AT1G79770	0	Protein of unknown function (DUF1677)	Potra2n1c3558	Potri.001G407400	chr1	44487101	44487318	Promoter (<=1kb)	0	0	0
Potra2n1c1572	Potri.001G178300	chr1	16272755	16273096	Promoter (1-2kb)	AT1G80440	0	Galactose oxidase/kelch repeat superfamily protein	Potra2n1c3560	Potri.001G407800	chr1	44532438	44532828	Distal Intergenic	AT5G54250.1	ATCNGC4,CNGC4,DND2,HLM1	cyclic nucleotide-gated cation channel 4
Potra2n3c8168	Potri.003G012300	chr3	17030414	17030726	Promoter (<=1kb)	AT1G80530	0	Major facilitator superfamily protein	Potra2n1c3565	Potri.001G408700	chr1	44622764	44622985	Distal Intergenic	AT4G21440.1	ATM4,ATMYB102,MYB102	MYB-like 102
Potra2n6c14854	Potri.006G060900	chr6	19595630	19595937	Promoter (<=1kb)	AT1G80530	0	Major facilitator superfamily protein	Potra2n1c3565	Potri.001G408700	chr1	44632061	44632404	Promoter (1-2kb)	AT4G21440.1	ATM4,ATMYB102,MYB102	MYB-like 102
Potra2n1c392	Potri.001G048500	chr1	4297497	4297875	Promoter (2-3kb)	AT1G80640	0	Protein kinase superfamily protein	Potra2n1c3567	Potri.001G408900	chr1	44692248	44692465	Distal Intergenic	AT5G08240.1	0	0
Potra2n3c6856	Potri.003G180700	chr3	3650311	3650849	Downstream (<=300bp)	AT1G80750	0	Ribosomal protein L30/L7 family protein	Potra2n1c3568	Potri.001G414900	chr1	44693009	44693273	Distal Intergenic	0	0	0
Potra2n15c28895	Potri.002G067200	chr15	9828764	9829131	Distal Intergenic	AT2G01050	0	zinc ion binding;nucleic acid binding	Potra2n1c3568	Potri.001G414900	chr1	44695601	44695879	Distal Intergenic	0	0	0
Potra2n2c5966	Potri.005G009500	chr2	19939471	19939847	Promoter (1-2kb)	AT2G01050	0	zinc ion binding;nucleic acid binding	Potra2n1c3570	Potri.001G414700	chr1	44717369	44717684	Promoter (1-2kb)	AT5G54470.1	0	B-box type zinc finger family protein
Potra2n8c17805	Potri.008G127800	chr8	8147364	8147673	Promoter (1-2kb)	AT2G01300	0	0	Potra2n1c3571	Potri.001G414600	chr1	44722659	44722878	Distal Intergenic	AT4G27280.1	0	Calcium-binding EF-hand family protein
Potra2n8c17827	Potri.010G112500	chr8	8310996	8311448	Distal Intergenic	AT2G01440	0	DEAD/DEAH box RNA helicase family protein	Potra2n1c3577	Potri.001G414000	chr1	44813087	44813350	Intron (Potra2n1c3577.1/Potra2n1c3577, intron 1 of 7)	AT4G27290.1	0	S-locus lectin protein kinase family protein
Potra2n8c17834	Potri.008G130200	chr8	8370014	8370301	Distal Intergenic	AT2G01460	0	P-loop containing nucleoside triphosphate hydrolases superfamily protein	Potra2n1c3584	Potri.001G413500	chr1	44958368	44959049	Promoter (<=1kb)	AT2G31670.1	0	Stress responsive alpha-beta barrel domain protein
Potra2n8c17837	Potri.008G131500	chr8	8472510	8472767	Promoter (1-2kb)	AT2G01540	0	Calcium-dependent lipid-binding (CaLB domain) family protein	Potra2n1c3589	Potri.001G412000	chr1	45126728	45127007	Promoter (<=1kb)	AT4G27290.1	0	S-locus lectin protein kinase family protein
Potra2n8c17849	Potri.008G132600	chr8	8585784	8586158	Promoter (1-2kb)	AT2G01610	0	Plant invertase/pectin methylesterase inhibitor superfamily protein	Potra2n1c3597	Potri.001G410600	chr1	45376606	45377064	Distal Intergenic	AT3G20640.1	0	basic helix-loop-helix (bHLH) DNA-binding superfamily protein
Potra2n8c17875	Potri.008G135400	chr8	8803596	8803993	Promoter (<=1kb)	AT2G01755	0	0	Potra2n1c3599	Potri.001G410400	chr1	45468316	45468537	Distal Intergenic	AT5G54510.1	DFL1,GH3.6	Auxin-responsive GH3 family protein
Potra2n10c21565	Potri.010G100700	chr10	10054530	10054847	Promoter (1-2kb)	AT2G01990	0	0	Potra2n1c3601	Potri.001G410300	chr1	45501588	45501872	Promoter (2-3kb)	AT5G54530.1	0	Protein of unknown function, DUF538
Potra2n8c17452	Potri.008G092500	chr8	5550958	5551313	Promoter (2-3kb)	AT2G03350	0	Protein of unknown function, DUF538	Potra2n1c3609	Potri.001G415600	chr1	45638148	45638478	Promoter (1-2kb)	AT5G54630.1	0	zinc finger protein-related
Potra2n10c20999	Potri.010G162100	chr10	5894144	5894590	Promoter (2-3kb)	AT2G03360	0	Glycosyltransferase family 61 protein	Potra2n1c3609	Potri.001G415600	chr1	45638877	45639350	Promoter (<=1kb)	AT5G54630.1	0	zinc finger protein-related
Potra2n8c17453	Potri.008G092700	chr8	5564452	5564815	Distal Intergenic	AT2G03360	0	Glycosyltransferase family 61 protein	Potra2n1c3609	Potri.001G415600	chr1	45645795	45646064	Promoter (2-3kb)	AT5G54630.1	0	zinc finger protein-related
Potra2n18c32648	Potri.018G074200	chr18	6230926	6231187	Promoter (1-2kb)	AT2G03500	0	Homeodomain-like superfamily protein	Potra2n1c3622	Potri.001G417100	chr1	45755608	45755879	Distal Intergenic	AT3G20720.2	0	0
Potra2n18c32648	Potri.018G074200	chr18	6234626	6235025	Promoter (1-2kb)	AT2G03500	0	Homeodomain-like superfamily protein	Potra2n1c3640	Potri.001G419100	chr1	45947538	45948076	Promoter (<=1kb)	AT4G27100.2	0	Ypt/Rab-GAP domain of gyp1p superfamily protein
Potra2n10c21202	Potri.010G138100	chr10	7281207	7281488	Distal Intergenic	AT2G03810	0	18S pre-ribosomal assembly protein gar2-related	Potra2n1c3656	Potri.001G420300	chr1	46392076	46392618	Distal Intergenic	AT4G27070.1	TSB2	tryptophan synthase beta-subunit 2
Potra2n8c17645	Potri.008G111800	chr8	6932702	6933001	Distal Intergenic	AT2G03810	0	18S pre-ribosomal assembly protein gar2-related	Potra2n1c3728	Potri.001G439100	chr1	47191606	47192688	Distal Intergenic	AT1G79120.1	0	Ubiquitin carboxyl-terminal hydrolase family protein
Potra2n14c27733	Potri.014G164500	chr14	11819997	11820292	Promoter (2-3kb)	AT2G04900	0	0	Potra2n1c3729	Potri.001G439600	chr1	47199489	47199722	Distal Intergenic	AT3G12920.1	0	SBP (S-ribonuclease binding protein) family protein
Potra2n14c27670	Potri.014G157700	chr14	11099312	11099639	Distal Intergenic	AT2G05755	0	Nodulin MtN21 /EamA-like transporter family protein	Potra2n1c3729	Potri.001G439600	chr1	47199951	47200298	Distal Intergenic	AT3G12920.1	0	SBP (S-ribonuclease binding protein) family protein
Potra2n14c27675	Potri.014G158400	chr14	11161360	11161636	Promoter (<=1kb)	AT2G05790	0	O-Glycosyl hydrolases family 17 protein	Potra2n1c3729	Potri.001G439600	chr1	47202750	47203083	Promoter (3-4kb)	AT3G12920.1	0	SBP (S-ribonuclease binding protein) family protein
Potra2n2c4468	Potri.002G224600	chr2	6574131	6574518	Promoter (1-2kb)	AT2G05790	0	O-Glycosyl hydrolases family 17 protein	Potra2n1c3729	Potri.001G439600	chr1	47207306	47207927	Promoter (<=1kb)	AT3G12920.1	0	SBP (S-ribonuclease binding protein) family protein
Potra2n1c2650	Potri.008G150000	chr1	31403377	31403664	Promoter (1-2kb)	AT2G09990	0	Ribosomal protein S5 domain 2-like superfamily protein	Potra2n1c3748	Potri.001G442600	chr1	47894698	47895005	Promoter (1-2kb)	AT2G36840.1	0	ACT-like superfamily protein
Potra2n6c14859	Potri.006G060600	chr6	19625790	19626377	Promoter (<=1kb)	AT2G12400	0	0	Potra2n1c3797	Potri.001G448400	chr1	49684294	49684588	Promoter (<=1kb)	AT2G46770.1	ANAC043,EMB2301,NST1	NAC (No Apical Meristem) domain transcriptional regulator superfamily protein
Potra2n5c12340	Potri.005G058700	chr5	17387173	17387460	Distal Intergenic	AT2G13690	0	PRLI-interacting factor, putative	Potra2n1c3798	Potri.001G448500	chr1	49705785	49706043	Distal Intergenic	AT1G64700.1	0	0
Potra2n13c25099	Potri.013G135700	chr13	1338982	1339387	Promoter (2-3kb)	AT2G14830	0	Regulator of Vps4 activity in the MVB pathway protein	Potra2n1c3805	Potri.001G451900	chr1	49855366	49855663	Distal Intergenic	AT4G10490.1	0	2-oxoglutarate (2OG) and Fe(II)-dependent oxygenase superfamily protein
Potra2n9c19294	Potri.009G094100	chr9	4631653	4632049	Promoter (<=1kb)	AT2G15020	0	0	Potra2n1c3809	Potri.001G452300	chr1	49914550	49914918	Distal Intergenic	AT1G33050.4	0	0
Potra2n1c2614	Potri.001G299500	chr1	31055464	31056134	Promoter (<=1kb)	AT2G15220	0	Plant basic secretory protein (BSP) family protein	Potra2n1c3824	Potri.001G453800	chr1	50050486	50050767	Promoter (1-2kb)	AT5G47610.1	0	RING/U-box superfamily protein
Potra2n14c26601	Potri.014G036700	chr14	2298264	2298618	Distal Intergenic	AT2G15880	0	Leucine-rich repeat (LRR) family protein	Potra2n1c3835	Potri.001G455000	chr1	50194743	50195142	3' UTR	AT4G10380.1	NIP5;1,NLM6,NLM8	NOD26-like intrinsic protein 5;1
Potra2n9c18939	Potri.009G134700	chr9	2174114	2174462	Promoter (<=1kb)	AT2G16750	0	Protein kinase protein with adenine nucleotide alpha hydrolases-like domain	Potra2n1c3843	Potri.001G455900	chr1	50308573	50308909	Distal Intergenic	AT3G51510.1	0	0
Potra2n14c27316	Potri.014G120300	chr14	8137034	8137328	Promoter (<=1kb)	AT2G16760	0	Calcium-dependent phosphotriesterase superfamily protein	Potra2n1c3847	Potri.001G456700	chr1	50342386	50342745	Promoter (1-2kb)	0	0	0
Potra2n4c9999	Potri.004G176200	chr4	16349349	16349642	Promoter (<=1kb)	AT2G16860	0	GCIP-interacting family protein	Potra2n1c3875		chr1	50705306	50705768	Promoter (3-4kb)
Potra2n5c10600	Potri.005G249000	chr5	647291	647830	Promoter (1-2kb)	AT2G17080	0	Arabidopsis protein of unknown function (DUF241)	Potra2n1c3889	Potri.001G459900	chr1	51459121	51459385	Promoter (1-2kb)	AT1G30610.2	EMB2279,EMB88	pentatricopeptide (PPR) repeat-containing protein
Potra2n2c6257	Potri.002G020800	chr2	22112801	22113319	Promoter (3-4kb)	AT2G17880	0	Chaperone DnaJ-domain superfamily protein	Potra2n1c3956	Potri.001G467400	chr1	52575379	52575595	Promoter (1-2kb)	AT3G13226.1	0	regulatory protein RecX family protein
Potra2n2c6257	Potri.002G020800	chr2	22116119	22116592	Promoter (<=1kb)	AT2G17880	0	Chaperone DnaJ-domain superfamily protein	Potra2n1c3992	Potri.001G469700	chr1	52898932	52899234	Promoter (2-3kb)
Potra2n2c6258	Potri.002G020700	chr2	22118575	22118834	Promoter (1-2kb)	AT2G17880	0	Chaperone DnaJ-domain superfamily protein	Potra2n1c4004		chr1	52986671	52987080	Promoter (3-4kb)
Potra2n5c11806	Potri.005G113100	chr5	12918752	12919048	Distal Intergenic	AT2G17880	0	Chaperone DnaJ-domain superfamily protein	Potra2n1c4016	Potri.001G472800	chr1	53120713	53121099	Promoter (1-2kb)	AT5G56270.1	ATWRKY2,WRKY2	WRKY DNA-binding protein 2
Potra2n5c11806	Potri.005G113100	chr5	12923632	12924108	Promoter (1-2kb)	AT2G17880	0	Chaperone DnaJ-domain superfamily protein	Potra2n1c4017	Potri.001G472900	chr1	53130554	53131239	Promoter (3-4kb)	AT1G55610.1	BRL1	BRI1 like
Potra2n5c11806	Potri.005G113100	chr5	12924562	12924952	Promoter (1-2kb)	AT2G17880	0	Chaperone DnaJ-domain superfamily protein	Potra2n10c20129	Potri.010G252000	chr10	193759	194033	Promoter (<=1kb)	AT1G16860.1	0	Ubiquitin-specific protease family C19-related protein
Potra2n9c18968	Potri.009G131800	chr9	2383179	2383575	Promoter (1-2kb)	AT2G17880	0	Chaperone DnaJ-domain superfamily protein	Potra2n10c20132		chr10	204775	205639	Promoter (<=1kb)
Potra2n18c32390	Potri.018G098000	chr18	3571047	3571507	Promoter (<=1kb)	AT2G18670	0	RING/U-box superfamily protein	Potra2n10c20169	Potri.010G248800	chr10	398183	398436	Distal Intergenic	AT1G10865.1	0	0
Potra2n6c13859	Potri.006G166600	chr6	9489454	9489788	Downstream (<=300bp)	AT2G18890	0	Protein kinase superfamily protein	Potra2n10c20170	Potri.010G248600	chr10	406314	406613	Promoter (<=1kb)	AT1G73120.1	0	0
Potra2n9c18913	Potri.009G137500	chr9	2014376	2014640	Promoter (3-4kb)	AT2G19090	0	Protein of unknown function (DUF630 and DUF632)	Potra2n10c20180	Potri.010G247600	chr10	477956	478212	Promoter (3-4kb)	AT3G10710.1	RHS12	root hair specific 12
Potra2n7c15885	Potri.007G094000	chr7	3933748	3934014	Distal Intergenic	AT2G19540	0	Transducin family protein / WD-40 repeat family protein	Potra2n10c20183	Potri.010G247400	chr10	487759	488047	Promoter (1-2kb)	AT3G10660.1	ATCPK2,CPK2	calmodulin-domain protein kinase cdpk isoform 2
Potra2n18c32511	Potri.018G087700	chr18	4868658	4869076	Promoter (1-2kb)	AT2G19880	0	Nucleotide-diphospho-sugar transferases superfamily protein	Potra2n10c20184	Potri.010G247300	chr10	497272	497496	Promoter (1-2kb)	AT2G27110.2	FRS3	FAR1-related sequence 3
Potra2n2c4103	Potri.002G255500	chr2	835651	835919	Promoter (<=1kb)	AT2G20320	0	DENN (AEX-3) domain-containing protein	Potra2n10c20223	Potri.010G243400	chr10	689641	689937	Promoter (2-3kb)	AT2G35910.1	0	RING/U-box superfamily protein
Potra2n2c4103	Potri.002G255500	chr2	837996	838370	Promoter (2-3kb)	AT2G20320	0	DENN (AEX-3) domain-containing protein	Potra2n10c20227	Potri.010G242900	chr10	708329	708746	Promoter (<=1kb)	AT3G52060.2	0	Core-2/I-branching beta-1,6-N-acetylglucosaminyltransferase family protein
Potra2n19c33443	Potri.019G101100	chr19	1893815	1894076	Distal Intergenic	AT2G20725	0	CAAX amino terminal protease family protein	Potra2n10c20241	Potri.010G241200	chr10	796403	796893	Promoter (1-2kb)	AT5G04800.1	0	Ribosomal S17 family protein
Potra2n6c13177	Potri.006G241400	chr6	2873045	2873599	Promoter (<=1kb)	AT2G20740	0	Tetraspanin family protein	Potra2n10c20242	Potri.010G241000	chr10	806035	806370	Promoter (2-3kb)	AT5G04770.1	ATCAT6,CAT6	cationic amino acid transporter 6
Potra2n7c16528	Potri.007G012800	chr7	12927240	12927756	Promoter (<=1kb)	AT2G21220	0	SAUR-like auxin-responsive protein family	Potra2n10c20276	Potri.008G021400	chr10	940544	940778	Promoter (<=1kb)	AT2G36290.1	0	alpha/beta-Hydrolases superfamily protein
Potra2n4c9890	Potri.009G125100	chr4	15398687	15399106	Distal Intergenic	AT2G21250	0	NAD(P)-linked oxidoreductase superfamily protein	Potra2n10c20314	Potri.010G234400	chr10	1126201	1126532	Promoter (1-2kb)	AT5G04560.1	DME	HhH-GPD base excision DNA repair family protein
Potra2n4c9885	Potri.004G162800	chr4	15312914	15313248	Promoter (<=1kb)	AT2G21300	0	ATP binding microtubule motor family protein	Potra2n10c20316	Potri.008G026200	chr10	1148370	1148599	Promoter (<=1kb)	AT5G24910.1	CYP714A1	cytochrome P450, family 714, subfamily A, polypeptide 1
Potra2n9c19025	Potri.009G124500	chr9	2704912	2705624	Promoter (<=1kb)	AT2G21300	0	ATP binding microtubule motor family protein	Potra2n10c20322	Potri.010G233700	chr10	1177648	1178031	Promoter (1-2kb)	AT5G04550.1	0	Protein of unknown function (DUF668)
Potra2n9c19025	Potri.009G124500	chr9	2710354	2710789	Distal Intergenic	AT2G21300	0	ATP binding microtubule motor family protein	Potra2n10c20330	Potri.010G232700	chr10	1232025	1232339	Distal Intergenic	AT5G04500.1	0	glycosyltransferase family protein 47
Potra2n9c19039	Potri.009G123000	chr9	2824124	2824559	Promoter (1-2kb)	AT2G21340	0	MATE efflux family protein	Potra2n10c20330	Potri.010G232700	chr10	1246244	1246535	Distal Intergenic	AT5G04500.1	0	glycosyltransferase family protein 47
Potra2n2c6148	Potri.002G032600	chr2	21302591	21302937	Promoter (<=1kb)	AT2G21520	0	Sec14p-like phosphatidylinositol transfer family protein	Potra2n10c20331	Potri.010G232600	chr10	1247200	1247468	Distal Intergenic	AT5G04490.1	VTE5	vitamin E pathway gene 5
Potra2n2c6148	Potri.002G032600	chr2	21303264	21303826	Promoter (<=1kb)	AT2G21520	0	Sec14p-like phosphatidylinositol transfer family protein	Potra2n10c20345	Potri.010G231000	chr10	1351050	1351459	Promoter (2-3kb)	AT3G52790.1	0	peptidoglycan-binding LysM domain-containing protein
Potra2n5c12213	Potri.005G072800	chr5	16382387	16382809	Distal Intergenic	AT2G22420	0	Peroxidase superfamily protein	Potra2n10c20346	Potri.010G230900	chr10	1365692	1365920	Promoter (2-3kb)	AT5G04440.1	0	Protein of unknown function (DUF1997)
Potra2n6c13397	Potri.006G218500	chr6	4665251	4665747	Promoter (2-3kb)	AT2G22620	0	Rhamnogalacturonate lyase family protein	Potra2n10c20365	Potri.010G229000	chr10	1479630	1479873	Promoter (1-2kb)	AT5G04310.1	0	Pectin lyase-like superfamily protein
Potra2n5c11521	Potri.005G146100	chr5	9875490	9875833	Promoter (2-3kb)	AT2G23060	0	Acyl-CoA N-acyltransferases (NAT) superfamily protein	Potra2n10c20374	Potri.010G228400	chr10	1531425	1531683	Promoter (<=1kb)	AT3G54940.2	0	Papain family cysteine protease
Potra2n2c5318	Potri.002G120100	chr2	14634119	14634427	Promoter (<=1kb)	AT2G23090	0	Uncharacterised protein family SERF	Potra2n10c20389	Potri.010G227000	chr10	1621509	1621826	Promoter (<=1kb)	AT1G01950.1	ARK2	armadillo repeat kinesin 2
Potra2n1c2647	Potri.001G304200	chr1	31387171	31387650	Promoter (<=1kb)	AT2G23360	0	Plant protein of unknown function (DUF869)	Potra2n10c20391	Potri.010G226600	chr10	1637698	1637916	Promoter (1-2kb)	AT3G54860.1	ATVPS33,VPS33	Sec1/munc18-like (SM) proteins superfamily
Potra2n2c5220	Potri.002G130600	chr2	13908322	13909180	Distal Intergenic	AT2G23450	0	Protein kinase superfamily protein	Potra2n10c20393	Potri.008G035800	chr10	1654369	1654590	Promoter (2-3kb)	AT3G54840.1	ARA-6,ARA6,ATRAB5C,ATRABF1,RABF1	Ras-related small GTP-binding family protein
Potra2n5c11643	Potri.005G131300	chr5	11346964	11347374	Promoter (3-4kb)	AT2G23520	0	Pyridoxal phosphate (PLP)-dependent transferases superfamily protein	Potra2n10c20394		chr10	1664434	1664675	Promoter (<=1kb)
Potra2n7c16313	Potri.007G036200	chr7	11133305	11133770	Promoter (3-4kb)	AT2G23530	0	Zinc-finger domain of monoamine-oxidase A repressor R1	Potra2n10c20423	Potri.010G223300	chr10	1888091	1888563	Distal Intergenic	AT3G60530.1	GATA4	GATA transcription factor 4
Potra2n4c9769	Potri.004G149600	chr4	14286867	14287296	Distal Intergenic	AT2G23690	0	0	Potra2n10c20424	Potri.010G223200	chr10	1903962	1904503	Distal Intergenic	AT4G30080.1	ARF16	auxin response factor 16
Potra2n6c13786	Potri.006G178600	chr6	8179070	8179467	Distal Intergenic	AT2G23820	0	Metal-dependent phosphohydrolase	Potra2n10c20429	Potri.010G222700	chr10	1952390	1952987	Promoter (1-2kb)	AT3G54820.1	PIP2;5,PIP2D	plasma membrane intrinsic protein 2;5
Potra2n1c1202	Potri.001G140700	chr1	12126353	12126737	3' UTR	AT2G23910	0	NAD(P)-binding Rossmann-fold superfamily protein	Potra2n10c20452	Potri.010G220100	chr10	2127762	2128043	Promoter (<=1kb)	AT3G07990.1	SCPL27	serine carboxypeptidase-like 27
Potra2n6c13503	Potri.006G207900	chr6	5353704	5354006	Distal Intergenic	AT2G24280	0	alpha/beta-Hydrolases superfamily protein	Potra2n10c20458	Potri.010G219600	chr10	2165225	2165515	Promoter (1-2kb)	AT5G60410.2	ATSIZ1,SIZ1	DNA-binding protein with MIZ/SP-RING zinc finger, PHD-finger and SAP domain
Potra2n18c32281	Potri.018G111200	chr18	2611905	2612169	Promoter (<=1kb)	AT2G24300	0	Calmodulin-binding protein	Potra2n10c20459	Potri.010G219500	chr10	2180381	2180599	Promoter (<=1kb)	AT1G07930.1	0	GTP binding Elongation factor Tu family protein
Potra2n18c32113	Potri.006G070600	chr18	1284359	1284702	Promoter (1-2kb)	AT2G24400	0	SAUR-like auxin-responsive protein family	Potra2n10c20478	Potri.010G216900	chr10	2300197	2300542	Promoter (<=1kb)	AT5G02950.1	0	Tudor/PWWP/MBT superfamily protein
Potra2n6c13170	Potri.006G242100	chr6	2786617	2786957	Distal Intergenic	AT2G25737	0	Sulfite exporter TauE/SafE family protein	Potra2n10c20479	Potri.010G216800	chr10	2308584	2308846	Promoter (1-2kb)	AT3G54770.1	0	RNA-binding (RRM/RBD/RNP motifs) family protein
Potra2n6c13218	Potri.006G237300	chr6	3246843	3247183	Promoter (2-3kb)	AT2G25780	0	Protein of unknown function (DUF1677)	Potra2n10c20485	Potri.010G216200	chr10	2343841	2344500	Promoter (2-3kb)	AT2G28550.3	RAP2.7,TOE1	related to AP2.7
Potra2n2c5222	Potri.002G130400	chr2	13928479	13928842	Promoter (<=1kb)	AT2G26490	0	Transducin/WD40 repeat-like superfamily protein	Potra2n10c20485	Potri.010G216200	chr10	2345052	2345301	Distal Intergenic	AT2G28550.3	RAP2.7,TOE1	related to AP2.7
Potra2n14c26588	Potri.014G035400	chr14	2211556	2211909	Promoter (2-3kb)	AT2G26520	0	0	Potra2n10c20485	Potri.010G216200	chr10	2349525	2350689	Distal Intergenic	AT2G28550.3	RAP2.7,TOE1	related to AP2.7
Potra2n9c19516	Potri.009G068600	chr9	6535705	6536038	Promoter (1-2kb)	AT2G26800	0	Aldolase superfamily protein	Potra2n10c20486	Potri.010G216100	chr10	2355850	2356108	Distal Intergenic	AT2G39260.1	0	binding;RNA binding
Potra2n16c29529	Potri.016G035900	chr16	2052071	2052412	Promoter (1-2kb)	AT2G26850	0	F-box family protein	Potra2n10c20517	Potri.010G212800	chr10	2574778	2575427	Promoter (2-3kb)	AT2G39370.1	0	0
Potra2n9c19512	Potri.009G068100	chr9	6507673	6507940	Promoter (3-4kb)	AT2G26850	0	F-box family protein	Potra2n10c20519	Potri.010G212600	chr10	2597884	2598149	Promoter (1-2kb)	AT5G04530.1	KCS19	3-ketoacyl-CoA synthase 19
Potra2n9c18731	Potri.009G159000	chr9	676110	676396	Promoter (3-4kb)	AT2G27090	0	Protein of unknown function (DUF630 and DUF632)	Potra2n10c20528	Potri.010G211600	chr10	2650612	2650889	Promoter (1-2kb)	AT1G75270.1	DHAR2	dehydroascorbate reductase 2
Potra2n9c18701	Potri.009G162500	chr9	487448	487854	3' UTR	AT2G27285	0	Coiled-coil domain-containing protein 55 (DUF2040)	Potra2n10c20546	Potri.010G210200	chr10	2757485	2757768	Promoter (1-2kb)	AT3G55330.1	PPL1	PsbP-like protein 1
Potra2n369s35444	Potri.009G019300	scaffold369	102275	102571	Distal Intergenic	AT2G27385	0	Pollen Ole e 1 allergen and extensin family protein	Potra2n10c20549	Potri.010G209900	chr10	2773273	2773613	Promoter (<=1kb)	AT4G01470.1	ATTIP1.3,GAMMA-TIP3,TIP1;3	tonoplast intrinsic protein 1;3
Potra2n4c10187	Potri.004G202400	chr4	18149985	18150631	Promoter (3-4kb)	AT2G27500	0	Glycosyl hydrolase superfamily protein	Potra2n10c20583	Potri.010G206800	chr10	2978232	2978510	Promoter (2-3kb)
Potra2n9c18691	Potri.009G163700	chr9	433828	434193	Promoter (<=1kb)	AT2G27500	0	Glycosyl hydrolase superfamily protein	Potra2n10c20584	Potri.010G206700	chr10	2979967	2980238	Promoter (1-2kb)	0	0	0
Potra2n16c29763	Potri.016G057900	chr16	4064029	4064365	Distal Intergenic	AT2G27660	0	Cysteine/Histidine-rich C1 domain family protein	Potra2n10c20589	Potri.010G206100	chr10	3011400	3011836	Promoter (2-3kb)	AT5G59350.1	0	0
Potra2n17c30909	Potri.017G116200	chr17	3034324	3034753	Promoter (2-3kb)	AT2G27770	0	Plant protein of unknown function (DUF868)	Potra2n10c20596	Potri.010G205400	chr10	3051115	3051467	Promoter (2-3kb)	AT3G55370.2	OBP3	OBF-binding protein 3
Potra2n9c18824	Potri.004G187600	chr9	1365297	1365626	Promoter (<=1kb)	AT2G27770	0	Plant protein of unknown function (DUF868)	Potra2n10c20612	Potri.010G203700	chr10	3135961	3136286	Promoter (3-4kb)	AT2G39650.1	0	Protein of unknown function (DUF506)
Potra2n4c10102	Potri.004G188600	chr4	17251870	17252649	Promoter (2-3kb)	AT2G27830	0	0	Potra2n10c20615	Potri.010G203400	chr10	3158425	3158704	Promoter (<=1kb)	AT1G07570.2	APK1,APK1A	Protein kinase superfamily protein
Potra2n9c18813	Potri.009G149200	chr9	1269163	1269476	Promoter (<=1kb)	AT2G27830	0	0	Potra2n10c20633	Potri.010G201700	chr10	3302311	3302551	Promoter (<=1kb)	AT2G39705.1	DVL11,RTFL8	ROTUNDIFOLIA like 8
Potra2n9c18813	Potri.009G149200	chr9	1275256	1275650	Distal Intergenic	AT2G27830	0	0	Potra2n10c20633	Potri.010G201700	chr10	3303810	3304049	Promoter (1-2kb)	AT2G39705.1	DVL11,RTFL8	ROTUNDIFOLIA like 8
Potra2n4c10322	Potri.004G217700	chr4	19235296	19235594	Distal Intergenic	AT2G27950	0	Ring/U-Box superfamily protein	Potra2n10c20634	Potri.010G201600	chr10	3308056	3308506	Promoter (2-3kb)	AT3G55520.1	0	FKBP-like peptidyl-prolyl cis-trans isomerase family protein
Potra2n4c10296	Potri.004G214700	chr4	18982514	18983014	Distal Intergenic	AT2G28090	0	Heavy metal transport/detoxification superfamily protein	Potra2n10c20636	Potri.010G201400	chr10	3321219	3321511	Promoter (1-2kb)	AT2G39710.1	0	Eukaryotic aspartyl protease family protein
Potra2n9c19991	Potri.009G014400	chr9	10823765	10824112	Distal Intergenic	AT2G28390	0	SAND family protein	Potra2n10c20637	Potri.010G201300	chr10	3336051	3336312	Distal Intergenic	AT2G39720.1	RHC2A	RING-H2 finger C2A
Potra2n1c2033	Potri.001G235200	chr1	24560631	24561083	Distal Intergenic	AT2G28690	0	Protein of unknown function (DUF1635)	Potra2n10c20651	Potri.010G199900	chr10	3426962	3427243	Promoter (1-2kb)	AT3G11420.1	0	Protein of unknown function (DUF604)
Potra2n9c19895	Potri.009G027100	chr9	9644149	9644548	Distal Intergenic	AT2G28690	0	Protein of unknown function (DUF1635)	Potra2n10c20653	Potri.010G199600	chr10	3442592	3442874	Intron (Potra2n10c20652.1/Potra2n10c20652, intron 10 of 10)	AT3G11410.1	AHG3,ATPP2CA,PP2CA	protein phosphatase 2CA
Potra2n9c19878	Potri.009G028800	chr9	9496865	9497181	Promoter (2-3kb)	AT2G28790	0	Pathogenesis-related thaumatin superfamily protein	Potra2n10c20653	Potri.010G199600	chr10	3443137	3443599	3' UTR	AT3G11410.1	AHG3,ATPP2CA,PP2CA	protein phosphatase 2CA
Potra2n1c2133	Potri.001G246200	chr1	25530686	25530953	Promoter (3-4kb)	AT2G29510	0	Protein of unknown function (DUF3527)	Potra2n10c20653	Potri.010G199600	chr10	3448830	3449289	Promoter (<=1kb)	AT3G11410.1	AHG3,ATPP2CA,PP2CA	protein phosphatase 2CA
Potra2n9c19786	Potri.009G039300	chr9	8573825	8574266	Promoter (<=1kb)	AT2G29510	0	Protein of unknown function (DUF3527)	Potra2n10c20653	Potri.010G199600	chr10	3451753	3452344	Promoter (<=1kb)	AT3G11410.1	AHG3,ATPP2CA,PP2CA	protein phosphatase 2CA
Potra2n1c2175	Potri.001G250100	chr1	25903858	25904372	Promoter (<=1kb)	AT2G29670	0	Tetratricopeptide repeat (TPR)-like superfamily protein	Potra2n10c20661	Potri.010G198800	chr10	3517452	3518048	3' UTR	AT2G39770.1	CYT1,EMB101,GMP1,SOZ1,VTC1	Glucose-1-phosphate adenylyltransferase family protein
Potra2n9c19746	Potri.009G044200	chr9	8259279	8259765	Distal Intergenic	AT2G29670	0	Tetratricopeptide repeat (TPR)-like superfamily protein	Potra2n10c20687	Potri.010G195900	chr10	3694134	3694374	Distal Intergenic
Potra2n8c17927	Potri.015G068900	chr8	9239776	9240066	Promoter (3-4kb)	AT2G30050	0	transducin family protein / WD-40 repeat family protein	Potra2n10c20689	Potri.010G195800	chr10	3708827	3709119	Promoter (<=1kb)	AT2G39870.1	0	0
Potra2n1c2436	Potri.001G279400	chr1	29174804	29175244	Promoter (1-2kb)	AT2G30090	0	Acyl-CoA N-acyltransferases (NAT) superfamily protein	Potra2n10c20701	Potri.010G194800	chr10	3753654	3753941	Promoter (2-3kb)	0	0	0
Potra2n1c2463	Potri.001G281800	chr1	29450288	29451329	Promoter (1-2kb)	AT2G30150	0	UDP-Glycosyltransferase superfamily protein	Potra2n10c20720	Potri.010G192500	chr10	3897580	3897902	Promoter (1-2kb)	AT1G07310.1	0	Calcium-dependent lipid-binding (CaLB domain) family protein
Potra2n2c6363	Potri.002G010100	chr2	22760989	22761390	Promoter (<=1kb)	AT2G30600	0	BTB/POZ domain-containing protein	Potra2n10c20721	Potri.010G192400	chr10	3914387	3914614	Promoter (2-3kb)	AT2G39980.1	0	HXXXD-type acyl-transferase family protein
Potra2n8c18122	Potri.008G162300	chr8	10871852	10872282	Promoter (3-4kb)	AT2G30620	0	winged-helix DNA-binding transcription factor family protein	Potra2n10c20727	Potri.010G191900	chr10	3942415	3942836	Promoter (2-3kb)	AT4G00430.1	PIP1;4,PIP1E,TMP-C	plasma membrane intrinsic protein 1;4
Potra2n18c32145	Potri.018G129200	chr18	1515776	1516056	Promoter (<=1kb)	AT2G31050	0	Cupredoxin superfamily protein	Potra2n10c20727	Potri.010G191900	chr10	3944833	3945101	Promoter (<=1kb)	AT4G00430.1	PIP1;4,PIP1E,TMP-C	plasma membrane intrinsic protein 1;4
Potra2n1c3584	Potri.001G413500	chr1	44958720	44959045	Promoter (<=1kb)	AT2G31670	0	Stress responsive alpha-beta barrel domain protein	Potra2n10c20733	Potri.010G191300	chr10	3981378	3981730	Distal Intergenic	AT2G40000.1	ATHSPRO2,HSPRO2	ortholog of sugar beet HS1 PRO-1 2
Potra2n14c27613	Potri.014G150700	chr14	10469025	10469385	Distal Intergenic	AT2G31690	0	alpha/beta-Hydrolases superfamily protein	Potra2n10c20745	Potri.010G189900	chr10	4063691	4064023	Promoter (1-2kb)	AT3G51880.2	HMGB1,NFD1	high mobility group B1
Potra2n8c18018	Potri.008G151700	chr8	10043013	10043427	Promoter (2-3kb)	AT2G32150	0	Haloacid dehalogenase-like hydrolase (HAD) superfamily protein	Potra2n10c20746	Potri.010G189800	chr10	4073649	4074018	Distal Intergenic	AT5G05690.1	CBB3,CPD,CYP90,CYP90A,CYP90A1,DWF3	Cytochrome P450 superfamily protein
Potra2n1c2395	Potri.001G273900	chr1	28595194	28595723	Distal Intergenic	AT2G32560	0	F-box family protein	Potra2n10c20746	Potri.010G189800	chr10	4075850	4076707	Promoter (2-3kb)	AT5G05690.1	CBB3,CPD,CYP90,CYP90A,CYP90A1,DWF3	Cytochrome P450 superfamily protein
Potra2n1c2395	Potri.001G273900	chr1	28597106	28597566	Distal Intergenic	AT2G32560	0	F-box family protein	Potra2n10c20746	Potri.010G189800	chr10	4077564	4077787	Promoter (1-2kb)	AT5G05690.1	CBB3,CPD,CYP90,CYP90A,CYP90A1,DWF3	Cytochrome P450 superfamily protein
Potra2n16c30157	Potri.016G097600	chr16	8854436	8854697	Promoter (1-2kb)	AT2G32600	0	hydroxyproline-rich glycoprotein family protein	Potra2n10c20746	Potri.010G189800	chr10	4082443	4083020	Promoter (<=1kb)	AT5G05690.1	CBB3,CPD,CYP90,CYP90A,CYP90A1,DWF3	Cytochrome P450 superfamily protein
Potra2n10c21864	Potri.010G066100	chr10	12805711	12806055	Promoter (<=1kb)	AT2G33350	0	CCT motif family protein	Potra2n10c20751	Potri.010G189300	chr10	4107565	4107862	Promoter (<=1kb)	AT3G11210.1	0	SGNH hydrolase-type esterase superfamily protein
Potra2n8c18212	Potri.008G171500	chr8	11631170	11631623	Distal Intergenic	AT2G33350	0	CCT motif family protein	Potra2n10c20757	Potri.010G188600	chr10	4146348	4146695	Distal Intergenic	AT3G55950.1	ATCRR3,CCR3	CRINKLY4 related 3
Potra2n10c21863	Potri.002G257500	chr10	12789276	12789562	Distal Intergenic	AT2G33360	0	Protein of unknown function (DUF3527)	Potra2n10c20760	Potri.010G188200	chr10	4181308	4181650	Distal Intergenic	AT2G40130.2	0	Double Clp-N motif-containing P-loop nucleoside triphosphate hydrolases superfamily protein
Potra2n8c18211	Potri.008G171400	chr8	11627000	11627345	Promoter (<=1kb)	AT2G33360	0	Protein of unknown function (DUF3527)	Potra2n10c20760	Potri.010G188200	chr10	4182666	4182966	Distal Intergenic	AT2G40130.2	0	Double Clp-N motif-containing P-loop nucleoside triphosphate hydrolases superfamily protein
Potra2n1c514	Potri.001G062000	chr1	5535532	5535892	Promoter (<=1kb)	AT2G33510	0	0	Potra2n10c20762		chr10	4204499	4204742	Promoter (1-2kb)
Potra2n5c10522	Potri.005G257100	chr5	197947	198330	Promoter (3-4kb)	AT2G33585	0	0	Potra2n10c20763	Potri.010G188000	chr10	4213050	4213308	Promoter (<=1kb)	AT5G05600.1	0	2-oxoglutarate (2OG) and Fe(II)-dependent oxygenase superfamily protein
Potra2n2c5474	Potri.002G103900	chr2	16034737	16035024	Promoter (<=1kb)	AT2G33735	0	Chaperone DnaJ-domain superfamily protein	Potra2n10c20763	Potri.010G188000	chr10	4216309	4216656	Promoter (2-3kb)	AT5G05600.1	0	2-oxoglutarate (2OG) and Fe(II)-dependent oxygenase superfamily protein
Potra2n5c11205	Potri.005G184500	chr5	5523186	5523444	Promoter (<=1kb)	AT2G34300	0	S-adenosyl-L-methionine-dependent methyltransferases superfamily protein	Potra2n10c20764		chr10	4219945	4220429	3' UTR
Potra2n4c9006	Potri.004G064900	chr4	5384594	5384980	Distal Intergenic	AT2G34540	0	0	Potra2n10c20780	Potri.010G186300	chr10	4321076	4322426	Promoter (<=1kb)	AT2G40230.1	0	HXXXD-type acyl-transferase family protein
Potra2n4c8788	Potri.004G044700	chr4	3251674	3251976	Promoter (3-4kb)	AT2G34700	0	Pollen Ole e 1 allergen and extensin family protein	Potra2n10c20784	Potri.010G185900	chr10	4342684	4343077	Promoter (1-2kb)	AT3G46510.1	ATPUB13,PUB13	plant U-box 13
Potra2n5c12458	Potri.005G045200	chr5	18180791	18181088	Promoter (2-3kb)	AT2G34970	0	Trimeric LpxA-like enzyme	Potra2n10c20796	Potri.010G184500	chr10	4442964	4443435	Promoter (<=1kb)	AT3G11050.1	ATFER2,FER2	ferritin 2
Potra2n12c24727	Potri.012G123700	chr12	12156590	12156878	Promoter (<=1kb)	AT2G35120	0	Single hybrid motif superfamily protein	Potra2n10c20803	Potri.010G183900	chr10	4501703	4501948	Promoter (<=1kb)	AT2G40330.1	PYL6,RCAR9	PYR1-like 6
Potra2n3c7767	Potri.003G085000	chr3	11105905	11106345	Promoter (1-2kb)	AT2G35170	0	Histone H3 K4-specific methyltransferase SET7/9 family protein	Potra2n10c20813	Potri.010G182600	chr10	4570270	4570865	Promoter (1-2kb)
Potra2n3c7722	Potri.003G088400	chr3	10710168	10710537	Promoter (<=1kb)	AT2G35390	0	Phosphoribosyltransferase family protein	Potra2n10c20838	Potri.010G180000	chr10	4758845	4759236	Promoter (2-3kb)	AT1G65450.1	0	HXXXD-type acyl-transferase family protein
Potra2n3c7650	Potri.003G095900	chr3	10081260	10081711	Promoter (<=1kb)	AT2G35490	0	Plastid-lipid associated protein PAP / fibrillin family protein	Potra2n10c20839	Potri.010G179700	chr10	4773440	4773754	Promoter (1-2kb)	AT1G65480.1	FT	PEBP (phosphatidylethanolamine-binding protein) family protein
Potra2n14c26671	Potri.014G045500	chr14	2884953	2885340	Promoter (<=1kb)	AT2G35680	0	Phosphotyrosine protein phosphatases superfamily protein	Potra2n10c20885	Potri.010G174800	chr10	5102368	5102607	Promoter (<=1kb)	AT1G79380.1	0	Ca(2)-dependent phospholipid-binding protein (Copine) family
Potra2n16c29844	Potri.016G066600	chr16	4834364	4834762	Promoter (3-4kb)	AT2G35880	0	TPX2 (targeting protein for Xklp2) protein family	Potra2n10c20890	Potri.010G174300	chr10	5144266	5144504	Promoter (1-2kb)	AT1G79360.1	2-Oct,ATOCT2,OCT2	organic cation/carnitine transporter 2
Potra2n6c13576	Potri.006G200400	chr6	6091929	6092425	Distal Intergenic	AT2G35880	0	TPX2 (targeting protein for Xklp2) protein family	Potra2n10c20913	Potri.010G172300	chr10	5310516	5310911	Promoter (2-3kb)	AT1G16290.1	0	0
Potra2n8c16808	Potri.008G021400	chr8	930606	930889	Promoter (3-4kb)	AT2G36290	0	alpha/beta-Hydrolases superfamily protein	Potra2n10c20921	Potri.010G170900	chr10	5395718	5396164	3' UTR	AT3G19850.1	0	Phototropic-responsive NPH3 family protein
Potra2n6c14310	Potri.006G114900	chr6	14988840	14989124	Promoter (<=1kb)	AT2G36350	0	Protein kinase superfamily protein	Potra2n10c20949	Potri.010G167600	chr10	5572084	5572322	Promoter (<=1kb)	AT5G39660.1	CDF2	cycling DOF factor 2
Potra2n6c14279	Potri.006G117900	chr6	14694194	14694548	Promoter (1-2kb)	AT2G36630	0	Sulfite exporter TauE/SafE family protein	Potra2n10c20950	Potri.010G167500	chr10	5591963	5592404	Distal Intergenic	AT1G69560.1	ATMYB105,LOF2,MYB105	myb domain protein 105
Potra2n6c14279	Potri.006G117900	chr6	14695835	14696439	Promoter (<=1kb)	AT2G36630	0	Sulfite exporter TauE/SafE family protein	Potra2n10c20954		chr10	5612107	5612424	Distal Intergenic
Potra2n6c14270	Potri.006G118800	chr6	14619209	14619476	Promoter (1-2kb)	AT2G36670	0	Eukaryotic aspartyl protease family protein	Potra2n10c20954		chr10	5613338	5613643	Promoter (3-4kb)
Potra2n16c30174	Potri.016G099300	chr16	9035679	9035941	Promoter (<=1kb)	AT2G36895	0	0	Potra2n10c20954		chr10	5617449	5617840	Promoter (<=1kb)
Potra2n6c14150	Potri.006G132100	chr6	13257903	13258239	Promoter (<=1kb)	AT2G37050	0	Leucine-rich repeat protein kinase family protein	Potra2n10c20955		chr10	5622584	5622935	Promoter (2-3kb)
Potra2n17c31280	Potri.017G074200	chr17	7184833	7185119	Promoter (1-2kb)	AT2G37440	0	DNAse I-like superfamily protein	Potra2n10c20963	Potri.010G166200	chr10	5655407	5655663	Promoter (<=1kb)	AT1G69490.1	ANAC029,ATNAP,NAP	NAC-like, activated by AP3/PI
Potra2n16c30183	Potri.016G100600	chr16	9158657	9159116	Distal Intergenic	AT2G37680	0	0	Potra2n10c20981	Potri.010G163800	chr10	5781497	5781817	Promoter (1-2kb)	AT1G69440.1	AGO7,ZIP	Argonaute family protein
Potra2n6c14553	Potri.006G090100	chr6	16959360	16959743	Distal Intergenic	AT2G37750	0	0	Potra2n10c20981	Potri.010G163800	chr10	5783295	5783537	Promoter (<=1kb)	AT1G69440.1	AGO7,ZIP	Argonaute family protein
Potra2n16c30257	Potri.016G109700	chr16	10059173	10059556	Distal Intergenic	AT2G37980	0	O-fucosyltransferase family protein	Potra2n10c20982	Potri.010G163700	chr10	5788515	5788851	Promoter (2-3kb)	0	0	0
Potra2n6c14502	Potri.006G095300	chr6	16610391	16610817	Promoter (1-2kb)	AT2G37980	0	O-fucosyltransferase family protein	Potra2n10c20988	Potri.010G163200	chr10	5815721	5815989	Promoter (3-4kb)	AT1G69420.2	0	DHHC-type zinc finger family protein
Potra2n16c30270	Potri.016G111400	chr16	10243590	10243898	Distal Intergenic	AT2G38070	0	Protein of unknown function (DUF740)	Potra2n10c20989	Potri.010G163100	chr10	5822542	5822819	Promoter (1-2kb)	AT1G13970.1	0	Protein of unknown function (DUF1336)
Potra2n16c30270	Potri.016G111400	chr16	10245592	10246114	Promoter (1-2kb)	AT2G38070	0	Protein of unknown function (DUF740)	Potra2n10c20990	Potri.010G163000	chr10	5835286	5835665	Promoter (<=1kb)	AT1G13960.1	WRKY4	WRKY DNA-binding protein 4
Potra2n6c14490	Potri.006G096600	chr6	16491490	16491794	Distal Intergenic	AT2G38070	0	Protein of unknown function (DUF740)	Potra2n10c20990	Potri.010G163000	chr10	5836147	5836375	Promoter (1-2kb)	AT1G13960.1	WRKY4	WRKY DNA-binding protein 4
Potra2n3c7580	Potri.003G104500	chr3	9420438	9420824	Promoter (<=1kb)	AT2G38250	0	Homeodomain-like superfamily protein	Potra2n10c20999	Potri.010G162100	chr10	5894142	5894612	Promoter (2-3kb)	AT2G03360.2	0	Glycosyltransferase family 61 protein
Potra2n6c14448	Potri.006G101400	chr6	16089858	16090133	Promoter (2-3kb)	AT2G38250	0	Homeodomain-like superfamily protein	Potra2n10c21000	Potri.010G162000	chr10	5903022	5903358	Distal Intergenic	AT1G13940.1	0	Plant protein of unknown function (DUF863)
Potra2n16c30483	Potri.016G134500	chr16	12663053	12663318	Distal Intergenic	AT2G38500	0	2-oxoglutarate (2OG) and Fe(II)-dependent oxygenase superfamily protein	Potra2n10c21000	Potri.010G162000	chr10	5903818	5904185	Distal Intergenic	AT1G13940.1	0	Plant protein of unknown function (DUF863)
Potra2n16c30483	Potri.016G134500	chr16	12663822	12664111	Distal Intergenic	AT2G38500	0	2-oxoglutarate (2OG) and Fe(II)-dependent oxygenase superfamily protein	Potra2n10c21000	Potri.010G162000	chr10	5909242	5909463	Promoter (<=1kb)	AT1G13940.1	0	Plant protein of unknown function (DUF863)
Potra2n16c30487	Potri.016G134800	chr16	12709795	12710121	Distal Intergenic	AT2G38510	0	MATE efflux family protein	Potra2n10c21019	Potri.010G160100	chr10	5988171	5988450	Distal Intergenic	AT1G69310.2	ATWRKY57,WRKY57	WRKY DNA-binding protein 57
Potra2n16c30565	Potri.016G143000	chr16	13289727	13290012	Promoter (3-4kb)	AT2G38640	0	Protein of unknown function (DUF567)	Potra2n10c21019	Potri.010G160100	chr10	5994879	5995142	Promoter (<=1kb)	AT1G69310.2	ATWRKY57,WRKY57	WRKY DNA-binding protein 57
Potra2n6c14324	Potri.006G113400	chr6	15124898	15125471	Promoter (2-3kb)	AT2G38640	0	Protein of unknown function (DUF567)	Potra2n10c21020	Potri.010G160000	chr10	6027464	6027741	Promoter (2-3kb)	AT1G26520.1	0	Cobalamin biosynthesis CobW-like protein
Potra2n8c16833	Potri.008G025100	chr8	1129029	1129384	Promoter (2-3kb)	AT2G38790	0	0	Potra2n10c21030	Potri.010G159100	chr10	6093505	6093782	Promoter (1-2kb)	AT1G26460.1	0	Tetratricopeptide repeat (TPR)-like superfamily protein
Potra2n1c199	Potri.001G024100	chr1	2195919	2196244	Promoter (2-3kb)	AT2G38800	0	Plant calmodulin-binding protein-related	Potra2n10c21041	Potri.010G157900	chr10	6155799	6156086	Promoter (<=1kb)	AT1G13740.1	AFP2	ABI five binding protein 2
Potra2n5c12343	Potri.005G058200	chr5	17432278	17432565	Distal Intergenic	AT2G38820	0	Protein of unknown function (DUF506)	Potra2n10c21041	Potri.010G157900	chr10	6159473	6159938	Distal Intergenic	AT1G13740.1	AFP2	ABI five binding protein 2
Potra2n10c20397	Potri.010G226000	chr10	1707136	1707489	Promoter (<=1kb)	AT2G39130	0	Transmembrane amino acid transporter family protein	Potra2n10c21042	Potri.010G157800	chr10	6164340	6164619	Distal Intergenic	AT1G13730.1	0	Nuclear transport factor 2 (NTF2) family protein with RNA binding (RRM-RBD-RNP motifs) domain
Potra2n8c16906	Potri.008G032900	chr8	1667912	1668482	Distal Intergenic	AT2G39210	0	Major facilitator superfamily protein	Potra2n10c21055	Potri.010G154300	chr10	6253455	6253731	Promoter (<=1kb)	AT1G69170.1	0	Squamosa promoter-binding protein-like (SBP domain) transcription factor family protein
Potra2n10c20486	Potri.010G216100	chr10	2355608	2356121	Distal Intergenic	AT2G39260	0	binding;RNA binding	Potra2n10c21056	Potri.010G154200	chr10	6262487	6263158	Promoter (2-3kb)	AT1G69160.1	0	0
Potra2n6c13438	Potri.006G214100	chr6	4963608	4963972	Distal Intergenic	AT2G39390	0	Ribosomal L29 family protein	Potra2n10c21056	Potri.010G154200	chr10	6263990	6264221	Distal Intergenic	AT1G69160.1	0	0
Potra2n10c20589	Potri.010G206100	chr10	3011366	3011839	Promoter (2-3kb)	AT2G39560	0	0	Potra2n10c21058	Potri.010G154000	chr10	6291959	6292178	Promoter (<=1kb)	AT2G47070.1	SPL1	squamosa promoter binding protein-like 1
Potra2n10c20612	Potri.010G203700	chr10	3135928	3136340	Promoter (3-4kb)	AT2G39650	0	Protein of unknown function (DUF506)	Potra2n10c21069	Potri.010G153100	chr10	6378044	6378397	Promoter (<=1kb)	AT2G22300.2	CAMTA3,SR1	signal responsive 1
Potra2n10c20636	Potri.010G201400	chr10	3321221	3321585	Promoter (1-2kb)	AT2G39710	0	Eukaryotic aspartyl protease family protein	Potra2n10c21079	Potri.010G151900	chr10	6465382	6466307	Promoter (1-2kb)	0	0	0
Potra2n8c17132	Potri.008G058000	chr8	3270155	3270755	Promoter (1-2kb)	AT2G39710	0	Eukaryotic aspartyl protease family protein	Potra2n10c21079	Potri.010G151900	chr10	6470768	6471046	Promoter (1-2kb)	0	0	0
Potra2n8c17173	Potri.008G062200	chr8	3559712	3560160	Promoter (1-2kb)	AT2G39870	0	0	Potra2n10c21080	Potri.010G151600	chr10	6473117	6473442	Promoter (<=1kb)	AT3G06440.1	0	Galactosyltransferase family protein
Potra2n8c17200	Potri.008G064500	chr8	3717037	3717398	Distal Intergenic	AT2G39950	0	0	Potra2n10c21081	Potri.010G151500	chr10	6482826	6483345	Distal Intergenic	AT1G48040.1	0	Protein phosphatase 2C family protein
Potra2n8c17200	Potri.008G064500	chr8	3727233	3727722	Promoter (<=1kb)	AT2G39950	0	0	Potra2n10c21085	Potri.005G019400	chr10	6505693	6505951	Promoter (1-2kb)	AT1G09190.1	0	Tetratricopeptide repeat (TPR)-like superfamily protein
Potra2n8c17204	Potri.008G065000	chr8	3766183	3766581	Promoter (1-2kb)	AT2G39980	0	HXXXD-type acyl-transferase family protein	Potra2n10c21088		chr10	6528243	6528496	Promoter (<=1kb)
Potra2n10c20760	Potri.010G188200	chr10	4182645	4182967	Distal Intergenic	AT2G40130	0	Double Clp-N motif-containing P-loop nucleoside triphosphate hydrolases superfamily protein	Potra2n10c21089		chr10	6531314	6531567	Promoter (<=1kb)
Potra2n10c20760	Potri.010G188200	chr10	4185894	4186237	Promoter (2-3kb)	AT2G40130	0	Double Clp-N motif-containing P-loop nucleoside triphosphate hydrolases superfamily protein	Potra2n10c21090		chr10	6534465	6534964	Promoter (<=1kb)
Potra2n8c17236	Potri.008G069100	chr8	4011651	4011964	Promoter (<=1kb)	AT2G40130	0	Double Clp-N motif-containing P-loop nucleoside triphosphate hydrolases superfamily protein	Potra2n10c21092	Potri.010G150500	chr10	6542150	6542381	Promoter (2-3kb)	AT3G17210.1	ATHS1,HS1	heat stable protein 1
Potra2n10c20780	Potri.010G186300	chr10	4322064	4322400	Promoter (<=1kb)	AT2G40230	0	HXXXD-type acyl-transferase family protein	Potra2n10c21096	Potri.010G149900	chr10	6602309	6602548	Promoter (3-4kb)	AT3G06490.1	AtMYB108,BOS1,MYB108	myb domain protein 108
Potra2n19c33914	Potri.019G055800	chr19	7864621	7865749	Promoter (2-3kb)	AT2G40460	0	Major facilitator superfamily protein	Potra2n10c21099	Potri.010G149600	chr10	6629730	6630047	Promoter (<=1kb)	0	0	0
Potra2n16c29504	Potri.016G033100	chr16	1844220	1845059	Promoter (<=1kb)	AT2G40820	0	0	Potra2n10c21101	Potri.010G149400	chr10	6643208	6643493	Promoter (<=1kb)	AT3G17180.1	scpl33	serine carboxypeptidase-like 33
Potra2n10c20903	Potri.010G173100	chr10	5233242	5233558	Promoter (<=1kb)	AT2G40980	0	Protein kinase superfamily protein	Potra2n10c21101	Potri.010G149400	chr10	6645517	6645817	Promoter (2-3kb)	AT3G17180.1	scpl33	serine carboxypeptidase-like 33
Potra2n6c15090	Potri.006G037100	chr6	21500630	21500978	Distal Intergenic	AT2G41130	0	basic helix-loop-helix (bHLH) DNA-binding superfamily protein	Potra2n10c21112	Potri.010G148300	chr10	6698147	6698587	Promoter (2-3kb)	AT5G49525.1	0	0
Potra2n6c15080	Potri.006G038800	chr6	21362479	21362790	Promoter (2-3kb)	AT2G41190	0	Transmembrane amino acid transporter family protein	Potra2n10c21121		chr10	6769071	6770259	Promoter (<=1kb)
Potra2n6c15060	Potri.006G040800	chr6	21161219	21161812	Promoter (3-4kb)	AT2G41250	0	Haloacid dehalogenase-like hydrolase (HAD) superfamily protein	Potra2n10c21123		chr10	6774334	6774751	Promoter (1-2kb)
Potra2n6c15060	Potri.006G040800	chr6	21163357	21163938	Promoter (1-2kb)	AT2G41250	0	Haloacid dehalogenase-like hydrolase (HAD) superfamily protein	Potra2n10c21132	Potri.010G146400	chr10	6831264	6831645	Promoter (<=1kb)	AT4G16210.1	E-COAH-2,ECHIA	enoyl-CoA hydratase/isomerase A
Potra2n5c11302	Potri.005G174600	chr5	6761996	6762333	Promoter (<=1kb)	AT2G41705	0	camphor resistance CrcB family protein	Potra2n10c21147	Potri.010G144700	chr10	6918573	6918818	Promoter (1-2kb)	AT4G37580.1	COP3,HLS1,UNS2	Acyl-CoA N-acyltransferases (NAT) superfamily protein
Potra2n5c11302	Potri.005G174600	chr5	6763851	6764170	Promoter (<=1kb)	AT2G41705	0	camphor resistance CrcB family protein	Potra2n10c21148	Potri.010G144600	chr10	6924148	6924379	Promoter (<=1kb)	0	0	0
Potra2n6c14926	Potri.006G053700	chr6	20132154	20132636	Distal Intergenic	AT2G41890	0	curculin-like (mannose-binding) lectin family protein / PAN domain-containing protein	Potra2n10c21170	Potri.010G141600	chr10	7080158	7080386	Promoter (1-2kb)	AT3G16920.1	ATCTL2,CTL2	chitinase-like protein 2
Potra2n6c14926	Potri.006G053700	chr6	20138720	20139082	Promoter (1-2kb)	AT2G41890	0	curculin-like (mannose-binding) lectin family protein / PAN domain-containing protein	Potra2n10c21184	Potri.010G140200	chr10	7156596	7156853	Promoter (1-2kb)	AT1G69080.1	0	Adenine nucleotide alpha hydrolases-like superfamily protein
Potra2n4c10033	Potri.004G180900	chr4	16641818	16642132	Promoter (1-2kb)	AT2G41990	0	0	Potra2n10c21197	Potri.010G138700	chr10	7241793	7242056	Promoter (1-2kb)	AT1G69050.1	0	0
Potra2n16c29764	Potri.016G058000	chr16	4073398	4073731	Promoter (<=1kb)	AT2G42040	0	0	Potra2n10c21198	Potri.010G138600	chr10	7251510	7251888	Distal Intergenic	AT1G69040.2	ACR4	ACT domain repeat 4
Potra2n16c29765	Potri.016G058100	chr16	4083094	4083692	Distal Intergenic	AT2G42040	0	0	Potra2n10c21198	Potri.010G138600	chr10	7252451	7253043	Distal Intergenic	AT1G69040.2	ACR4	ACT domain repeat 4
Potra2n3c7603	Potri.003G101800	chr3	9572502	9572761	Promoter (<=1kb)	AT2G42690	0	alpha/beta-Hydrolases superfamily protein	Potra2n10c21198	Potri.010G138600	chr10	7254757	7255153	Distal Intergenic	AT1G69040.2	ACR4	ACT domain repeat 4
Potra2n4c8955	Potri.004G059900	chr4	4889771	4890100	Promoter (1-2kb)	AT2G42760	0	0	Potra2n10c21199	Potri.010G138500	chr10	7259976	7260461	Distal Intergenic
Potra2n6c14171	Potri.006G129800	chr6	13477196	13477503	Promoter (2-3kb)	AT2G42760	0	0	Potra2n10c21208	Potri.010G137500	chr10	7323451	7323889	Distal Intergenic	0	0	0
Potra2n14c27692	Potri.014G160200	chr14	11424484	11425035	Promoter (2-3kb)	AT2G42990	0	GDSL-like Lipase/Acylhydrolase superfamily protein	Potra2n10c21224	Potri.010G135600	chr10	7430379	7430609	Promoter (<=1kb)	0	0	0
Potra2n18c32078	Potri.018G140300	chr18	1055139	1055409	Promoter (<=1kb)	AT2G44120	0	Ribosomal protein L30/L7 family protein	Potra2n10c21241		chr10	7526025	7526637	Promoter (<=1kb)
Potra2n6c14714	Potri.006G073200	chr6	18373626	18374100	Distal Intergenic	AT2G44120	0	Ribosomal protein L30/L7 family protein	Potra2n10c21253	Potri.010G132900	chr10	7603795	7604043	Promoter (2-3kb)	AT1G26150.1	ATPERK10,PERK10	proline-rich extensin-like receptor kinase 10
Potra2n18c32516	Potri.018G087400	chr18	4890602	4891118	Promoter (1-2kb)	AT2G44260	0	Plant protein of unknown function (DUF946)	Potra2n10c21263		chr10	7674640	7674888	Promoter (<=1kb)
Potra2n16c29626	Potri.016G044900	chr16	2870056	2870604	Promoter (2-3kb)	AT2G44370	0	Cysteine/Histidine-rich C1 domain family protein	Potra2n10c21265	Potri.010G131900	chr10	7681822	7682058	Promoter (<=1kb)	AT3G25620.2	0	ABC-2 type transporter family protein
Potra2n14c26739	Potri.014G052900	chr14	3482205	3482786	Promoter (<=1kb)	AT2G44670	0	Protein of unknown function (DUF581)	Potra2n10c21268	Potri.010G131600	chr10	7718109	7718414	Promoter (<=1kb)	AT3G25640.1	0	Protein of unknown function, DUF617
Potra2n2c5137	Potri.002G140300	chr2	13280733	13281188	Promoter (<=1kb)	AT2G44670	0	Protein of unknown function (DUF581)	Potra2n10c21283	Potri.010G129700	chr10	7840729	7841112	Promoter (<=1kb)	AT1G25580.1	ANAC008,SOG1	NAC (No Apical Meristem) domain transcriptional regulator superfamily protein
Potra2n2c5152	Potri.002G138700	chr2	13400974	13401338	Promoter (<=1kb)	AT2G44770	0	ELMO/CED-12 family protein	Potra2n10c21284	Potri.010G129600	chr10	7846009	7846257	Downstream (<=300bp)	AT1G13245.1	DVL4,RTFL17	ROTUNDIFOLIA like 17
Potra2n2c5152	Potri.002G138700	chr2	13401699	13401981	Promoter (<=1kb)	AT2G44770	0	ELMO/CED-12 family protein	Potra2n10c21286	Potri.010G129400	chr10	7860599	7860817	Promoter (1-2kb)	AT1G13250.1	GATL3	galacturonosyltransferase-like 3
Potra2n14c26689	Potri.014G047500	chr14	2978040	2978548	Distal Intergenic	AT2G44830	0	Protein kinase superfamily protein	Potra2n10c21287	Potri.010G129300	chr10	7868578	7868911	Promoter (<=1kb)	AT1G25570.1	0	Di-glucose binding protein with Leucine-rich repeat domain
Potra2n2c5163	Potri.002G137700	chr2	13496307	13496660	Promoter (2-3kb)	AT2G44830	0	Protein kinase superfamily protein	Potra2n10c21287	Potri.010G129300	chr10	7879355	7879754	Distal Intergenic	AT1G25570.1	0	Di-glucose binding protein with Leucine-rich repeat domain
Potra2n2c5163	Potri.002G137700	chr2	13497627	13498041	Promoter (1-2kb)	AT2G44830	0	Protein kinase superfamily protein	Potra2n10c21288	Potri.010G129200	chr10	7882689	7882960	Distal Intergenic	AT1G25560.1	EDF1,TEM1	AP2/B3 transcription factor family protein
Potra2n9c18822	Potri.004G187800	chr9	1351592	1352246	Promoter (1-2kb)	AT2G44860	0	Ribosomal protein L24e family protein	Potra2n10c21288	Potri.010G129200	chr10	7889694	7889944	Promoter (2-3kb)	AT1G25560.1	EDF1,TEM1	AP2/B3 transcription factor family protein
Potra2n2c5129	Potri.002G141200	chr2	13227720	13228077	Promoter (1-2kb)	AT2G44940	0	Integrase-type DNA-binding superfamily protein	Potra2n10c21288	Potri.010G129200	chr10	7891509	7892174	Promoter (<=1kb)	AT1G25560.1	EDF1,TEM1	AP2/B3 transcription factor family protein
Potra2n18c33033	Potri.018G025900	chr18	11458371	11458738	Promoter (<=1kb)	AT2G45180	0	Bifunctional inhibitor/lipid-transfer protein/seed storage 2S albumin superfamily protein	Potra2n10c21290	Potri.010G129000	chr10	7905174	7905620	Promoter (1-2kb)	AT1G13290.1	DOT5,WIP6	C2H2-like zinc finger protein
Potra2n15c28131	Potri.015G127500	chr15	1277833	1278234	Distal Intergenic	AT2G45220	0	Plant invertase/pectin methylesterase inhibitor superfamily	Potra2n10c21292		chr10	7913579	7914038	Promoter (<=1kb)
Potra2n14c26846	Potri.014G068700	chr14	4356484	4356786	Promoter (3-4kb)	AT2G45340	0	Leucine-rich repeat protein kinase family protein	Potra2n10c21314	Potri.010G126800	chr10	8045113	8045435	Promoter (<=1kb)	AT1G68585.1	0	0
Potra2n14c26882	Potri.014G072900	chr14	4689386	4689847	Distal Intergenic	AT2G45590	0	Protein kinase superfamily protein	Potra2n10c21315	Potri.010G126700	chr10	8050936	8051180	Promoter (<=1kb)	AT1G68580.2	0	agenet domain-containing protein / bromo-adjacent homology (BAH) domain-containing protein
Potra2n14c26883	Potri.014G073000	chr14	4698246	4698727	Promoter (3-4kb)	AT2G45600	0	alpha/beta-Hydrolases superfamily protein	Potra2n10c21319	Potri.010G126300	chr10	8074087	8074463	Promoter (1-2kb)	AT1G68570.1	0	Major facilitator superfamily protein
Potra2n14c26896	Potri.014G074300	chr14	4805193	4805655	Distal Intergenic	AT2G45670	0	calcineurin B subunit-related	Potra2n10c21319	Potri.010G126300	chr10	8081206	8081466	Distal Intergenic	AT1G68570.1	0	Major facilitator superfamily protein
Potra2n2c5048	Potri.002G151800	chr2	12484126	12484431	3' UTR	AT2G45670	0	calcineurin B subunit-related	Potra2n10c21322	Potri.010G126000	chr10	8100358	8100795	Promoter (<=1kb)	AT1G13360.1	0	0
Potra2n2c4989	Potri.002G157700	chr2	12098247	12099130	Promoter (<=1kb)	AT2G45820	0	Remorin family protein	Potra2n10c21322	Potri.010G126000	chr10	8103470	8103694	Promoter (3-4kb)	AT1G13360.1	0	0
Potra2n14c27113	Potri.002G169900	chr14	6447759	6448158	Promoter (3-4kb)	AT2G46420	0	Plant protein 1589 of unknown function	Potra2n10c21322	Potri.010G126000	chr10	8108076	8109027	Distal Intergenic	AT1G13360.1	0	0
Potra2n2c4868	Potri.002G169900	chr2	11064650	11065034	Distal Intergenic	AT2G46420	0	Plant protein 1589 of unknown function	Potra2n10c21323		chr10	8116592	8117112	Promoter (1-2kb)
Potra2n14c27133	Potri.014G100000	chr14	6636593	6636944	Distal Intergenic	AT2G46520	0	cellular apoptosis susceptibility protein, putative / importin-alpha re-exporter, putative	Potra2n10c21323		chr10	8119598	8119943	Promoter (<=1kb)
Potra2n14c27234	Potri.014G111000	chr14	7472832	7473188	Promoter (<=1kb)	AT2G46940	0	0	Potra2n10c21326	Potri.010G125800	chr10	8138309	8138613	Promoter (3-4kb)	AT1G68560.1	ATXYL1,TRG1,XYL1	alpha-xylosidase 1
Potra2n14c27234	Potri.014G111000	chr14	7473809	7474152	Promoter (1-2kb)	AT2G46940	0	0	Potra2n10c21330	Potri.010G125200	chr10	8191689	8191971	Distal Intergenic	AT3G25900.1	ATHMT-1,HMT-1	Homocysteine S-methyltransferase family protein
Potra2n2c4624	Potri.014G122300	chr2	8406167	8406611	Promoter (1-2kb)	AT2G47440	0	Heat shock protein DnaJ with tetratricopeptide repeat	Potra2n10c21332	Potri.010G125100	chr10	8203851	8204195	Promoter (<=1kb)	AT1G68520.1	0	B-box type zinc finger protein with CCT domain
Potra2n14c27419	Potri.014G130600	chr14	8796929	8797398	Promoter (1-2kb)	AT2G47790	0	Transducin/WD40 repeat-like superfamily protein	Potra2n10c21334	Potri.010G124900	chr10	8218214	8218578	Distal Intergenic	AT1G25425.1	CLE43	CLAVATA3/ESR-RELATED 43
Potra2n2c4400	Potri.002G212900	chr2	5678536	5678804	Promoter (<=1kb)	AT2G48020	0	Major facilitator superfamily protein	Potra2n10c21334	Potri.010G124900	chr10	8226986	8227405	Distal Intergenic	AT1G25425.1	CLE43	CLAVATA3/ESR-RELATED 43
Potra2n14c26435	Potri.014G016400	chr14	867820	868175	Promoter (<=1kb)	AT3G01400	0	ARM repeat superfamily protein	Potra2n10c21339	Potri.010G124200	chr10	8257021	8257263	3' UTR	AT1G68480.1	JAG	C2H2 and C2HC zinc fingers superfamily protein
Potra2n2c5334	Potri.002G118800	chr2	14752221	14752725	Promoter (1-2kb)	AT3G01400	0	ARM repeat superfamily protein	Potra2n10c21343	Potri.008G121500	chr10	8308037	8308255	Promoter (<=1kb)	AT1G68460.1	ATIPT1,IPT1	isopentenyltransferase 1
Potra2n1c2935	Potri.001G335400	chr1	34590305	34590638	Distal Intergenic	AT3G01750	0	Ankyrin repeat family protein	Potra2n10c21345	Potri.010G123600	chr10	8323087	8323329	Promoter (2-3kb)	AT1G68440.1	0	0
Potra2n8c18282	Potri.008G179100	chr8	12138960	12139221	Promoter (2-3kb)	AT3G01750	0	Ankyrin repeat family protein	Potra2n10c21345	Potri.010G123600	chr10	8326110	8326835	Promoter (<=1kb)	AT1G68440.1	0	0
Potra2n1c2908	Potri.001G333200	chr1	34357512	34358022	Promoter (1-2kb)	AT3G01810	0	0	Potra2n10c21350	Potri.010G123000	chr10	8359718	8360014	Promoter (2-3kb)	AT1G68320.1	AtMYB62,BW62B,BW62C,MYB62	myb domain protein 62
Potra2n12c24542	Potri.012G098900	chr12	10409718	10409981	Distal Intergenic	AT3G01930	0	Major facilitator superfamily protein	Potra2n10c21350	Potri.010G123000	chr10	8360980	8361204	Distal Intergenic	AT1G68320.1	AtMYB62,BW62B,BW62C,MYB62	myb domain protein 62
Potra2n4c10374	Potri.004G223500	chr4	19645086	19645361	Promoter (1-2kb)	AT3G02430	0	Protein of unknown function (DUF679)	Potra2n10c21350	Potri.010G123000	chr10	8363549	8363941	Distal Intergenic	AT1G68320.1	AtMYB62,BW62B,BW62C,MYB62	myb domain protein 62
Potra2n4c9427	Potri.004G108000	chr4	9306392	9306851	Distal Intergenic	AT3G02490	0	Pentatricopeptide repeat (PPR) superfamily protein	Potra2n10c21350	Potri.010G123000	chr10	8364502	8364811	3' UTR	AT1G68320.1	AtMYB62,BW62B,BW62C,MYB62	myb domain protein 62
Potra2n17c31289	Potri.004G101600	chr17	7301567	7301957	Distal Intergenic	AT3G02530	0	0	Potra2n10c21357	Potri.010G122400	chr10	8418677	8419057	Distal Intergenic	AT1G68360.1	0	C2H2 and C2HC zinc fingers superfamily protein
Potra2n17c31400	Potri.017G062900	chr17	9497134	9497487	Promoter (<=1kb)	AT3G02645	0	Plant protein of unknown function (DUF247)	Potra2n10c21357	Potri.010G122400	chr10	8419296	8419666	Distal Intergenic	AT1G68360.1	0	C2H2 and C2HC zinc fingers superfamily protein
Potra2n3c7700	Potri.003G091000	chr3	10529583	10529917	Promoter (1-2kb)	AT3G02890	0	RING/FYVE/PHD zinc finger superfamily protein	Potra2n10c21357	Potri.010G122400	chr10	8428830	8429080	Distal Intergenic	AT1G68360.1	0	C2H2 and C2HC zinc fingers superfamily protein
Potra2n1c2600	Potri.017G109200	chr1	30817851	30818135	Distal Intergenic	AT3G02910	0	AIG2-like (avirulence induced gene) family protein	Potra2n10c21359	Potri.010G122200	chr10	8462509	8463105	Distal Intergenic	AT3G18290.1	BTS,EMB2454	zinc finger protein-related
Potra2n13c25579	Potri.013G081600	chr13	6660590	6660919	Promoter (1-2kb)	AT3G03130	0	0	Potra2n10c21381	Potri.010G119900	chr10	8617446	8617802	Promoter (<=1kb)	AT2G01200.2	IAA32,MEE10	indole-3-acetic acid inducible 32
Potra2n15c28027	Potri.015G139500	chr15	461162	461426	Promoter (<=1kb)	AT3G03620	0	MATE efflux family protein	Potra2n10c21386	Potri.010G119300	chr10	8665320	8665662	Promoter (1-2kb)	AT1G15080.1	ATLPP2,ATPAP2,LPP2	lipid phosphate phosphatase 2
Potra2n13c25699	Potri.013G066500	chr13	8492395	8492887	Promoter (1-2kb)	AT3G03680	0	C2 calcium/lipid-binding plant phosphoribosyltransferase family protein	Potra2n10c21386	Potri.010G119300	chr10	8666588	8666862	Promoter (<=1kb)	AT1G15080.1	ATLPP2,ATPAP2,LPP2	lipid phosphate phosphatase 2
Potra2n13c25703	Potri.013G066500	chr13	8527830	8528443	Promoter (1-2kb)	AT3G03680	0	C2 calcium/lipid-binding plant phosphoribosyltransferase family protein	Potra2n10c21396	Potri.010G118000	chr10	8730652	8730925	Promoter (3-4kb)	AT1G15100.1	RHA2A	RING-H2 finger A2A
Potra2n14c26436	Potri.014G016500	chr14	884040	884551	Distal Intergenic	AT3G03990	0	alpha/beta-Hydrolases superfamily protein	Potra2n10c21400		chr10	8760830	8761337	Promoter (<=1kb)
Potra2n2c5333	Potri.002G118900	chr2	14742382	14742742	Promoter (<=1kb)	AT3G03990	0	alpha/beta-Hydrolases superfamily protein	Potra2n10c21400		chr10	8764550	8764956	Distal Intergenic
Potra2n2c5333	Potri.002G118900	chr2	14743491	14744213	Promoter (1-2kb)	AT3G03990	0	alpha/beta-Hydrolases superfamily protein	Potra2n10c21407	Potri.010G116900	chr10	8811738	8811960	Promoter (<=1kb)	AT1G15160.1	0	MATE efflux family protein
Potra2n13c25937	Potri.005G053600	chr13	10603823	10604095	Promoter (1-2kb)	AT3G04750	0	Tetratricopeptide repeat (TPR)-like superfamily protein	Potra2n10c21410	Potri.010G116500	chr10	8833866	8834124	Promoter (<=1kb)	AT1G15140.1	0	FAD/NAD(P)-binding oxidoreductase
Potra2n8c18069	Potri.008G156300	chr8	10394167	10394509	Distal Intergenic	AT3G04840	0	Ribosomal protein S3Ae	Potra2n10c21436	Potri.010G114300	chr10	9017449	9017828	Promoter (<=1kb)	AT1G23000.1	0	Heavy metal transport/detoxification superfamily protein
Potra2n13c26039	Potri.013G028600	chr13	11899719	11900296	Promoter (3-4kb)	AT3G05130	0	Prefoldin chaperone subunit family protein	Potra2n10c21442	Potri.010G113700	chr10	9088688	9088904	Distal Intergenic	AT1G71010.1	FAB1C	FORMS APLOID AND BINUCLEATE CELLS 1C
Potra2n5c12597	Potri.005G027100	chr5	19187382	19187735	Promoter (<=1kb)	AT3G05410	0	Photosystem II reaction center PsbP family protein	Potra2n10c21450	Potri.010G112900	chr10	9140130	9140394	Promoter (3-4kb)	AT5G37810.1	NIP4;1,NLM4	NOD26-like intrinsic protein 4;1
Potra2n13c26148	Potri.013G017900	chr13	12613374	12613788	Promoter (<=1kb)	AT3G05470	0	Actin-binding FH2 (formin homology 2) family protein	Potra2n10c21450	Potri.010G112900	chr10	9141293	9141743	Promoter (1-2kb)	AT5G37810.1	NIP4;1,NLM4	NOD26-like intrinsic protein 4;1
Potra2n5c12612	Potri.005G025300	chr5	19293124	19293426	Promoter (<=1kb)	AT3G05510	0	Phospholipid/glycerol acyltransferase family protein	Potra2n10c21450	Potri.010G112900	chr10	9146751	9147000	Promoter (1-2kb)	AT5G37810.1	NIP4;1,NLM4	NOD26-like intrinsic protein 4;1
Potra2n5c12814	Potri.005G001500	chr5	21650915	21651229	Distal Intergenic	AT3G05910	0	Pectinacetylesterase family protein	Potra2n10c21450	Potri.010G112900	chr10	9149057	9149542	Promoter (3-4kb)	AT5G37810.1	NIP4;1,NLM4	NOD26-like intrinsic protein 4;1
Potra2n2c6147	Potri.002G032800	chr2	21291212	21291539	Promoter (<=1kb)	AT3G05920	0	Heavy metal transport/detoxification superfamily protein	Potra2n10c21450	Potri.010G112900	chr10	9151470	9152020	Distal Intergenic	AT5G37810.1	NIP4;1,NLM4	NOD26-like intrinsic protein 4;1
Potra2n8c18494	Potri.008G202500	chr8	14381949	14382345	Distal Intergenic	AT3G06150	0	0	Potra2n10c21458	Potri.010G112000	chr10	9218600	9218983	Promoter (<=1kb)	AT1G30110.1	ATNUDX25,NUDX25	nudix hydrolase homolog 25
Potra2n8c18494	Potri.008G202500	chr8	14384069	14384327	Promoter (2-3kb)	AT3G06150	0	0	Potra2n10c21471	Potri.010G110800	chr10	9353586	9353856	Promoter (1-2kb)	AT1G70780.1	0	0
Potra2n8c18488	Potri.008G201900	chr8	14229324	14229630	Distal Intergenic	AT3G06170	0	Serinc-domain containing serine and sphingolipid biosynthesis protein	Potra2n10c21475	Potri.010G110600	chr10	9370888	9371200	Distal Intergenic	AT5G19120.1	0	Eukaryotic aspartyl protease family protein
Potra2n12c23854	Potri.012G014300	chr12	2615843	2616283	Distal Intergenic	AT3G06240	0	F-box family protein	Potra2n10c21491	Potri.010G109100	chr10	9471446	9471663	Promoter (<=1kb)	AT1G14870.1	PCR2	PLANT CADMIUM RESISTANCE 2
Potra2n475s35760	Potri.010G010600	scaffold475	23523	23802	Promoter (3-4kb)	AT3G06840	0	0	Potra2n10c21518	Potri.010G105700	chr10	9707526	9707897	Promoter (2-3kb)	AT1G68050.1	ADO3,FKF1	flavin-binding, kelch repeat, f box 1
Potra2n8c18615	Potri.008G220800	chr8	16584953	16585368	Promoter (<=1kb)	AT3G06880	0	Transducin/WD40 repeat-like superfamily protein	Potra2n10c21524	Potri.010G104600	chr10	9752385	9752782	Promoter (2-3kb)	AT1G14780.1	0	MAC/Perforin domain-containing protein
Potra2n2c4208	Potri.002G243800	chr2	1697709	1698053	Promoter (1-2kb)	AT3G07120	0	RING/U-box superfamily protein	Potra2n10c21525	Potri.010G104500	chr10	9765869	9766358	Promoter (2-3kb)	AT1G68020.2	ATTPS6,TPS6	UDP-Glycosyltransferase / trehalose-phosphatase family protein
Potra2n2c4208	Potri.002G243800	chr2	1700346	1700640	Distal Intergenic	AT3G07120	0	RING/U-box superfamily protein	Potra2n10c21525	Potri.010G104500	chr10	9767883	9768248	Distal Intergenic	AT1G68020.2	ATTPS6,TPS6	UDP-Glycosyltransferase / trehalose-phosphatase family protein
Potra2n2c4179	Potri.002G247100	chr2	1514632	1514968	Promoter (<=1kb)	AT3G07270	0	GTP cyclohydrolase I	Potra2n10c21536	Potri.010G103000	chr10	9834105	9834356	Distal Intergenic	AT1G66150.1	TMK1	transmembrane kinase 1
Potra2n14c27598	Potri.002G235400	chr14	10268549	10268817	Distal Intergenic	AT3G07340	0	basic helix-loop-helix (bHLH) DNA-binding superfamily protein	Potra2n10c21536	Potri.010G103000	chr10	9834801	9835154	Distal Intergenic	AT1G66150.1	TMK1	transmembrane kinase 1
Potra2n14c27598	Potri.002G235400	chr14	10282213	10282499	3' UTR	AT3G07340	0	basic helix-loop-helix (bHLH) DNA-binding superfamily protein	Potra2n10c21539	Potri.010G102800	chr10	9862901	9863560	Promoter (2-3kb)	0	0	0
Potra2n14c27598	Potri.002G235400	chr14	10283556	10284251	Intron (Potra2n14c27599.1/Potra2n14c27599, intron 18 of 18)	AT3G07340	0	basic helix-loop-helix (bHLH) DNA-binding superfamily protein	Potra2n10c21546	Potri.010G102300	chr10	9908945	9909457	Distal Intergenic	AT1G14720.1	ATXTH28,EXGT-A2,XTH28,XTR2	xyloglucan endotransglucosylase/hydrolase 28
Potra2n4c10069	Potri.004G184700	chr4	16955467	16955854	Promoter (1-2kb)	AT3G07350	0	Protein of unknown function (DUF506)	Potra2n10c21547		chr10	9918374	9918656	Promoter (1-2kb)
Potra2n2c4260	Potri.002G238900	chr2	2110364	2110946	Promoter (2-3kb)	AT3G07470	0	Protein of unknown function, DUF538	Potra2n10c21564		chr10	10052270	10052754	Promoter (2-3kb)
Potra2n7c15517	Potri.007G132700	chr7	964973	965265	Promoter (1-2kb)	AT3G07565	0	Protein of unknown function (DUF3755)	Potra2n10c21575	Potri.010G099600	chr10	10116396	10116636	Distal Intergenic	AT1G14600.1	0	Homeodomain-like superfamily protein
Potra2n9c19703	Potri.009G048400	chr9	7951639	7951973	Promoter (1-2kb)	AT3G07600	0	Heavy metal transport/detoxification superfamily protein	Potra2n10c21580	Potri.010G099200	chr10	10160066	10160326	Promoter (<=1kb)	AT2G02070.1	AtIDD5,IDD5	indeterminate(ID)-domain 5
Potra2n16c30537	Potri.016G139900	chr16	13078218	13078600	Promoter (<=1kb)	AT3G08570	0	Phototropic-responsive NPH3 family protein	Potra2n10c21581	Potri.010G099100	chr10	10175735	10176121	Promoter (1-2kb)	AT2G02070.1	AtIDD5,IDD5	indeterminate(ID)-domain 5
Potra2n16c30307	Potri.016G115100	chr16	10771098	10771561	Distal Intergenic	AT3G08980	0	Peptidase S24/S26A/S26B/S26C family protein	Potra2n10c21581	Potri.010G099100	chr10	10181854	10182429	Distal Intergenic	AT2G02070.1	AtIDD5,IDD5	indeterminate(ID)-domain 5
Potra2n6c14519	Potri.006G093700	chr6	16725573	16725936	Distal Intergenic	AT3G09250	0	Nuclear transport factor 2 (NTF2) family protein	Potra2n10c21581	Potri.010G099100	chr10	10184703	10185549	Distal Intergenic	AT2G02070.1	AtIDD5,IDD5	indeterminate(ID)-domain 5
Potra2n6c14519	Potri.006G093700	chr6	16727489	16728116	Promoter (1-2kb)	AT3G09250	0	Nuclear transport factor 2 (NTF2) family protein	Potra2n10c21582	Potri.010G099000	chr10	10190048	10190507	Exon (Potra2n10c21582.1/Potra2n10c21582, exon 16 of 17)	AT2G02090.1	CHA19,CHR19,ETL1	SNF2 domain-containing protein / helicase domain-containing protein
Potra2n6c14519	Potri.006G093700	chr6	16728701	16729004	Promoter (<=1kb)	AT3G09250	0	Nuclear transport factor 2 (NTF2) family protein	Potra2n10c21594	Potri.010G097800	chr10	10286950	10287166	Promoter (<=1kb)	AT2G37770.2	0	NAD(P)-linked oxidoreductase superfamily protein
Potra2n16c30046	Potri.016G086200	chr16	6656589	6656955	Promoter (<=1kb)	AT3G09690	0	alpha/beta-Hydrolases superfamily protein	Potra2n10c21608	Potri.010G096400	chr10	10392051	10392582	Promoter (1-2kb)	AT1G60060.1	0	Serine/threonine-protein kinase WNK (With No Lysine)-related
Potra2n6c14157	Potri.006G131300	chr6	13336267	13336706	Promoter (<=1kb)	AT3G09690	0	alpha/beta-Hydrolases superfamily protein	Potra2n10c21609		chr10	10398210	10398685	Promoter (1-2kb)
Potra2n6c14209	Potri.006G126000	chr6	13890069	13890349	Promoter (<=1kb)	AT3G09830	0	Protein kinase superfamily protein	Potra2n10c21610	Potri.010G096100	chr10	10400128	10400421	Promoter (1-2kb)	AT1G70260.1	0	nodulin MtN21 /EamA-like transporter family protein
Potra2n16c29976	Potri.016G079700	chr16	6054355	6054760	Distal Intergenic	AT3G10120	0	0	Potra2n10c21614	Potri.010G095700	chr10	10428632	10428970	Promoter (2-3kb)	AT1G70230.1	TBL27	TRICHOME BIREFRINGENCE-LIKE 27
Potra2n16c29593	Potri.016G040600	chr16	2581702	2582339	Distal Intergenic	AT3G10200	0	S-adenosyl-L-methionine-dependent methyltransferases superfamily protein	Potra2n10c21615	Potri.010G095600	chr10	10430774	10431379	Promoter (1-2kb)	AT1G24050.1	0	RNA-processing, Lsm domain
Potra2n6c15057	Potri.006G041200	chr6	21115648	21115924	Promoter (<=1kb)	AT3G10250	0	Plant protein 1589 of unknown function	Potra2n10c21618	Potri.010G095200	chr10	10474476	10474726	Distal Intergenic	AT1G70210.1	ATCYCD1;1,CYCD1;1	CYCLIN D1;1
Potra2n6c14982	Potri.006G048400	chr6	20572399	20572660	Distal Intergenic	AT3G10330	0	Cyclin-like family protein	Potra2n10c21619	Potri.001G344400	chr10	10484220	10484758	Promoter (<=1kb)	AT5G40510.1	0	Sucrase/ferredoxin-like family protein
Potra2n8c16867	Potri.008G028800	chr8	1380620	1381045	Promoter (1-2kb)	AT3G10540	0	3-phosphoinositide-dependent protein kinase	Potra2n10c21650		chr10	10721248	10721732	Promoter (3-4kb)
Potra2n16c29499	Potri.016G032600	chr16	1810551	1810863	Promoter (<=1kb)	AT3G10760	0	Homeodomain-like superfamily protein	Potra2n10c21650		chr10	10726308	10726541	Distal Intergenic
Potra2n6c15112	Potri.006G034900	chr6	21693637	21693976	Promoter (<=1kb)	AT3G10760	0	Homeodomain-like superfamily protein	Potra2n10c21651	Potri.010G091500	chr10	10733745	10733982	Distal Intergenic	AT5G19280.1	KAPP,RAG1	kinase associated protein phosphatase
Potra2n8c17243	Potri.008G069800	chr8	4081927	4082470	Promoter (<=1kb)	AT3G11150	0	2-oxoglutarate (2OG) and Fe(II)-dependent oxygenase superfamily protein	Potra2n10c21656	Potri.010G090800	chr10	10801149	10801379	Distal Intergenic	AT3G05990.1	0	Leucine-rich repeat (LRR) family protein
Potra2n10c20751	Potri.010G189300	chr10	4107463	4107829	Promoter (<=1kb)	AT3G11210	0	SGNH hydrolase-type esterase superfamily protein	Potra2n10c21658	Potri.010G090500	chr10	10825357	10825766	Promoter (<=1kb)	AT5G26230.1	0	0
Potra2n4c10161	Potri.004G199500	chr4	17994241	17994540	Promoter (1-2kb)	AT3G11590	0	0	Potra2n10c21666	Potri.010G089700	chr10	10899089	10899456	Distal Intergenic	AT3G22380.1	TIC	time for coffee
Potra2n6c13551	Potri.006G203100	chr6	5845455	5846185	Distal Intergenic	AT3G11680	0	Aluminium activated malate transporter family protein	Potra2n10c21666	Potri.010G089700	chr10	10903445	10903675	Promoter (2-3kb)	AT3G22380.1	TIC	time for coffee
Potra2n6c13570	Potri.006G201200	chr6	6021968	6022228	Distal Intergenic	AT3G11760	0	0	Potra2n10c21666	Potri.010G089700	chr10	10905118	10905417	Promoter (<=1kb)	AT3G22380.1	TIC	time for coffee
Potra2n16c29784	Potri.016G060500	chr16	4321496	4323536	Distal Intergenic	AT3G12010	0	0	Potra2n10c21668		chr10	10935223	10935480	Promoter (<=1kb)
Potra2n16c29694	Potri.016G051000	chr16	3383095	3383618	Distal Intergenic	AT3G12180	0	Cornichon family protein	Potra2n10c21673	Potri.010G089200	chr10	10983043	10983310	Promoter (1-2kb)	AT5G19530.1	ACL5	S-adenosyl-L-methionine-dependent methyltransferases superfamily protein
Potra2n16c29694	Potri.016G051000	chr16	3384002	3384555	Distal Intergenic	AT3G12180	0	Cornichon family protein	Potra2n10c21674	Potri.010G089000	chr10	10990396	10990881	Promoter (<=1kb)
Potra2n16c29694	Potri.016G051000	chr16	3385527	3385809	Distal Intergenic	AT3G12180	0	Cornichon family protein	Potra2n10c21675	Potri.010G088900	chr10	11025268	11025572	Promoter (1-2kb)	AT4G14940.1	AO1,ATAO1	amine oxidase 1
Potra2n8c17036	Potri.008G047800	chr8	2637166	2637528	Promoter (<=1kb)	AT3G12345	0	0	Potra2n10c21677	Potri.010G088300	chr10	11034561	11035082	Promoter (<=1kb)	AT1G05370.1	0	Sec14p-like phosphatidylinositol transfer family protein
Potra2n8c17343	Potri.008G081000	chr8	4857660	4858262	Promoter (1-2kb)	AT3G12710	0	DNA glycosylase superfamily protein	Potra2n10c21696	Potri.010G086000	chr10	11165247	11165481	Promoter (<=1kb)	AT3G22540.1	0	Protein of unknown function (DUF1677)
Potra2n5c11958	Potri.005G096400	chr5	14252900	14253724	Distal Intergenic	AT3G12830	0	SAUR-like auxin-responsive protein family	Potra2n10c21696	Potri.010G086000	chr10	11170586	11170884	Distal Intergenic	AT3G22540.1	0	Protein of unknown function (DUF1677)
Potra2n5c11958	Potri.005G096400	chr5	14262036	14262356	Distal Intergenic	AT3G12830	0	SAUR-like auxin-responsive protein family	Potra2n10c21707	Potri.010G084300	chr10	11261285	11261606	Promoter (<=1kb)	AT2G32010.2	CVL1	CVP2 like 1
Potra2n5c11943	Potri.005G097900	chr5	14078093	14078373	Promoter (<=1kb)	AT3G12900	0	2-oxoglutarate (2OG) and Fe(II)-dependent oxygenase superfamily protein	Potra2n10c21716	Potri.008G156200	chr10	11342048	11342629	Promoter (<=1kb)	AT3G22790.1	0	Kinase interacting (KIP1-like) family protein
Potra2n1c3204	Potri.001G366500	chr1	38775878	38776472	Promoter (2-3kb)	AT3G13130	0	0	Potra2n10c21723	Potri.010G082500	chr10	11409570	11409808	Distal Intergenic	AT4G14746.1	0	0
Potra2n11c23453	Potri.T178500	chr11	13665255	13665561	Exon (Potra2n11c23454.1/Potra2n11c23454, exon 12 of 14)	AT3G13160	0	Tetratricopeptide repeat (TPR)-like superfamily protein	Potra2n10c21724	Potri.010G082400	chr10	11415454	11415739	Distal Intergenic	AT3G22810.1	0	Plant protein of unknown function (DUF828) with plant pleckstrin homology-like region
Potra2n1c3956	Potri.001G467400	chr1	52575251	52576091	Promoter (<=1kb)	AT3G13226	0	regulatory protein RecX family protein	Potra2n10c21724	Potri.010G082400	chr10	11417888	11418280	Distal Intergenic	AT3G22810.1	0	Plant protein of unknown function (DUF828) with plant pleckstrin homology-like region
Potra2n1c2010	Potri.001G233000	chr1	24347273	24347607	Promoter (2-3kb)	AT3G13510	0	Protein of Unknown Function (DUF239)	Potra2n10c21737	Potri.010G081300	chr10	11534801	11535028	Promoter (<=1kb)	AT5G43810.2	AGO10,PNH,ZLL	Stabilizer of iron transporter SufD / Polynucleotidyl transferase
Potra2n1c58	Potri.001G006200	chr1	490952	491253	Distal Intergenic	AT3G13600	0	calmodulin-binding family protein	Potra2n10c21737	Potri.010G081300	chr10	11541832	11542597	Distal Intergenic	AT5G43810.2	AGO10,PNH,ZLL	Stabilizer of iron transporter SufD / Polynucleotidyl transferase
Potra2n3c6509	Potri.003G218800	chr3	353782	354048	Distal Intergenic	AT3G13600	0	calmodulin-binding family protein	Potra2n10c21738	Potri.010G081200	chr10	11548457	11548691	Distal Intergenic	AT4G14680.1	APS3	Pseudouridine synthase/archaeosine transglycosylase-like family protein
Potra2n1c1733	Potri.001G200000	chr1	19755610	19755967	3' UTR	AT3G13690	0	Protein kinase protein with adenine nucleotide alpha hydrolases-like domain	Potra2n10c21738	Potri.010G081200	chr10	11549333	11549662	Distal Intergenic	AT4G14680.1	APS3	Pseudouridine synthase/archaeosine transglycosylase-like family protein
Potra2n3c8120	Potri.003G034900	chr3	16405300	16405753	Distal Intergenic	AT3G13690	0	Protein kinase protein with adenine nucleotide alpha hydrolases-like domain	Potra2n10c21743	Potri.010G080700	chr10	11585575	11585817	Promoter (<=1kb)	AT3G22960.1	PKP-ALPHA,PKP1	Pyruvate kinase family protein
Potra2n384s35497	Potri.001G164700	scaffold384	24907	25603	3' UTR	AT3G14200	0	Chaperone DnaJ-domain superfamily protein	Potra2n10c21743	Potri.010G080700	chr10	11597731	11597986	Distal Intergenic	AT3G22960.1	PKP-ALPHA,PKP1	Pyruvate kinase family protein
Potra2n3c7899	Potri.003G071300	chr3	12308666	12308948	Distal Intergenic	AT3G14205	0	Phosphoinositide phosphatase family protein	Potra2n10c21744	Potri.010G080600	chr10	11600828	11601089	Distal Intergenic	AT3G22970.1	0	Protein of unknown function (DUF506)
Potra2n3c7899	Potri.003G071300	chr3	12317264	12317648	Distal Intergenic	AT3G14205	0	Phosphoinositide phosphatase family protein	Potra2n10c21745	Potri.010G080200	chr10	11621940	11622196	Distal Intergenic	AT2G26640.1	KCS11	3-ketoacyl-CoA synthase 11
Potra2n1c1432	Potri.001G163100	chr1	14472509	14472940	Promoter (<=1kb)	AT3G14280	0	0	Potra2n10c21750	Potri.010G079000	chr10	11678733	11679192	Promoter (2-3kb)	AT4G14580.1	CIPK4,SnRK3.3	CBL-interacting protein kinase 4
Potra2n1c1417	Potri.001G161500	chr1	14318507	14319050	Distal Intergenic	AT3G14360	0	alpha/beta-Hydrolases superfamily protein	Potra2n10c21755		chr10	11701582	11701896	Promoter (1-2kb)
Potra2n19c34141	Potri.014G011400	chr19	11434718	11435010	Promoter (<=1kb)	AT3G14460	0	LRR and NB-ARC domains-containing disease resistance protein	Potra2n10c21758	Potri.008G161100	chr10	11734212	11734597	Promoter (<=1kb)	AT5G43700.1	ATAUX2-11,IAA4	AUX/IAA transcriptional regulator family protein
Potra2n13c25850	Potri.004G169800	chr13	9912396	9912678	Promoter (<=1kb)	AT3G14470	0	NB-ARC domain-containing disease resistance protein	Potra2n10c21758	Potri.008G161100	chr10	11735147	11735468	Promoter (<=1kb)	AT5G43700.1	ATAUX2-11,IAA4	AUX/IAA transcriptional regulator family protein
Potra2n17c30782	Potri.017G127200	chr17	1842607	1842943	Promoter (2-3kb)	AT3G14470	0	LRR and NB-ARC domains-containing disease resistance protein	Potra2n10c21758	Potri.008G161100	chr10	11738282	11738646	Distal Intergenic	AT5G43700.1	ATAUX2-11,IAA4	AUX/IAA transcriptional regulator family protein
Potra2n11c22945	Potri.011G103500	chr11	5768305	5768593	Promoter (<=1kb)	AT3G14760	0	0	Potra2n10c21758	Potri.008G161100	chr10	11742402	11742962	Distal Intergenic	AT5G43700.1	ATAUX2-11,IAA4	AUX/IAA transcriptional regulator family protein
Potra2n1c3387	Potri.001G385200	chr1	41532583	41532856	Promoter (1-2kb)	AT3G14840	0	Leucine-rich repeat transmembrane protein kinase	Potra2n10c21759	Potri.010G078300	chr10	11744709	11744977	Distal Intergenic	AT4G14550.1	IAA14,SLR	indole-3-acetic acid inducible 14
Potra2n16c29329	Potri.016G012100	chr16	652384	652677	Distal Intergenic	AT3G14840	0	Leucine-rich repeat transmembrane protein kinase	Potra2n10c21759	Potri.010G078300	chr10	11747664	11748218	Distal Intergenic	AT4G14550.1	IAA14,SLR	indole-3-acetic acid inducible 14
Potra2n11c22914	Potri.011G108000	chr11	5253203	5253479	Distal Intergenic	AT3G14870	0	Plant protein of unknown function (DUF641)	Potra2n10c21759	Potri.010G078300	chr10	11754599	11754920	Promoter (<=1kb)	AT4G14550.1	IAA14,SLR	indole-3-acetic acid inducible 14
Potra2n11c22764	Potri.011G123600	chr11	3743154	3743550	Promoter (1-2kb)	AT3G15518	0	0	Potra2n10c21771	Potri.010G077000	chr10	11805562	11805804	Promoter (<=1kb)	AT5G43650.1	BHLH92	basic helix-loop-helix (bHLH) DNA-binding superfamily protein
Potra2n1c3534	Potri.001G405200	chr1	44217740	44218013	3' UTR	AT3G15530	0	S-adenosyl-L-methionine-dependent methyltransferases superfamily protein	Potra2n10c21799	Potri.008G164700	chr10	12027835	12028124	Promoter (<=1kb)	AT3G23160.1	0	Protein of unknown function (DUF668)
Potra2n1c3534	Potri.001G405200	chr1	44219243	44219503	Promoter (2-3kb)	AT3G15530	0	S-adenosyl-L-methionine-dependent methyltransferases superfamily protein	Potra2n10c21816	Potri.010G070600	chr10	12345021	12345349	Distal Intergenic	AT4G14350.1	0	AGC (cAMP-dependent, cGMP-dependent and protein kinase C) kinase family protein
Potra2n1c3534	Potri.001G405200	chr1	44225904	44226341	Distal Intergenic	AT3G15530	0	S-adenosyl-L-methionine-dependent methyltransferases superfamily protein	Potra2n10c21834	Potri.008G146100	chr10	12484800	12485495	Promoter (<=1kb)	AT1G70230.1	TBL27	TRICHOME BIREFRINGENCE-LIKE 27
Potra2n18c32583	Potri.018G079800	chr18	5592838	5593133	Promoter (3-4kb)	AT3G16060	0	ATP binding microtubule motor family protein	Potra2n10c21844	Potri.010G068100	chr10	12578007	12578537	Promoter (<=1kb)	AT5G46050.1	ATPTR3,PTR3	peptide transporter 3
Potra2n18c32583	Potri.018G079800	chr18	5597963	5598531	Promoter (<=1kb)	AT3G16060	0	ATP binding microtubule motor family protein	Potra2n10c21863	Potri.002G257500	chr10	12789263	12789552	Distal Intergenic	AT1G04480.1	0	Ribosomal protein L14p/L23e family protein
Potra2n3c8024	Potri.003G050400	chr3	14404658	14404934	Promoter (<=1kb)	AT3G16300	0	Uncharacterised protein family (UPF0497)	Potra2n10c21864	Potri.010G066100	chr10	12805745	12805979	Promoter (<=1kb)	AT1G04500.1	0	CCT motif family protein
Potra2n3c7064	Potri.003G159600	chr3	5259128	5259463	Promoter (<=1kb)	AT3G16560	0	Protein phosphatase 2C family protein	Potra2n10c21873	Potri.010G065200	chr10	12868087	12868336	Promoter (3-4kb)	AT2G33310.1	IAA13	auxin-induced protein 13
Potra2n8c17565	Potri.008G104300	chr8	6385642	6386066	Promoter (2-3kb)	AT3G17090	0	Protein phosphatase 2C family protein	Potra2n10c21898	Potri.010G062400	chr10	13066557	13066876	Distal Intergenic	AT1G04610.1	YUC3	YUCCA 3
Potra2n5c12709	Potri.005G012400	chr5	20005524	20006143	Promoter (2-3kb)	AT3G17100	0	basic helix-loop-helix (bHLH) DNA-binding superfamily protein	Potra2n10c21908	Potri.010G060700	chr10	13132747	13133160	Promoter (<=1kb)	AT1G67400.1	0	ELMO/CED-12 family protein
Potra2n11c23514	Potri.011G023500	chr11	14894229	14894922	Promoter (<=1kb)	AT3G17640	0	Leucine-rich repeat (LRR) family protein	Potra2n10c21908	Potri.010G060700	chr10	13133725	13133983	Promoter (<=1kb)	AT1G67400.1	0	ELMO/CED-12 family protein
Potra2n4c8418	Potri.004G001000	chr4	87011	87675	Promoter (<=1kb)	AT3G17640	0	Leucine-rich repeat (LRR) family protein	Potra2n10c21936	Potri.010G056800	chr10	13370741	13371018	Promoter (<=1kb)	AT1G67590.1	0	Remorin family protein
Potra2n8c16818	Potri.008G023700	chr8	1015293	1015553	Intron (Potra2n8c16818.2/Potra2n8c16818, intron 9 of 19)	AT3G18670	0	Ankyrin repeat family protein	Potra2n10c21937	Potri.010G056700	chr10	13372148	13372485	Promoter (1-2kb)	AT1G24340.1	EMB2421,EMB260	FAD/NAD(P)-binding oxidoreductase family protein
Potra2n81s34523	Potri.015G118600	scaffold81	440793	441186	Promoter (<=1kb)	AT3G18670	0	Ankyrin repeat family protein	Potra2n10c21980	Potri.010G051800	chr10	13809345	13809710	Promoter (1-2kb)	AT1G67750.1	0	Pectate lyase family protein
Potra2n4c9757	Potri.004G148400	chr4	14193491	14194122	Promoter (<=1kb)	AT3G18950	0	Transducin/WD40 repeat-like superfamily protein	Potra2n10c21984	Potri.010G051400	chr10	13840112	13840341	Promoter (<=1kb)	AT1G13170.1	ORP1D	OSBP(oxysterol binding protein)-related protein 1D
Potra2n4c9757	Potri.004G148400	chr4	14197575	14197955	Promoter (2-3kb)	AT3G18950	0	Transducin/WD40 repeat-like superfamily protein	Potra2n10c21988	Potri.T124100	chr10	13888321	13888656	Promoter (3-4kb)	AT5G50260.1	0	Cysteine proteinases superfamily protein
Potra2n5c11631	Potri.005G134500	chr5	11196268	11196602	Promoter (3-4kb)	AT3G19080	0	SWIB complex BAF60b domain-containing protein	Potra2n10c21990	Potri.010G050900	chr10	13907004	13907277	Promoter (<=1kb)	AT1G24530.1	0	Transducin/WD40 repeat-like superfamily protein
Potra2n9c19293	Potri.009G094200	chr9	4627965	4628307	Promoter (1-2kb)	AT3G19508	0	0	Potra2n10c22019		chr10	14233266	14233798	Promoter (<=1kb)
Potra2n10c20921	Potri.010G170900	chr10	5395853	5396184	3' UTR	AT3G19850	0	Phototropic-responsive NPH3 family protein	Potra2n10c22020	Potri.010G046800	chr10	14240070	14240572	Promoter (2-3kb)	AT1G67900.3	0	Phototropic-responsive NPH3 family protein
Potra2n5c12042	Potri.005G089000	chr5	15097559	15098019	Promoter (1-2kb)	AT3G19970	0	alpha/beta-Hydrolases superfamily protein	Potra2n10c22022	Potri.010G046600	chr10	14272098	14272386	Promoter (1-2kb)	AT1G24590.1	DRN-LIKE,DRNL,ESR2,SOB2	DORNROSCHEN-like
Potra2n1c3597	Potri.001G410600	chr1	45376504	45377087	Distal Intergenic	AT3G20640	0	basic helix-loop-helix (bHLH) DNA-binding superfamily protein	Potra2n10c22025	Potri.010G046400	chr10	14302295	14302524	Promoter (2-3kb)	AT3G26510.4	0	Octicosapeptide/Phox/Bem1p family protein
Potra2n11c22702	Potri.011G129500	chr11	3070411	3070981	Distal Intergenic	AT3G20640	0	basic helix-loop-helix (bHLH) DNA-binding superfamily protein	Potra2n10c22036	Potri.010G045200	chr10	14415657	14415982	Promoter (<=1kb)	AT1G10690.1	0	0
Potra2n3c6610	Potri.003G207000	chr3	1173969	1174261	Promoter (1-2kb)	AT3G20820	0	Leucine-rich repeat (LRR) family protein	Potra2n10c22047		chr10	14561408	14561719	Promoter (1-2kb)
Potra2n13c25677	Potri.001G191800	chr13	8054419	8055014	Distal Intergenic	AT3G21330	0	basic helix-loop-helix (bHLH) DNA-binding superfamily protein	Potra2n10c22051	Potri.010G043900	chr10	14605556	14605782	Promoter (<=1kb)	AT1G70530.1	CRK3	cysteine-rich RLK (RECEPTOR-like protein kinase) 3
Potra2n13c25677	Potri.001G191800	chr13	8056776	8057153	Distal Intergenic	AT3G21330	0	basic helix-loop-helix (bHLH) DNA-binding superfamily protein	Potra2n10c22054	Potri.010G043500	chr10	14624641	14624860	Intron (Potra2n10c22054.1/Potra2n10c22054, intron 3 of 4)	AT1G23380.1	KNAT6,KNAT6L,KNAT6S	KNOTTED1-like homeobox gene 6
Potra2n13c25677	Potri.001G191800	chr13	8068902	8069254	Promoter (2-3kb)	AT3G21330	0	basic helix-loop-helix (bHLH) DNA-binding superfamily protein	Potra2n10c22058	Potri.010G042900	chr10	14690506	14690757	Promoter (2-3kb)	AT1G23390.1	0	Kelch repeat-containing F-box family protein
Potra2n314s35291	Potri.008G214500	scaffold314	31861	32388	Promoter (<=1kb)	AT3G21460	0	Glutaredoxin family protein	Potra2n10c22058	Potri.010G042900	chr10	14692531	14692805	Promoter (<=1kb)	AT1G23390.1	0	Kelch repeat-containing F-box family protein
Potra2n14c27667	Potri.014G157500	chr14	11076937	11077199	Promoter (2-3kb)	AT3G21670	0	Major facilitator superfamily protein	Potra2n10c22062	Potri.008G189100	chr10	14744440	14745077	Promoter (<=1kb)	AT1G10657.3	0	Plant protein 1589 of unknown function
Potra2n2c4462	Potri.002G225500	chr2	6494205	6494622	Promoter (<=1kb)	AT3G21670	0	Major facilitator superfamily protein	Potra2n10c22064		chr10	14789742	14790190	Promoter (<=1kb)
Potra2n11c23666	Potri.011G002900	chr11	16637637	16637971	3' UTR	AT3G21690	0	MATE efflux family protein	Potra2n10c22065	Potri.010G042100	chr10	14792756	14792996	Promoter (2-3kb)	AT1G60590.1	0	Pectin lyase-like superfamily protein
Potra2n11c23670	Potri.011G002600	chr11	16673593	16673862	Promoter (1-2kb)	AT3G21690	0	MATE efflux family protein	Potra2n10c22067	Potri.010G042000	chr10	14807102	14807358	Distal Intergenic	AT1G60470.1	AtGolS4,GolS4	galactinol synthase 4
Potra2n11c23671	Potri.011G002500	chr11	16697687	16698326	Exon (Potra2n11c23671.1/Potra2n11c23671, exon 4 of 7)	AT3G21690	0	MATE efflux family protein	Potra2n10c22067	Potri.010G042000	chr10	14815074	14815407	Promoter (<=1kb)	AT1G60470.1	AtGolS4,GolS4	galactinol synthase 4
Potra2n14c27624	Potri.014G151900	chr14	10640332	10640645	Distal Intergenic	AT3G21710	0	0	Potra2n10c22074	Potri.010G041100	chr10	14906602	14906911	Exon (Potra2n10c22074.1/Potra2n10c22074, exon 4 of 10)	AT5G14740.1	BETA CA2,CA18,CA2	carbonic anhydrase 2
Potra2n2c4362	Potri.002G230300	chr2	3242827	3243169	Distal Intergenic	AT3G21710	0	0	Potra2n10c22076	Potri.010G040800	chr10	14935710	14935984	Promoter (<=1kb)	AT1G70370.1	PG2	polygalacturonase 2
Potra2n16c29411	Potri.016G019400	chr16	1173415	1173782	Promoter (<=1kb)	AT3G22250	0	UDP-Glycosyltransferase superfamily protein	Potra2n10c22085		chr10	15031450	15031696	Promoter (<=1kb)
Potra2n8c18030	Potri.008G153000	chr8	10144039	10144647	Promoter (<=1kb)	AT3G22440	0	FRIGIDA-like protein	Potra2n10c22092	Potri.008G191800	chr10	15149448	15149734	Promoter (2-3kb)	AT1G70000.1	0	myb-like transcription factor family protein
Potra2n2c5982	Potri.002G050800	chr2	20061631	20062064	Distal Intergenic	AT3G22550	0	Protein of unknown function (DUF581)	Potra2n10c22100	Potri.010G038300	chr10	15246261	15246833	Distal Intergenic	AT1G70090.1	GATL9,LGT8	glucosyl transferase family 8
Potra2n5c10955	Potri.005G211500	chr5	3228465	3229055	Distal Intergenic	AT3G22550	0	Protein of unknown function (DUF581)	Potra2n10c22100	Potri.010G038300	chr10	15252622	15253018	Promoter (1-2kb)	AT1G70090.1	GATL9,LGT8	glucosyl transferase family 8
Potra2n8c18044	Potri.008G154600	chr8	10227027	10227431	Distal Intergenic	AT3G22550	0	Protein of unknown function (DUF581)	Potra2n10c22104	Potri.010G037800	chr10	15302868	15303091	Promoter (2-3kb)	AT1G59940.1	ARR3	response regulator 3
Potra2n10c21724	Potri.010G082400	chr10	11415437	11415727	Distal Intergenic	AT3G22810	0	Plant protein of unknown function (DUF828) with plant pleckstrin homology-like region	Potra2n10c22104	Potri.010G037800	chr10	15307813	15308088	Promoter (1-2kb)	AT1G59940.1	ARR3	response regulator 3
Potra2n10c21724	Potri.010G082400	chr10	11417945	11418248	Distal Intergenic	AT3G22810	0	Plant protein of unknown function (DUF828) with plant pleckstrin homology-like region	Potra2n10c22118	Potri.010G032800	chr10	15491863	15492150	Promoter (<=1kb)	AT1G10370.1	ATGSTU17,ERD9,GST30,GST30B	Glutathione S-transferase family protein
Potra2n8c18075	Potri.008G157000	chr8	10442327	10442723	Distal Intergenic	AT3G22810	0	Plant protein of unknown function (DUF828) with plant pleckstrin homology-like region	Potra2n10c22122	Potri.010G035100	chr10	15526470	15526748	Promoter (1-2kb)	AT1G27100.1	0	Actin cross-linking protein
Potra2n8c18075	Potri.008G157000	chr8	10443942	10444387	Distal Intergenic	AT3G22810	0	Plant protein of unknown function (DUF828) with plant pleckstrin homology-like region	Potra2n10c22122	Potri.010G035100	chr10	15529004	15529543	Promoter (1-2kb)	AT1G27100.1	0	Actin cross-linking protein
Potra2n13c25963	Potri.013G038400	chr13	10782784	10783212	Promoter (2-3kb)	AT3G22910	0	ATPase E1-E2 type family protein / haloacid dehalogenase-like hydrolase family protein	Potra2n10c22132	Potri.010G034200	chr10	15639087	15639583	Promoter (1-2kb)	AT1G14430.1	0	glyoxal oxidase-related protein
Potra2n10c21744	Potri.010G080600	chr10	11598847	11599212	Distal Intergenic	AT3G22970	0	Protein of unknown function (DUF506)	Potra2n10c22164		chr10	16214671	16215286	3' UTR
Potra2n10c21744	Potri.010G080600	chr10	11600805	11601112	Distal Intergenic	AT3G22970	0	Protein of unknown function (DUF506)	Potra2n10c22233	Potri.010G014800	chr10	17536140	17536405	Distal Intergenic	AT3G06330.1	0	RING/U-box superfamily protein
Potra2n8c18101	Potri.008G159800	chr8	10687048	10687686	Distal Intergenic	AT3G22970	0	Protein of unknown function (DUF506)	Potra2n10c22305	Potri.010G005400	chr10	19402594	19403071	Promoter (<=1kb)	AT5G11240.1	0	transducin family protein / WD-40 repeat family protein
Potra2n8c18101	Potri.008G159800	chr8	10699744	10700599	Distal Intergenic	AT3G22970	0	Protein of unknown function (DUF506)	Potra2n10c22314	Potri.010G004300	chr10	19522207	19522528	Promoter (<=1kb)	AT1G57560.1	AtMYB50,MYB50	myb domain protein 50
Potra2n10c21778	Potri.010G076200	chr10	11855905	11856328	Promoter (3-4kb)	AT3G23090	0	TPX2 (targeting protein for Xklp2) protein family	Potra2n10c22315	Potri.010G004200	chr10	19529043	19529433	Promoter (<=1kb)	AT3G17609.2	HYH	HY5-homolog
Potra2n8c18200	Potri.008G170300	chr8	11525101	11525511	Promoter (<=1kb)	AT3G23530	0	Cyclopropane-fatty-acyl-phospholipid synthase	Potra2n10c22334	Potri.010G002500	chr10	19652616	19652857	Promoter (<=1kb)	AT3G17510.1	CIPK1,SnRK3.16	CBL-interacting protein kinase 1
Potra2n5c12327	Potri.005G060600	chr5	17276232	17276899	Promoter (<=1kb)	AT3G24000	0	Tetratricopeptide repeat (TPR)-like superfamily protein	Potra2n10c22334	Potri.010G002500	chr10	19653167	19653565	Promoter (1-2kb)	AT3G17510.1	CIPK1,SnRK3.16	CBL-interacting protein kinase 1
Potra2n5c11167	Potri.005G188700	chr5	5100089	5100536	Distal Intergenic	AT3G24240	0	Leucine-rich repeat transmembrane protein kinase family protein	Potra2n10c22341	Potri.010G001800	chr10	19699288	19699568	Promoter (<=1kb)	0	0	0
Potra2n6c13940	Potri.006G155500	chr6	10675007	10675390	Promoter (<=1kb)	AT3G24420	0	alpha/beta-Hydrolases superfamily protein	Potra2n10c22355	Potri.010G001100	chr10	19790022	19790261	Promoter (<=1kb)	AT4G16120.1	ATSEB1,COBL7,SEB1	COBRA-like protein-7 precursor
Potra2n2c4248	Potri.002G240300	chr2	2011214	2011665	Promoter (1-2kb)	AT3G24750	0	0	Potra2n10c22357		chr10	19802238	19802696	Promoter (<=1kb)
Potra2n2c4225	Potri.002G242200	chr2	1833347	1833639	Promoter (2-3kb)	AT3G24820	0	BSD domain-containing protein	Potra2n10c22357		chr10	19803905	19804411	Promoter (2-3kb)
Potra2n2c4225	Potri.002G242200	chr2	1834808	1835151	Promoter (<=1kb)	AT3G24820	0	BSD domain-containing protein	Potra2n11c22374	Potri.011G169600	chr11	120696	121215	Promoter (<=1kb)	AT1G55610.2	BRL1	BRI1 like
Potra2n2c4157	Potri.002G249300	chr2	1306957	1307243	Promoter (1-2kb)	AT3G25290	0	Auxin-responsive family protein	Potra2n11c22389	Potri.011G167700	chr11	248073	248323	Promoter (<=1kb)	AT3G13330.1	PA200	proteasome activating protein 200
Potra2n2c4158	Potri.002G249300	chr2	1316344	1316758	Promoter (1-2kb)	AT3G25290	0	Auxin-responsive family protein	Potra2n11c22393	Potri.011G167200	chr11	287863	288269	Promoter (<=1kb)	AT5G23810.1	AAP7	amino acid permease 7
Potra2n14c27593	Potri.014G148200	chr14	10210813	10211539	Promoter (<=1kb)	AT3G25400	0	0	Potra2n11c22421	Potri.001G466700	chr11	491466	491908	Promoter (<=1kb)	AT5G14980.1	0	alpha/beta-Hydrolases superfamily protein
Potra2n10c21268	Potri.010G131600	chr10	7718204	7718583	Promoter (<=1kb)	AT3G25640	0	Protein of unknown function, DUF617	Potra2n11c22453	Potri.011G158300	chr11	948208	948519	Promoter (<=1kb)	AT1G30700.1	0	FAD-binding Berberine family protein
Potra2n19c34371	Potri.019G001400	chr19	14670330	14670660	Promoter (<=1kb)	AT3G26040	0	HXXXD-type acyl-transferase family protein	Potra2n11c22474	Potri.011G156200	chr11	1092965	1093243	Distal Intergenic	AT1G06650.2	0	2-oxoglutarate (2OG) and Fe(II)-dependent oxygenase superfamily protein
Potra2n19c33851	Potri.019G063500	chr19	6736533	6737053	Promoter (2-3kb)	AT3G26590	0	MATE efflux family protein	Potra2n11c22477	Potri.011G155700	chr11	1123344	1123838	Promoter (<=1kb)	AT5G44500.2	0	Small nuclear ribonucleoprotein family protein
Potra2n8c18351	Potri.008G187100	chr8	12702819	12703078	Promoter (1-2kb)	AT3G26590	0	MATE efflux family protein	Potra2n11c22495	Potri.011G153600	chr11	1302958	1303451	Promoter (2-3kb)	AT1G79160.1	0	0
Potra2n2c4278	Potri.002G237600	chr2	2298400	2298761	Promoter (<=1kb)	AT3G26700	0	Protein kinase superfamily protein	Potra2n11c22495	Potri.011G153600	chr11	1306861	1307091	Promoter (<=1kb)	AT1G79160.1	0	0
Potra2n1c2900	Potri.001G332200	chr1	34231481	34231777	Promoter (3-4kb)	AT3G27200	0	Cupredoxin superfamily protein	Potra2n11c22498	Potri.011G153300	chr11	1329814	1330041	Promoter (<=1kb)	AT2G46770.1	ANAC043,EMB2301,NST1	NAC (No Apical Meristem) domain transcriptional regulator superfamily protein
Potra2n1c2925	Potri.001G334500	chr1	34489465	34490196	Promoter (<=1kb)	AT3G27250	0	0	Potra2n11c22501	Potri.011G152900	chr11	1370246	1370548	Promoter (1-2kb)	AT1G32780.1	0	GroES-like zinc-binding dehydrogenase family protein
Potra2n1c2925	Potri.001G334500	chr1	34493852	34494263	Distal Intergenic	AT3G27250	0	0	Potra2n11c22511	Potri.011G152100	chr11	1453417	1453817	Intron (Potra2n11c22511.1/Potra2n11c22511, intron 6 of 15)	AT3G15850.1	ADS3,FAD5,FADB,JB67	fatty acid desaturase 5
Potra2n10c21619	Potri.001G344400	chr10	10484212	10484598	Promoter (<=1kb)	AT3G27570	0	Sucrase/ferredoxin-like family protein	Potra2n11c22530	Potri.011G149700	chr11	1630848	1631147	Promoter (1-2kb)	AT1G01030.1	NGA3	AP2/B3-like transcriptional factor family protein
Potra2n14c27586	Potri.014G147300	chr14	10146096	10146401	Promoter (<=1kb)	AT3G28040	0	Leucine-rich receptor-like protein kinase family protein	Potra2n11c22551		chr11	1792866	1793123	Promoter (2-3kb)
Potra2n12c24193	Potri.017G083500	chr12	6001209	6001478	3' UTR	AT3G28960	0	Transmembrane amino acid transporter family protein	Potra2n11c22555	Potri.011G146900	chr11	1820837	1821189	Promoter (<=1kb)	AT4G10380.1	NIP5;1,NLM6,NLM8	NOD26-like intrinsic protein 5;1
Potra2n15c28694	Potri.015G059000	chr15	6767188	6767681	3' UTR	AT3G29760	0	Haloacid dehalogenase-like hydrolase (HAD) superfamily protein	Potra2n11c22598	Potri.011G142700	chr11	2104619	2105038	Promoter (1-2kb)	AT3G12920.1	0	SBP (S-ribonuclease binding protein) family protein
Potra2n4c9494	Potri.004G116400	chr4	10049198	10049618	Distal Intergenic	AT3G29760	0	Haloacid dehalogenase-like hydrolase (HAD) superfamily protein	Potra2n11c22598	Potri.011G142700	chr11	2105762	2106190	Promoter (2-3kb)	AT3G12920.1	0	SBP (S-ribonuclease binding protein) family protein
Potra2n430s35656	Potri.017G102500	scaffold430	69503	69797	Promoter (<=1kb)	AT3G30380	0	alpha/beta-Hydrolases superfamily protein	Potra2n11c22598	Potri.011G142700	chr11	2109723	2110093	Distal Intergenic	AT3G12920.1	0	SBP (S-ribonuclease binding protein) family protein
Potra2n2c5322	Potri.009G090000	chr2	14657220	14657877	Promoter (<=1kb)	AT3G43980	0	Ribosomal protein S14p/S29e family protein	Potra2n11c22599	Potri.011G142600	chr11	2112629	2112986	Distal Intergenic	0	0	0
Potra2n1c1864	Potri.001G215500	chr1	21815169	21815439	Promoter (2-3kb)	AT3G44160	0	Outer membrane OMP85 family protein	Potra2n11c22637	Potri.011G136300	chr11	2620091	2620326	Promoter (<=1kb)	AT5G54840.1	ATSGP1,SGP1	Ras-related small GTP-binding family protein
Potra2n4c10080	Potri.004G186200	chr4	17084759	17085027	Promoter (<=1kb)	AT3G44610	0	Protein kinase superfamily protein	Potra2n11c22642		chr11	2641240	2641695	Promoter (<=1kb)
Potra2n4c10080	Potri.004G186200	chr4	17089150	17089494	Promoter (3-4kb)	AT3G44610	0	Protein kinase superfamily protein	Potra2n11c22699	Potri.011G129800	chr11	3015844	3016184	Distal Intergenic
Potra2n9c18837	Potri.009G146500	chr9	1457508	1457972	Promoter (2-3kb)	AT3G44610	0	Protein kinase superfamily protein	Potra2n11c22700	Potri.011G129700	chr11	3020342	3021074	Distal Intergenic	AT5G54510.1	DFL1,GH3.6	Auxin-responsive GH3 family protein
Potra2n10c21199	Potri.010G138500	chr10	7259482	7260522	Distal Intergenic	AT3G45070	0	P-loop containing nucleoside triphosphate hydrolases superfamily protein	Potra2n11c22701	Potri.011G129600	chr11	3065901	3066153	Distal Intergenic	0	0	0
Potra2n10c21199	Potri.010G138500	chr10	7261163	7261527	Distal Intergenic	AT3G45070	0	P-loop containing nucleoside triphosphate hydrolases superfamily protein	Potra2n11c22702	Potri.011G129500	chr11	3070470	3070959	Distal Intergenic	AT3G20640.1	0	basic helix-loop-helix (bHLH) DNA-binding superfamily protein
Potra2n10c21200	Potri.010G138500	chr10	7271615	7271872	Promoter (<=1kb)	AT3G45070	0	P-loop containing nucleoside triphosphate hydrolases superfamily protein	Potra2n11c22703	Potri.011G129400	chr11	3095536	3095837	Distal Intergenic	AT4G27270.1	0	Quinone reductase family protein
Potra2n6c13199	Potri.006G239100	chr6	3062312	3062697	Promoter (<=1kb)	AT3G46210	0	Ribosomal protein S5 domain 2-like superfamily protein	Potra2n11c22707	Potri.001G412100	chr11	3147424	3147758	Promoter (3-4kb)	AT4G27290.1	0	S-locus lectin protein kinase family protein
Potra2n14c26489	Potri.014G023400	chr14	1317187	1317739	3' UTR	AT3G46630	0	Protein of unknown function (DUF3223)	Potra2n11c22708		chr11	3167962	3168246	Distal Intergenic
Potra2n14c26489	Potri.014G023400	chr14	1318133	1318602	3' UTR	AT3G46630	0	Protein of unknown function (DUF3223)	Potra2n11c22713	Potri.T022600	chr11	3305701	3306060	Promoter (<=1kb)	AT4G27290.1	0	S-locus lectin protein kinase family protein
Potra2n8c17167	Potri.010G196600	chr8	3513149	3513488	Promoter (<=1kb)	AT3G46850	0	subtilase family protein	Potra2n11c22717	Potri.T023100	chr11	3350262	3350583	Promoter (<=1kb)	AT4G27290.1	0	S-locus lectin protein kinase family protein
Potra2n18c32244	Potri.018G114300	chr18	2337535	2337928	Distal Intergenic	AT3G46920	0	Protein kinase superfamily protein with octicosapeptide/Phox/Bem1p domain	Potra2n11c22727	Potri.011G125400	chr11	3438405	3438763	Promoter (2-3kb)	AT4G27310.1	0	B-box type zinc finger family protein
Potra2n18c32244	Potri.018G114300	chr18	2344451	2344764	Promoter (<=1kb)	AT3G46920	0	Protein kinase superfamily protein with octicosapeptide/Phox/Bem1p domain	Potra2n11c22728	Potri.T024200	chr11	3454337	3454644	Promoter (<=1kb)	AT1G11360.2	0	Adenine nucleotide alpha hydrolases-like superfamily protein
Potra2n637s36240	Potri.004G129700	scaffold637	14571	15002	Promoter (<=1kb)	AT3G47800	0	Galactose mutarotase-like superfamily protein	Potra2n11c22732	Potri.011G125900	chr11	3503149	3503551	Promoter (<=1kb)	AT4G21440.1	ATM4,ATMYB102,MYB102	MYB-like 102
Potra2n10c20276	Potri.008G021400	chr10	940571	940911	Promoter (<=1kb)	AT3G48410	0	alpha/beta-Hydrolases superfamily protein	Potra2n11c22743	Potri.011G126900	chr11	3584461	3584700	Distal Intergenic	AT1G61260.1	0	Protein of unknown function (DUF761)
Potra2n15c28362	Potri.015G091900	chr15	3618542	3618835	Distal Intergenic	AT3G48510	0	0	Potra2n11c22757	Potri.011G124700	chr11	3677820	3678131	Distal Intergenic	AT5G54390.1	AHL,ATAHL,HL	HAL2-like
Potra2n15c28320	Potri.015G096500	chr15	3315850	3316337	Promoter (<=1kb)	AT3G48550	0	0	Potra2n11c22764	Potri.011G123600	chr11	3743166	3743550	Promoter (1-2kb)	AT3G15518.1	0	0
Potra2n12c24600	Potri.012G104700	chr12	10844673	10844993	Promoter (<=1kb)	AT3G48800	0	Sterile alpha motif (SAM) domain-containing protein	Potra2n11c22765	Potri.011G123500	chr11	3748625	3748986	Promoter (1-2kb)	AT3G15510.1	ANAC056,ATNAC2,NAC2,NARS1	NAC domain containing protein 2
Potra2n15c28241	Potri.015G104100	chr15	2808016	2808517	Promoter (1-2kb)	AT3G48820	0	Glycosyltransferase family 29 (sialyltransferase) family protein	Potra2n11c22780	Potri.011G122100	chr11	3924940	3925323	Distal Intergenic	AT4G27450.1	0	Aluminium induced protein with YGL and LRDR motifs
Potra2n3c7015	Potri.003G164400	chr3	4875314	4875718	Distal Intergenic	AT3G48830	0	Polynucleotide adenylyltransferase family protein	Potra2n11c22781	Potri.011G122000	chr11	3942921	3943162	Promoter (3-4kb)	AT5G53750.1	0	CBS domain-containing protein
Potra2n15c27994	Potri.015G143600	chr15	254013	254342	Promoter (<=1kb)	AT3G48940	0	Remorin family protein	Potra2n11c22788		chr11	4003075	4003373	Promoter (<=1kb)
Potra2n3c7369	Potri.003G125000	chr3	7655433	7655710	Promoter (1-2kb)	AT3G48980	0	Arabidopsis thaliana protein of unknown function (DUF821)	Potra2n11c22806	Potri.011G119400	chr11	4153053	4153391	Distal Intergenic	AT1G53050.1	0	Protein kinase superfamily protein
Potra2n1c2648	Potri.001G304600	chr1	31399308	31399722	Promoter (1-2kb)	AT3G49200	0	O-acyltransferase (WSD1-like) family protein	Potra2n11c22811	Potri.001G400100	chr11	4173413	4173704	Promoter (<=1kb)	AT3G15353.1	ATMT3,MT3	metallothionein 3
Potra2n1c2648	Potri.001G304600	chr1	31400261	31400536	Promoter (2-3kb)	AT3G49200	0	O-acyltransferase (WSD1-like) family protein	Potra2n11c22818		chr11	4244569	4245085	Downstream (<=300bp)
Potra2n12c23853	Potri.012G014500	chr12	2600371	2600728	Promoter (3-4kb)	AT3G49220	0	Plant invertase/pectin methylesterase inhibitor superfamily	Potra2n11c22825	Potri.011G117500	chr11	4331527	4331884	5' UTR	AT1G64980.1	0	Nucleotide-diphospho-sugar transferases superfamily protein
Potra2n12c23853	Potri.012G014500	chr12	2603641	2603961	Promoter (<=1kb)	AT3G49220	0	Plant invertase/pectin methylesterase inhibitor superfamily	Potra2n11c22833	Potri.011G116600	chr11	4402941	4403198	Promoter (<=1kb)	AT1G53163.1	0	0
Potra2n15c29099	Potri.015G013700	chr15	11949172	11949668	Distal Intergenic	AT3G49220	0	Plant invertase/pectin methylesterase inhibitor superfamily	Potra2n11c22842		chr11	4494441	4495070	Promoter (1-2kb)
Potra2n15c29158	Potri.015G007400	chr15	12389331	12389828	Distal Intergenic	AT3G49350	0	Ypt/Rab-GAP domain of gyp1p superfamily protein	Potra2n11c22842		chr11	4495975	4496954	Promoter (<=1kb)
Potra2n2c5357	Potri.002G116600	chr2	14879026	14879394	Promoter (<=1kb)	AT3G49810	0	ARM repeat superfamily protein	Potra2n11c22843	Potri.001G397200	chr11	4499791	4500114	Promoter (1-2kb)	AT3G15210.1	ATERF-4,ATERF4,ERF4,RAP2.5	ethylene responsive element binding factor 4
Potra2n6c12861	Potri.006G277700	chr6	352598	352874	Distal Intergenic	AT3G49810	0	ARM repeat superfamily protein	Potra2n11c22843	Potri.001G397200	chr11	4504133	4504658	Distal Intergenic	AT3G15210.1	ATERF-4,ATERF4,ERF4,RAP2.5	ethylene responsive element binding factor 4
Potra2n5c11489	Potri.005G149400	chr5	9515721	9515992	Promoter (1-2kb)	AT3G49900	0	Phototropic-responsive NPH3 family protein	Potra2n11c22848	Potri.016G105000	chr11	4543506	4543807	Distal Intergenic	AT3G54000.1	0	0
Potra2n5c11526	Potri.005G145600	chr5	9932197	9932562	Promoter (<=1kb)	AT3G49950	0	GRAS family transcription factor	Potra2n11c22851	Potri.011G115000	chr11	4574558	4574924	Promoter (1-2kb)	AT5G57850.1	0	D-aminoacid aminotransferase-like PLP-dependent enzymes superfamily protein
Potra2n7c16166	Potri.007G053500	chr7	8704161	8705006	Promoter (2-3kb)	AT3G49950	0	GRAS family transcription factor	Potra2n11c22874	Potri.011G112500	chr11	4788611	4788917	Downstream (<=300bp)	AT1G31660.1	0	0
Potra2n7c16166	Potri.007G053500	chr7	8707154	8708152	Promoter (<=1kb)	AT3G49950	0	GRAS family transcription factor	Potra2n11c22876	Potri.011G112400	chr11	4816522	4816925	Promoter (3-4kb)	AT3G14440.1	ATNCED3,NCED3,SIS7,STO1	nine-cis-epoxycarotenoid dioxygenase 3
Potra2n2c6191	Potri.005G234800	chr2	21600858	21601136	Promoter (<=1kb)	AT3G49990	0	0	Potra2n11c22876	Potri.011G112400	chr11	4827361	4827658	Distal Intergenic	AT3G14440.1	ATNCED3,NCED3,SIS7,STO1	nine-cis-epoxycarotenoid dioxygenase 3
Potra2n15c29050	Potri.T137200	chr15	11512885	11513203	Promoter (<=1kb)	AT3G50160	0	Plant protein of unknown function (DUF247)	Potra2n11c22876	Potri.011G112400	chr11	4829127	4829537	Distal Intergenic	AT3G14440.1	ATNCED3,NCED3,SIS7,STO1	nine-cis-epoxycarotenoid dioxygenase 3
Potra2n5c11601	Potri.005G138300	chr5	10762666	10762941	Promoter (2-3kb)	AT3G50340	0	0	Potra2n11c22877	Potri.011G112300	chr11	4836724	4837100	Distal Intergenic	AT1G53250.1	0	0
Potra2n7c16262	Potri.007G044200	chr7	9827847	9828423	3' UTR	AT3G50340	0	0	Potra2n11c22878	Potri.011G112200	chr11	4846815	4847155	Promoter (3-4kb)	AT3G15000.1	0	cobalt ion binding
Potra2n414s35577	Potri.009G109500	scaffold414	49304	49586	Promoter (<=1kb)	AT3G50390	0	Transducin/WD40 repeat-like superfamily protein	Potra2n11c22880	Potri.011G112000	chr11	4871112	4871340	Promoter (2-3kb)	AT1G16670.1	0	Protein kinase superfamily protein
Potra2n414s35577	Potri.009G109500	scaffold414	52838	53228	Promoter (2-3kb)	AT3G50390	0	Transducin/WD40 repeat-like superfamily protein	Potra2n11c22885	Potri.011G111500	chr11	4918375	4918720	Promoter (<=1kb)	AT1G53300.1	TTL1	tetratricopetide-repeat thioredoxin-like 1
Potra2n7c16290	Potri.007G040900	chr7	10270335	10270727	Promoter (2-3kb)	AT3G50560	0	NAD(P)-binding Rossmann-fold superfamily protein	Potra2n11c22891	Potri.011G110000	chr11	4995170	4995832	Promoter (<=1kb)	AT1G78850.1	0	D-mannose binding lectin protein with Apple-like carbohydrate-binding domain
Potra2n7c16289	Potri.007G041000	chr7	10266194	10266565	Distal Intergenic	AT3G50590	0	Transducin/WD40 repeat-like superfamily protein	Potra2n11c22924	Potri.011G106800	chr11	5399719	5400068	Promoter (<=1kb)	AT1G78700.1	BEH4	BES1/BZR1 homolog 4
Potra2n7c16345	Potri.007G032800	chr7	11397833	11398942	Distal Intergenic	AT3G50780	0	0	Potra2n11c22925	Potri.011G106700	chr11	5404875	5405298	Promoter (<=1kb)	AT1G29800.2	0	RING/FYVE/PHD-type zinc finger family protein
Potra2n7c16345	Potri.007G032800	chr7	11400614	11401781	Distal Intergenic	AT3G50780	0	0	Potra2n11c22928	Potri.011G106400	chr11	5440432	5440669	Promoter (<=1kb)	AT1G53440.1	0	Leucine-rich repeat transmembrane protein kinase
Potra2n4c9855	Potri.004G159500	chr4	15045863	15046164	Distal Intergenic	AT3G51000	0	alpha/beta-Hydrolases superfamily protein	Potra2n11c22928	Potri.011G106400	chr11	5441503	5441786	Promoter (1-2kb)	AT1G53440.1	0	Leucine-rich repeat transmembrane protein kinase
Potra2n4c9855	Potri.004G159500	chr4	15052455	15052946	Promoter (<=1kb)	AT3G51000	0	alpha/beta-Hydrolases superfamily protein	Potra2n11c22929	Potri.011G106300	chr11	5447885	5448417	Promoter (1-2kb)	AT3G14850.2	TBL41	TRICHOME BIREFRINGENCE-LIKE 41
Potra2n9c19059	Potri.004G159500	chr9	2958924	2959277	Promoter (1-2kb)	AT3G51000	0	alpha/beta-Hydrolases superfamily protein	Potra2n11c22933	Potri.001G384200	chr11	5485868	5486178	Promoter (1-2kb)	AT3G49180.1	RID3	Transducin/WD40 repeat-like superfamily protein
Potra2n7c16477	Potri.007G018300	chr7	12538962	12539721	Distal Intergenic	AT3G51010	0	0	Potra2n11c22935	Potri.011G105400	chr11	5500562	5500945	Promoter (<=1kb)	AT1G78600.1	DBB3,LZF1,STH3	light-regulated zinc finger protein 1
Potra2n7c16477	Potri.007G018300	chr7	12547959	12548245	Promoter (3-4kb)	AT3G51010	0	0	Potra2n11c22940	Potri.011G104000	chr11	5683588	5684208	Distal Intergenic
Potra2n2c6351	Potri.002G011500	chr2	22688964	22689458	Promoter (<=1kb)	AT3G51020	0	0	Potra2n11c22953	Potri.011G101900	chr11	5828248	5828464	Distal Intergenic	AT1G78530.1	0	Protein kinase superfamily protein
Potra2n5c11767	Potri.005G117300	chr5	12628313	12628615	Promoter (<=1kb)	AT3G51120	0	DNA binding;zinc ion binding;nucleic acid binding;nucleic acid binding	Potra2n11c22964	Potri.011G087200	chr11	6082728	6083114	Distal Intergenic	AT4G26850.1	VTC2	mannose-1-phosphate guanylyltransferase (GDP)s;GDP-galactose:mannose-1-phosphate guanylyltransferases;GDP-galactose:glucose-1-phosphate guanylyltransferases;GDP-galactose:myoinositol-1-phosphate guanylyltransferases;glucose-1-phosphate guanylyltransferase
Potra2n7c16503	Potri.007G015500	chr7	12781185	12781484	Promoter (1-2kb)	AT3G51140	0	Protein of unknown function (DUF3353)	Potra2n11c22964	Potri.011G087200	chr11	6092303	6092667	Promoter (<=1kb)	AT4G26850.1	VTC2	mannose-1-phosphate guanylyltransferase (GDP)s;GDP-galactose:mannose-1-phosphate guanylyltransferases;GDP-galactose:glucose-1-phosphate guanylyltransferases;GDP-galactose:myoinositol-1-phosphate guanylyltransferases;glucose-1-phosphate guanylyltransferase
Potra2n1c3843	Potri.001G455900	chr1	50308389	50309041	Distal Intergenic	AT3G51510	0	0	Potra2n11c22987	Potri.011G089700	chr11	6555411	6555660	Distal Intergenic	AT5G55050.1	0	GDSL-like Lipase/Acylhydrolase superfamily protein
Potra2n13c24990	Potri.013G154900	chr13	416210	416567	Promoter (2-3kb)	AT3G51620	0	PAP/OAS1 substrate-binding domain superfamily	Potra2n11c23002	Potri.011G092000	chr11	6949511	6950187	3' UTR	AT1G30320.1	0	Remorin family protein
Potra2n16c30416	Potri.016G127300	chr16	11874682	11875304	Promoter (1-2kb)	AT3G51660	0	Tautomerase/MIF superfamily protein	Potra2n11c23018	Potri.011G094400	chr11	7152939	7153239	Promoter (<=1kb)	AT5G55180.1	0	O-Glycosyl hydrolases family 17 protein
Potra2n16c30419	Potri.016G127700	chr16	11911268	11911775	Distal Intergenic	AT3G51670	0	SEC14 cytosolic factor family protein / phosphoglyceride transfer family protein	Potra2n11c23052	Potri.011G097700	chr11	7507389	7507745	Promoter (1-2kb)	AT3G15095.1	0	0
Potra2n16c30419	Potri.016G127700	chr16	11915077	11915547	Promoter (1-2kb)	AT3G51670	0	SEC14 cytosolic factor family protein / phosphoglyceride transfer family protein	Potra2n11c23063	Potri.011G098200	chr11	7599648	7599893	Distal Intergenic	AT3G29130.2	0	0
Potra2n3c6631	Potri.003G204300	chr3	1570493	1570800	3' UTR	AT3G51950	0	Zinc finger (CCCH-type) family protein / RNA recognition motif (RRM)-containing protein	Potra2n11c23065	Potri.011G101000	chr11	7633458	7633774	Distal Intergenic	AT1G30500.2	NF-YA7	nuclear factor Y, subunit A7
Potra2n10c20227	Potri.010G242900	chr10	708271	708698	Promoter (<=1kb)	AT3G52060	0	Core-2/I-branching beta-1,6-N-acetylglucosaminyltransferase family protein	Potra2n11c23065	Potri.011G101000	chr11	7635049	7635594	Distal Intergenic	AT1G30500.2	NF-YA7	nuclear factor Y, subunit A7
Potra2n16c29898	Potri.016G071700	chr16	5313213	5313878	Promoter (<=1kb)	AT3G52480	0	0	Potra2n11c23084	Potri.011G081000	chr11	8500151	8500378	Promoter (<=1kb)
Potra2n6c13527	Potri.006G205200	chr6	5580625	5581006	Promoter (<=1kb)	AT3G52520	0	0	Potra2n11c23084	Potri.011G081000	chr11	8501057	8501462	Promoter (<=1kb)
Potra2n10c20345	Potri.010G231000	chr10	1351014	1351501	Promoter (2-3kb)	AT3G52790	0	peptidoglycan-binding LysM domain-containing protein	Potra2n11c23125	Potri.011G076900	chr11	8991641	8992149	Promoter (1-2kb)	AT1G29640.1	0	Protein of unknown function, DUF584
Potra2n6c14312	Potri.006G114700	chr6	15010341	15010613	Distal Intergenic	AT3G52870	0	IQ calmodulin-binding motif family protein	Potra2n11c23130	Potri.011G076500	chr11	9055369	9055717	Distal Intergenic	AT1G29670.1	0	GDSL-like Lipase/Acylhydrolase superfamily protein
Potra2n6c14287	Potri.006G117400	chr6	14753080	14753409	Promoter (<=1kb)	AT3G52990	0	Pyruvate kinase family protein	Potra2n11c23137	Potri.004G064400	chr11	9150201	9150666	Exon (Potra2n11c23137.1/Potra2n11c23137, exon 7 of 7)	AT4G18950.1	0	Integrin-linked protein kinase family
Potra2n14c26485	Potri.014G022600	chr14	1259699	1260170	Distal Intergenic	AT3G53010	0	Domain of unknown function (DUF303)	Potra2n11c23151	Potri.T033000	chr11	9513021	9513339	Distal Intergenic
Potra2n14c26485	Potri.014G022600	chr14	1261616	1262071	Distal Intergenic	AT3G53010	0	Domain of unknown function (DUF303)	Potra2n11c23151	Potri.T033000	chr11	9516581	9516844	Distal Intergenic
Potra2n6c14233	Potri.006G123100	chr6	14187309	14187680	Promoter (<=1kb)	AT3G53220	0	Thioredoxin superfamily protein	Potra2n11c23181	Potri.011G071800	chr11	10102597	10102886	Promoter (1-2kb)	AT1G78700.1	BEH4	BES1/BZR1 homolog 4
Potra2n6c14792	Potri.006G065800	chr6	18944531	18944863	Distal Intergenic	AT3G53270	0	Small nuclear RNA activating complex (SNAPc), subunit SNAP43 protein	Potra2n11c23184	Potri.011G071400	chr11	10141525	10141791	Promoter (2-3kb)	AT1G29340.1	ATPUB17,PUB17	plant U-box 17
Potra2n15c29181	Potri.015G004500	chr15	12553976	12554253	Promoter (<=1kb)	AT3G53380	0	Concanavalin A-like lectin protein kinase family protein	Potra2n11c23188	Potri.011G071000	chr11	10225387	10225633	Promoter (<=1kb)	AT1G29300.1	UNE1	Plant protein of unknown function (DUF641)
Potra2n16c30064	Potri.016G087800	chr16	6793382	6793874	Promoter (2-3kb)	AT3G53380	0	Concanavalin A-like lectin protein kinase family protein	Potra2n11c23190	Potri.011G070900	chr11	10270626	10270897	Distal Intergenic	AT1G06410.1	ATTPS7,ATTPSA,TPS7	trehalose-phosphatase/synthase 7
Potra2n16c30064	Potri.016G087800	chr16	6794618	6794935	Promoter (<=1kb)	AT3G53380	0	Concanavalin A-like lectin protein kinase family protein	Potra2n11c23192	Potri.011G070400	chr11	10302605	10302885	Promoter (<=1kb)	0	0	0
Potra2n16c30065	Potri.016G087800	chr16	6800268	6800684	Promoter (3-4kb)	AT3G53380	0	Concanavalin A-like lectin protein kinase family protein	Potra2n11c23199	Potri.011G069600	chr11	10409784	10410465	3' UTR	AT4G18780.1	ATCESA8,CESA8,IRX1,LEW2	cellulose synthase family protein
Potra2n6c14169	Potri.016G087800	chr6	13459844	13460142	Distal Intergenic	AT3G53380	0	Concanavalin A-like lectin protein kinase family protein	Potra2n11c23205	Potri.011G068600	chr11	10492355	10492582	Promoter (<=1kb)	AT4G18710.1	ATSK21,BIN2,DWF12,SK21,UCU1	Protein kinase superfamily protein
Potra2n10c20689	Potri.010G195800	chr10	3708685	3709122	Promoter (<=1kb)	AT3G54000	0	0	Potra2n11c23212	Potri.011G067900	chr11	10562462	10562746	Promoter (2-3kb)	AT5G45800.1	MEE62	Leucine-rich repeat protein kinase family protein
Potra2n16c30230	Potri.016G105000	chr16	9768908	9769630	Promoter (1-2kb)	AT3G54000	0	0	Potra2n11c23215		chr11	10588949	10589552	Promoter (<=1kb)
Potra2n16c30230	Potri.016G105000	chr16	9771385	9771923	Distal Intergenic	AT3G54000	0	0	Potra2n11c23242		chr11	10947834	10948229	Promoter (<=1kb)
Potra2n6c14526	Potri.006G093000	chr6	16759102	16759401	Promoter (1-2kb)	AT3G54000	0	0	Potra2n11c23247		chr11	10975995	10976425	Distal Intergenic
Potra2n6c14526	Potri.006G093000	chr6	16765613	16766129	Distal Intergenic	AT3G54000	0	0	Potra2n11c23254	Potri.011G063800	chr11	11050253	11050537	Promoter (<=1kb)	AT5G45920.1	0	SGNH hydrolase-type esterase superfamily protein
Potra2n1c235	Potri.001G028400	chr1	2483065	2483413	Promoter (<=1kb)	AT3G54390	0	sequence-specific DNA binding transcription factors	Potra2n11c23280	Potri.011G059500	chr11	11415744	11416360	Distal Intergenic	AT4G35160.1	0	O-methyltransferase family protein
Potra2n3c6662	Potri.003G200600	chr3	1918348	1918604	Distal Intergenic	AT3G54500	0	0	Potra2n11c23281	Potri.011G059300	chr11	11434657	11435076	Promoter (1-2kb)	AT2G33860.1	ARF3,ETT	Transcriptional factor B3 family protein / auxin-responsive factor AUX/IAA-related
Potra2n3c6667	Potri.003G200600	chr3	1992822	1993142	Distal Intergenic	AT3G54500	0	0	Potra2n11c23282	Potri.011G058900	chr11	11448091	11448307	Promoter (<=1kb)	AT2G39200.1	ATMLO12,MLO12	Seven transmembrane MLO family protein
Potra2n5c10829	Potri.005G225400	chr5	2232173	2232774	3' UTR	AT3G54790	0	ARM repeat superfamily protein	Potra2n11c23301	Potri.011G057000	chr11	11701603	11701848	Promoter (<=1kb)	AT5G44210.1	ATERF-9,ATERF9,ERF9	erf domain protein 9
Potra2n5c10829	Potri.005G225400	chr5	2233948	2234268	3' UTR	AT3G54790	0	ARM repeat superfamily protein	Potra2n11c23301	Potri.011G057000	chr11	11707461	11707903	Distal Intergenic	AT5G44210.1	ATERF-9,ATERF9,ERF9	erf domain protein 9
Potra2n10c20374	Potri.010G228400	chr10	1531350	1531733	Promoter (<=1kb)	AT3G54940	0	Papain family cysteine protease	Potra2n11c23301	Potri.011G057000	chr11	11708611	11709180	Distal Intergenic	AT5G44210.1	ATERF-9,ATERF9,ERF9	erf domain protein 9
Potra2n1c2651	Potri.009G100000	chr1	31416054	31416407	Promoter (<=1kb)	AT3G55350	0	0	Potra2n11c23302	Potri.011G056900	chr11	11721394	11721805	Distal Intergenic	AT1G28360.1	ATERF12,ERF12	ERF domain protein 12
Potra2n8c17076	Potri.008G051600	chr8	2877921	2878234	Promoter (<=1kb)	AT3G55410	0	2-oxoglutarate dehydrogenase, E1 component	Potra2n11c23302	Potri.011G056900	chr11	11722733	11723308	Distal Intergenic	AT1G28360.1	ATERF12,ERF12	ERF domain protein 12
Potra2n10c20634	Potri.010G201600	chr10	3308146	3308483	Promoter (2-3kb)	AT3G55520	0	FKBP-like peptidyl-prolyl cis-trans isomerase family protein	Potra2n11c23302	Potri.011G056900	chr11	11725116	11725501	Distal Intergenic	AT1G28360.1	ATERF12,ERF12	ERF domain protein 12
Potra2n8c17131	Potri.008G057900	chr8	3261594	3262055	Promoter (2-3kb)	AT3G55520	0	FKBP-like peptidyl-prolyl cis-trans isomerase family protein	Potra2n11c23302	Potri.011G056900	chr11	11735257	11735831	Promoter (<=1kb)	AT1G28360.1	ATERF12,ERF12	ERF domain protein 12
Potra2n8c17292	Potri.008G075100	chr8	4455080	4455408	Distal Intergenic	AT3G56180	0	Protein of unknown function (DUF567)	Potra2n11c23302	Potri.011G056900	chr11	11738357	11738715	Promoter (2-3kb)	AT1G28360.1	ATERF12,ERF12	ERF domain protein 12
Potra2n19c33884	Potri.019G058600	chr19	7423693	7423950	Promoter (<=1kb)	AT3G56370	0	Leucine-rich repeat protein kinase family protein	Potra2n11c23310	Potri.011G055800	chr11	11819329	11819796	Distal Intergenic
Potra2n16c29530	Potri.016G036000	chr16	2060503	2060853	Distal Intergenic	AT3G56720	0	0	Potra2n11c23312	Potri.011G055500	chr11	11851592	11851997	Promoter (<=1kb)	AT1G69690.1	0	TCP family transcription factor
Potra2n6c15065	Potri.006G040400	chr6	21231378	21231802	3' UTR	AT3G56750	0	0	Potra2n11c23320		chr11	11946286	11946784	Promoter (<=1kb)
Potra2n16c29449	Potri.016G024600	chr16	1448667	1448965	Promoter (1-2kb)	AT3G56810	0	0	Potra2n11c23326	Potri.011G053300	chr11	12030597	12031080	Exon (Potra2n11c23327.4/Potra2n11c23327, exon 2 of 2)	AT4G32480.1	0	Protein of unknown function (DUF506)
Potra2n8c17627	Potri.008G110000	chr8	6798165	6798507	Promoter (2-3kb)	AT3G57030	0	Calcium-dependent phosphotriesterase superfamily protein	Potra2n11c23333	Potri.011G052400	chr11	12139666	12139886	Promoter (<=1kb)	AT4G04970.1	ATGSL01,ATGSL1,GSL01,GSL1	glucan synthase-like 1
Potra2n6c15054	Potri.006G041800	chr6	21084282	21084625	Promoter (3-4kb)	AT3G57070	0	Glutaredoxin family protein	Potra2n11c23355	Potri.011G049900	chr11	12327040	12327408	Promoter (<=1kb)	AT4G27450.1	0	Aluminium induced protein with YGL and LRDR motifs
Potra2n6c14924	Potri.006G054100	chr6	20105854	20106140	Promoter (3-4kb)	AT3G57570	0	ARM repeat superfamily protein	Potra2n11c23371	Potri.011G047500	chr11	12482479	12482855	Promoter (2-3kb)	AT5G60850.1	OBP4	OBF binding protein 4
Potra2n6c14895	Potri.006G057200	chr6	19866021	19866321	Promoter (2-3kb)	AT3G57800	0	basic helix-loop-helix (bHLH) DNA-binding superfamily protein	Potra2n11c23385	Potri.011G043600	chr11	12804426	12804665	Promoter (<=1kb)	AT4G32010.1	HSI2-L1,HSL1,VAL2	HSI2-like 1
Potra2n16c29692	Potri.016G050800	chr16	3363311	3363776	3' UTR	AT3G57830	0	Leucine-rich repeat protein kinase family protein	Potra2n11c23385	Potri.011G043600	chr11	12808488	12808851	Promoter (3-4kb)	AT4G32010.1	HSI2-L1,HSL1,VAL2	HSI2-like 1
Potra2n16c29692	Potri.016G050800	chr16	3364585	3364855	Promoter (2-3kb)	AT3G57830	0	Leucine-rich repeat protein kinase family protein	Potra2n11c23386	Potri.011G043500	chr11	12817930	12818162	Distal Intergenic	AT4G21540.1	SPHK1	sphingosine kinase 1
Potra2n6c14890	Potri.006G057500	chr6	19836334	19836835	Promoter (2-3kb)	AT3G57830	0	Leucine-rich repeat protein kinase family protein	Potra2n11c23395	Potri.011G042400	chr11	12919798	12920078	Distal Intergenic	AT3G62980.1	TIR1	F-box/RNI-like superfamily protein
Potra2n6c14890	Potri.006G057500	chr6	19837703	19838002	Promoter (1-2kb)	AT3G57830	0	Leucine-rich repeat protein kinase family protein	Potra2n11c23397	Potri.011G042300	chr11	12935337	12935724	Promoter (<=1kb)	AT1G61350.1	0	ARM repeat superfamily protein
Potra2n11c23310	Potri.011G055800	chr11	11819302	11819822	Distal Intergenic	AT3G57880	0	Calcium-dependent lipid-binding (CaLB domain) plant phosphoribosyltransferase family protein	Potra2n11c23403	Potri.011G041600	chr11	12982875	12983335	Promoter (3-4kb)	AT4G21440.1	ATM4,ATMYB102,MYB102	MYB-like 102
Potra2n16c29679	Potri.016G049100	chr16	3261544	3261866	Promoter (1-2kb)	AT3G57880	0	Calcium-dependent lipid-binding (CaLB domain) plant phosphoribosyltransferase family protein	Potra2n11c23403	Potri.011G041600	chr11	12984547	12984859	Distal Intergenic	AT4G21440.1	ATM4,ATMYB102,MYB102	MYB-like 102
Potra2n16c29679	Potri.016G049100	chr16	3266331	3267058	Promoter (3-4kb)	AT3G57880	0	Calcium-dependent lipid-binding (CaLB domain) plant phosphoribosyltransferase family protein	Potra2n11c23416	Potri.011G040100	chr11	13107282	13107774	Promoter (1-2kb)	AT1G11380.1	0	PLAC8 family protein
Potra2n1c1249	Potri.001G145400	chr1	12628828	12629123	Promoter (<=1kb)	AT3G57990	0	0	Potra2n11c23420	Potri.011G039700	chr11	13142592	13143125	Promoter (<=1kb)	AT4G27310.1	0	B-box type zinc finger family protein
Potra2n6c13636	Potri.006G194500	chr6	6653367	6653730	Promoter (<=1kb)	AT3G58050	0	0	Potra2n11c23437	Potri.001G421100	chr11	13499099	13499335	Promoter (<=1kb)	AT4G21780.1	0	0
Potra2n3c6538	Potri.003G215600	chr3	553005	553357	Exon (Potra2n3c6538.1/Potra2n3c6538, exon 8 of 9)	AT3G58060	0	Cation efflux family protein	Potra2n11c23442	Potri.011G035400	chr11	13591890	13592298	Distal Intergenic	AT4G21350.1	B80,PUB8	plant U-box 8
Potra2n16c29806	Potri.016G063000	chr16	4518418	4518680	Promoter (2-3kb)	AT3G58480	0	calmodulin-binding family protein	Potra2n11c23442	Potri.011G035400	chr11	13592837	13593054	Promoter (3-4kb)	AT4G21350.1	B80,PUB8	plant U-box 8
Potra2n1c967	Potri.001G113600	chr1	9730402	9730745	Promoter (<=1kb)	AT3G58630	0	sequence-specific DNA binding transcription factors	Potra2n11c23444	Potri.011G033000	chr11	13627521	13627925	Distal Intergenic	AT1G61660.1	0	basic helix-loop-helix (bHLH) DNA-binding superfamily protein
Potra2n2c4421	Potri.002G214400	chr2	5973713	5973981	Promoter (<=1kb)	AT3G58640	0	Mitogen activated protein kinase kinase kinase-related	Potra2n11c23447		chr11	13638213	13638506	Promoter (<=1kb)
Potra2n17c31920	Potri.017G000700	chr17	17469673	17470335	Promoter (<=1kb)	AT3G59940	0	Galactose oxidase/kelch repeat superfamily protein	Potra2n11c23449		chr11	13640457	13640694	Promoter (<=1kb)
Potra2n7c15399	Potri.007G147000	chr7	26959	27243	Promoter (<=1kb)	AT3G59940	0	Galactose oxidase/kelch repeat superfamily protein	Potra2n11c23453	Potri.T178500	chr11	13665253	13665489	Exon (Potra2n11c23454.1/Potra2n11c23454, exon 13 of 14)	AT3G13160.1	0	Tetratricopeptide repeat (TPR)-like superfamily protein
Potra2n14c26655	Potri.014G043800	chr14	2785476	2785883	Promoter (3-4kb)	AT3G60200	0	0	Potra2n11c23454	Potri.011G032300	chr11	13696925	13697278	Promoter (1-2kb)	AT1G61680.1	ATTPS14,TPS14	terpene synthase 14
Potra2n14c26655	Potri.014G043800	chr14	2792096	2792547	Promoter (2-3kb)	AT3G60200	0	0	Potra2n11c23459	Potri.011G031800	chr11	13736220	13736516	Promoter (<=1kb)	AT3G25820.1	ATTPS-CIN,TPS-CIN	terpene synthase-like sequence-1,8-cineole
Potra2n14c26709	Potri.014G049800	chr14	3269137	3269542	Promoter (1-2kb)	AT3G60260	0	ELMO/CED-12 family protein	Potra2n11c23465	Potri.011G031000	chr11	13778644	13778967	Promoter (<=1kb)	AT5G54680.1	bHLH105,ILR3	basic helix-loop-helix (bHLH) DNA-binding superfamily protein
Potra2n2c5175	Potri.002G136200	chr2	13579327	13579832	Distal Intergenic	AT3G60410	0	Protein of unknown function (DUF1639)	Potra2n11c23466	Potri.011G030900	chr11	13788325	13788587	Distal Intergenic	AT1G61740.1	0	Sulfite exporter TauE/SafE family protein
Potra2n14c26791	Potri.014G059300	chr14	3878136	3879016	Promoter (2-3kb)	AT3G60670	0	PLATZ transcription factor family protein	Potra2n11c23514	Potri.011G023500	chr11	14894231	14895183	Promoter (<=1kb)	AT3G17640.1	0	Leucine-rich repeat (LRR) family protein
Potra2n14c26828	Potri.014G066900	chr14	4228325	4228967	Distal Intergenic	AT3G60690	0	SAUR-like auxin-responsive protein family	Potra2n11c23534	Potri.011G021400	chr11	15018845	15019105	Promoter (<=1kb)	AT3G11080.1	AtRLP35,RLP35	receptor like protein 35
Potra2n3c7465	Potri.003G115600	chr3	8399486	8399946	Promoter (2-3kb)	AT3G60800	0	DHHC-type zinc finger family protein	Potra2n11c23563	Potri.011G015900	chr11	15375689	15376069	Promoter (<=1kb)	AT1G12000.1	0	Phosphofructokinase family protein
Potra2n14c26904	Potri.014G075000	chr14	4855918	4856193	Promoter (<=1kb)	AT3G61180	0	RING/U-box superfamily protein	Potra2n11c23581	Potri.011G010300	chr11	15825074	15825387	Promoter (<=1kb)	AT4G04330.1	0	Chaperonin-like RbcX protein
Potra2n14c27109	Potri.014G097200	chr14	6407530	6408019	Distal Intergenic	AT3G61680	0	alpha/beta-Hydrolases superfamily protein	Potra2n11c23616	Potri.011G007400	chr11	16277427	16277706	Promoter (2-3kb)	AT5G55090.1	MAPKKK15	mitogen-activated protein kinase kinase kinase 15
Potra2n14c27191	Potri.014G106300	chr14	7167214	7167546	Promoter (<=1kb)	AT3G61950	0	basic helix-loop-helix (bHLH) DNA-binding superfamily protein	Potra2n11c23616	Potri.011G007400	chr11	16280332	16280614	Promoter (<=1kb)	AT5G55090.1	MAPKKK15	mitogen-activated protein kinase kinase kinase 15
Potra2n2c4721	Potri.002G186100	chr2	9503333	9503600	Promoter (2-3kb)	AT3G62080	0	SNF7 family protein	Potra2n11c23637	Potri.011G005400	chr11	16417120	16417584	Promoter (2-3kb)	0	0	0
Potra2n2c4701	Potri.002G188600	chr2	9285493	9285804	Distal Intergenic	AT3G62220	0	Protein kinase superfamily protein	Potra2n11c23640	Potri.004G013200	chr11	16434624	16435046	Promoter (<=1kb)	AT1G11840.6	ATGLX1,GLX1	glyoxalase I homolog
Potra2n14c27272	Potri.014G115500	chr14	7838966	7839226	Promoter (<=1kb)	AT3G62260	0	Protein phosphatase 2C family protein	Potra2n11c23647		chr11	16483171	16483400	Promoter (<=1kb)
Potra2n14c27335	Potri.014G122000	chr14	8272621	8273187	Promoter (<=1kb)	AT3G62550	0	Adenine nucleotide alpha hydrolases-like superfamily protein	Potra2n11c23648	Potri.011G004500	chr11	16486722	16486972	Promoter (2-3kb)	AT1G62050.1	0	Ankyrin repeat family protein
Potra2n13c26209	Potri.013G010400	chr13	13061154	13062574	Promoter (1-2kb)	AT3G62630	0	Protein of unknown function (DUF1645)	Potra2n11c23661	Potri.011G003300	chr11	16603845	16604098	Promoter (1-2kb)	AT1G11700.1	0	Protein of unknown function, DUF584
Potra2n5c12671	Potri.005G019600	chr5	19669471	19669997	Promoter (1-2kb)	AT3G62630	0	Protein of unknown function (DUF1645)	Potra2n11c23661	Potri.011G003300	chr11	16608696	16608935	Promoter (2-3kb)	AT1G11700.1	0	Protein of unknown function, DUF584
Potra2n14c27362	Potri.014G124900	chr14	8457209	8457632	Promoter (<=1kb)	AT3G62650	0	0	Potra2n11c23662		chr11	16613666	16613991	Promoter (<=1kb)
Potra2n14c27407	Potri.014G129000	chr14	8707086	8707532	Promoter (1-2kb)	AT3G62860	0	alpha/beta-Hydrolases superfamily protein	Potra2n11c23665	Potri.011G003000	chr11	16631247	16631468	Promoter (<=1kb)	AT1G61900.1	0	0
Potra2n5c10947	Potri.005G212700	chr5	3177487	3177799	3' UTR	AT3G63240	0	DNAse I-like superfamily protein	Potra2n11c23666	Potri.011G002900	chr11	16637581	16637994	3' UTR	AT3G21690.1	0	MATE efflux family protein
Potra2n5c10922	Potri.005G215600	chr5	2917089	2917525	Promoter (1-2kb)	AT3G63380	0	ATPase E1-E2 type family protein / haloacid dehalogenase-like hydrolase family protein	Potra2n11c23670	Potri.011G002600	chr11	16673589	16673834	Promoter (1-2kb)	AT3G21690.1	0	MATE efflux family protein
Potra2n5c10922	Potri.005G215600	chr5	2917964	2918307	Promoter (1-2kb)	AT3G63380	0	ATPase E1-E2 type family protein / haloacid dehalogenase-like hydrolase family protein	Potra2n11c23671	Potri.011G002500	chr11	16697928	16698255	Exon (Potra2n11c23671.1/Potra2n11c23671, exon 5 of 7)	AT3G21690.1	0	MATE efflux family protein
Potra2n14c26783	Potri.014G058400	chr14	3817087	3817656	Exon (Potra2n14c26783.3/Potra2n14c26783, exon 3 of 3)	AT4G00030	0	Plastid-lipid associated protein PAP / fibrillin family protein	Potra2n12c23701		chr12	122418	122679	Promoter (1-2kb)
Potra2n2c5008	Potri.002G155800	chr2	12227862	12228149	Promoter (<=1kb)	AT4G00585	0	0	Potra2n12c23702	Potri.012G023400	chr12	127614	127848	Promoter (1-2kb)	AT2G46690.1	0	SAUR-like auxin-responsive protein family
Potra2n14c26921	Potri.014G076300	chr14	4984896	4985264	Promoter (<=1kb)	AT4G00755	0	F-box family protein	Potra2n12c23712	Potri.012G022700	chr12	183993	184337	Promoter (2-3kb)	AT5G51660.1	ATCPSF160,CPSF160	cleavage and polyadenylation specificity factor 160
Potra2n14c27080	Potri.014G094100	chr14	6137656	6137929	Promoter (2-3kb)	AT4G01130	0	GDSL-like Lipase/Acylhydrolase superfamily protein	Potra2n12c23712	Potri.012G022700	chr12	184822	185129	Promoter (3-4kb)	AT5G51660.1	ATCPSF160,CPSF160	cleavage and polyadenylation specificity factor 160
Potra2n14c27070	Potri.014G092500	chr14	6039237	6039504	Promoter (<=1kb)	AT4G01210	0	glycosyl transferase family 1 protein	Potra2n12c23768	Potri.012G006300	chr12	1129191	1129670	Distal Intergenic	AT5G24530.1	DMR6	2-oxoglutarate (2OG) and Fe(II)-dependent oxygenase superfamily protein
Potra2n2c5026	Potri.002G154600	chr2	12314500	12315390	Promoter (2-3kb)	AT4G01310	0	Ribosomal L5P family protein	Potra2n12c23769	Potri.012G006100	chr12	1154447	1154783	Promoter (3-4kb)	AT5G24520.2	ATTTG1,TTG,TTG1,URM23	Transducin/WD40 repeat-like superfamily protein
Potra2n2c4725	Potri.014G111000	chr2	9566357	9566712	Promoter (<=1kb)	AT4G01670	0	0	Potra2n12c23772	Potri.012G004000	chr12	1191209	1191464	Promoter (<=1kb)	AT4G27870.1	0	Vacuolar iron transporter (VIT) family protein
Potra2n14c27241	Potri.014G111800	chr14	7556813	7557443	Promoter (2-3kb)	AT4G01700	0	Chitinase family protein	Potra2n12c23776	Potri.012G004500	chr12	1209496	1209728	Promoter (2-3kb)	AT5G24660.1	LSU2	response to low sulfur 2
Potra2n2c4674	Potri.002G191200	chr2	9033116	9033438	Promoter (2-3kb)	AT4G01897	0	0	Potra2n12c23780	Potri.012G004900	chr12	1228319	1228548	Promoter (<=1kb)	AT3G49550.1	0	0
Potra2n8c18452	Potri.008G198000	chr8	13786325	13786674	Promoter (2-3kb)	AT4G02040	0	0	Potra2n12c23782	Potri.012G005100	chr12	1242426	1242711	Promoter (<=1kb)	AT1G18010.1	0	Major facilitator superfamily protein
Potra2n14c26518	Potri.014G026100	chr14	1555641	1555997	3' UTR	AT4G02630	0	Protein kinase superfamily protein	Potra2n12c23793	Potri.012G020500	chr12	2153333	2153558	Promoter (2-3kb)	AT4G27720.1	0	Major facilitator superfamily protein
Potra2n5c11591	Potri.005G139500	chr5	10673784	10674596	Promoter (1-2kb)	AT4G02630	0	Protein kinase superfamily protein	Potra2n12c23853	Potri.012G014500	chr12	2600366	2600799	Promoter (3-4kb)	AT3G49220.1	0	Plant invertase/pectin methylesterase inhibitor superfamily
Potra2n2c5981	Potri.002G050900	chr2	20047567	20047863	Promoter (1-2kb)	AT4G02715	0	0	Potra2n12c23853	Potri.012G014500	chr12	2603595	2603925	Promoter (<=1kb)	AT3G49220.1	0	Plant invertase/pectin methylesterase inhibitor superfamily
Potra2n14c27497	Potri.014G137700	chr14	9423639	9423940	Promoter (1-2kb)	AT4G02940	0	oxidoreductase, 2OG-Fe(II) oxygenase family protein	Potra2n12c23854	Potri.012G014300	chr12	2615840	2616283	Distal Intergenic	AT3G06240.1	0	F-box family protein
Potra2n14c27497	Potri.014G137700	chr14	9427307	9427635	Promoter (1-2kb)	AT4G02940	0	oxidoreductase, 2OG-Fe(II) oxygenase family protein	Potra2n12c23857		chr12	2641181	2641816	Promoter (<=1kb)
Potra2n14c27497	Potri.014G137700	chr14	9428436	9428840	Promoter (2-3kb)	AT4G02940	0	oxidoreductase, 2OG-Fe(II) oxygenase family protein	Potra2n12c23858	Potri.012G014000	chr12	2654485	2654831	Distal Intergenic	AT5G53420.1	0	CCT motif family protein
Potra2n14c27466	Potri.014G135400	chr14	9148860	9149168	Distal Intergenic	AT4G03150	0	0	Potra2n12c23863	Potri.012G013700	chr12	2698363	2698661	Promoter (<=1kb)	AT4G01500.1	NGA4	AP2/B3-like transcriptional factor family protein
Potra2n14c27466	Potri.014G135400	chr14	9150224	9150524	Distal Intergenic	AT4G03150	0	0	Potra2n12c23871		chr12	2772791	2773307	Promoter (<=1kb)
Potra2n4c8784	Potri.004G044200	chr4	3203296	3203781	Promoter (<=1kb)	AT4G04960	0	Concanavalin A-like lectin protein kinase family protein	Potra2n12c23895		chr12	3070197	3070444	Promoter (1-2kb)
Potra2n4c8676	Potri.004G032200	chr4	2185339	2185650	Promoter (<=1kb)	AT4G05150	0	Octicosapeptide/Phox/Bem1p family protein	Potra2n12c23899	Potri.012G012400	chr12	3109921	3110305	Promoter (1-2kb)	0	0	0
Potra2n4c8615	Potri.004G023300	chr4	1574310	1574905	Promoter (<=1kb)	AT4G05220	0	Late embryogenesis abundant (LEA) hydroxyproline-rich glycoprotein family	Potra2n12c23912	Potri.012G011700	chr12	3285890	3286230	Distal Intergenic	AT5G53460.3	GLT1	NADH-dependent glutamate synthase 1
Potra2n14c26491	Potri.014G023800	chr14	1344457	1345305	Promoter (2-3kb)	AT4G07390	0	Mannose-P-dolichol utilization defect 1 protein	Potra2n12c23912	Potri.012G011700	chr12	3290701	3291025	Promoter (<=1kb)	AT5G53460.3	GLT1	NADH-dependent glutamate synthase 1
Potra2n2c5619	Potri.002G087400	chr2	17335947	17336318	Promoter (3-4kb)	AT4G08210	0	Pentatricopeptide repeat (PPR-like) superfamily protein	Potra2n12c23920	Potri.012G002700	chr12	3353270	3353571	Distal Intergenic	AT2G29380.1	HAI3	highly ABA-induced PP2C gene 3
Potra2n5c11321	Potri.005G172300	chr5	7020903	7021159	Distal Intergenic	AT4G08460	0	Protein of unknown function (DUF1644)	Potra2n12c23969	Potri.012G031700	chr12	3686078	3686339	Distal Intergenic	AT5G24110.1	ATWRKY30,WRKY30	WRKY DNA-binding protein 30
Potra2n200s34922	Potri.019G120700	scaffold200	47474	47896	Distal Intergenic	AT4G08850	0	Protein kinase family protein with leucine-rich repeat domain	Potra2n12c23980	Potri.010G213500	chr12	3756993	3757269	Promoter (<=1kb)	0	0	0
Potra2n2c5496	Potri.005G161000	chr2	16248087	16248876	3' UTR	AT4G09040	0	RNA-binding (RRM/RBD/RNP motifs) family protein	Potra2n12c23983	Potri.012G032900	chr12	3786027	3786253	Promoter (<=1kb)	AT4G27950.1	CRF4	cytokinin response factor 4
Potra2n1c3805	Potri.001G451900	chr1	49855373	49855693	Distal Intergenic	AT4G10490	0	2-oxoglutarate (2OG) and Fe(II)-dependent oxygenase superfamily protein	Potra2n12c24005	Potri.012G035200	chr12	3970007	3970278	Promoter (<=1kb)	AT5G52900.1	0	0
Potra2n15c28493	Potri.015G080200	chr15	4569476	4569746	Promoter (1-2kb)	AT4G10790	0	UBX domain-containing protein	Potra2n12c24005	Potri.012G035200	chr12	3975810	3976156	Distal Intergenic	AT5G52900.1	0	0
Potra2n3c7189	Potri.003G144700	chr3	6229989	6230506	Promoter (2-3kb)	AT4G10800	0	0	Potra2n12c24006		chr12	3983541	3983833	Promoter (1-2kb)
Potra2n1c941	Potri.001G111100	chr1	9490663	9491127	Distal Intergenic	AT4G11790	0	Pleckstrin homology (PH) domain superfamily protein	Potra2n12c24011	Potri.012G035800	chr12	4049013	4049306	Promoter (<=1kb)	AT3G16520.3	UGT88A1	UDP-glucosyl transferase 88A1
Potra2n1c954	Potri.001G112300	chr1	9601935	9602273	3' UTR	AT4G11860	0	Protein of unknown function (DUF544)	Potra2n12c24052	Potri.012G040200	chr12	4414655	4414885	Distal Intergenic	AT2G01940.1	ATIDD15,SGR5	C2H2-like zinc finger protein
Potra2n1c985	Potri.001G115500	chr1	9885907	9886575	Distal Intergenic	AT4G12060	0	Double Clp-N motif protein	Potra2n12c24068	Potri.012G041800	chr12	4558853	4559545	Distal Intergenic	AT1G73480.1	0	alpha/beta-Hydrolases superfamily protein
Potra2n3c6879	Potri.003G177900	chr3	3877085	3877385	Distal Intergenic	AT4G13690	0	0	Potra2n12c24069	Potri.012G041900	chr12	4565068	4565346	Promoter (1-2kb)	AT1G68090.1	ANN5,ANNAT5	annexin 5
Potra2n1c426	Potri.001G052400	chr1	4712327	4712691	Promoter (1-2kb)	AT4G13720	0	Inosine triphosphate pyrophosphatase family protein	Potra2n12c24079	Potri.012G043000	chr12	4660142	4660383	Distal Intergenic	AT3G02850.1	SKOR	STELAR K+ outward rectifier
Potra2n10c21816	Potri.010G070600	chr10	12345024	12345368	Distal Intergenic	AT4G14350	0	AGC (cAMP-dependent, cGMP-dependent and protein kinase C) kinase family protein	Potra2n12c24088		chr12	4750134	4750405	Distal Intergenic
Potra2n8c18151	Potri.008G164800	chr8	11151140	11151599	Promoter (2-3kb)	AT4G14450	0	0	Potra2n12c24088		chr12	4762258	4762735	Promoter (2-3kb)
Potra2n10c21723	Potri.010G082500	chr10	11409539	11409802	Distal Intergenic	AT4G14746	0	0	Potra2n12c24088		chr12	4763348	4763721	Promoter (3-4kb)
Potra2n10c21696	Potri.010G086000	chr10	11170497	11170893	Distal Intergenic	AT4G14819	0	Protein of unknown function (DUF1677)	Potra2n12c24094	Potri.012G044900	chr12	4867131	4867764	Distal Intergenic	AT3G17860.1	JAI3,JAZ3,TIFY6B	jasmonate-zim-domain protein 3
Potra2n1c2299	Potri.001G266200	chr1	27365972	27366237	Distal Intergenic	AT4G15030	0	0	Potra2n12c24094	Potri.012G044900	chr12	4876181	4876584	Promoter (<=1kb)	AT3G17860.1	JAI3,JAZ3,TIFY6B	jasmonate-zim-domain protein 3
Potra2n8c18465	Potri.008G199200	chr8	13922570	13922878	Promoter (<=1kb)	AT4G15470	0	Bax inhibitor-1 family protein	Potra2n12c24102	Potri.012G045700	chr12	4933137	4933388	Promoter (2-3kb)	AT3G17950.1	0	0
Potra2n8c18514	Potri.008G205100	chr8	14784496	14784761	Promoter (<=1kb)	AT4G15630	0	Uncharacterised protein family (UPF0497)	Potra2n12c24120	Potri.012G047400	chr12	5122072	5122384	Distal Intergenic	AT1G48600.2	AtPMEAMT,PMEAMT	S-adenosyl-L-methionine-dependent methyltransferases superfamily protein
Potra2n475s35759	Potri.010G010700	scaffold475	15478	15855	Promoter (2-3kb)	AT4G15960	0	alpha/beta-Hydrolases superfamily protein	Potra2n12c24120	Potri.012G047400	chr12	5133346	5133694	Promoter (<=1kb)	AT1G48600.2	AtPMEAMT,PMEAMT	S-adenosyl-L-methionine-dependent methyltransferases superfamily protein
Potra2n6c15212	Potri.006G019200	chr6	22505421	22505953	Promoter (<=1kb)	AT4G16380	0	Heavy metal transport/detoxification superfamily protein	Potra2n12c24122	Potri.012G047700	chr12	5151382	5151701	Promoter (<=1kb)	AT3G18010.1	WOX1	WUSCHEL related homeobox 1
Potra2n6c15220	Potri.006G019100	chr6	22571135	22571402	Promoter (<=1kb)	AT4G16380	0	Heavy metal transport/detoxification superfamily protein	Potra2n12c24139	Potri.012G052400	chr12	5390480	5390702	Distal Intergenic	AT1G15125.1	0	S-adenosyl-L-methionine-dependent methyltransferases superfamily protein
Potra2n6c15224	Potri.006G018900	chr6	22656331	22656588	Promoter (1-2kb)	AT4G16380	0	Heavy metal transport/detoxification superfamily protein	Potra2n12c24139	Potri.012G052400	chr12	5397681	5398054	Distal Intergenic	AT1G15125.1	0	S-adenosyl-L-methionine-dependent methyltransferases superfamily protein
Potra2n16c29310	Potri.016G009600	chr16	446996	447270	Distal Intergenic	AT4G16450	0	0	Potra2n12c24176	Potri.012G055600	chr12	5804745	5805131	3' UTR	AT1G68320.1	AtMYB62,BW62B,BW62C,MYB62	myb domain protein 62
Potra2n6c15258	Potri.006G015100	chr6	22834527	22834966	Distal Intergenic	AT4G16490	0	ARM repeat superfamily protein	Potra2n12c24199	Potri.012G058000	chr12	6091277	6091667	Distal Intergenic	AT1G68710.1	0	ATPase E1-E2 type family protein / haloacid dehalogenase-like hydrolase family protein
Potra2n1c1285	Potri.001G148700	chr1	12976906	12977239	Distal Intergenic	AT4G17670	0	Protein of unknown function (DUF581)	Potra2n12c24208	Potri.012G059100	chr12	6178041	6178391	Promoter (<=1kb)	AT1G48960.1	0	Adenine nucleotide alpha hydrolases-like superfamily protein
Potra2n1c1285	Potri.001G148700	chr1	12982039	12982343	Distal Intergenic	AT4G17670	0	Protein of unknown function (DUF581)	Potra2n12c24213	Potri.012G059500	chr12	6236106	6236371	Distal Intergenic	AT1G49000.1	0	0
Potra2n1c1285	Potri.001G148700	chr1	12987897	12988339	Promoter (2-3kb)	AT4G17670	0	Protein of unknown function (DUF581)	Potra2n12c24215	Potri.012G059800	chr12	6287057	6287345	Promoter (<=1kb)	0	0	0
Potra2n1c1285	Potri.001G148700	chr1	12988942	12989380	Promoter (1-2kb)	AT4G17670	0	Protein of unknown function (DUF581)	Potra2n12c24216	Potri.012G059900	chr12	6306707	6307698	Promoter (<=1kb)	AT3G18550.2	ATTCP18,BRC1,TCP18	TCP family transcription factor
Potra2n1c1285	Potri.001G148700	chr1	12991196	12991643	Promoter (<=1kb)	AT4G17670	0	Protein of unknown function (DUF581)	Potra2n12c24313	Potri.012G070700	chr12	7873562	7873989	Promoter (<=1kb)	AT1G69850.1	ATNRT1:2,NRT1:2,NTL1	nitrate transporter 1:2
Potra2n3c7758	Potri.003G085700	chr3	11032615	11033031	Promoter (3-4kb)	AT4G17670	0	Protein of unknown function (DUF581)	Potra2n12c24314	Potri.012G070800	chr12	7886087	7886390	Promoter (<=1kb)
Potra2n3c7758	Potri.003G085700	chr3	11033467	11033917	Promoter (2-3kb)	AT4G17670	0	Protein of unknown function (DUF581)	Potra2n12c24315	Potri.012G070900	chr12	7906339	7907163	Distal Intergenic	AT3G01470.1	ATHB-1,ATHB1,HAT5,HB-1,HD-ZIP-1	homeobox 1
Potra2n3c7758	Potri.003G085700	chr3	11036089	11036488	Promoter (<=1kb)	AT4G17670	0	Protein of unknown function (DUF581)	Potra2n12c24322		chr12	7973444	7973665	Promoter (<=1kb)
Potra2n3c7758	Potri.003G085700	chr3	11037827	11038341	Promoter (1-2kb)	AT4G17670	0	Protein of unknown function (DUF581)	Potra2n12c24342	Potri.012G073900	chr12	8160787	8161211	Promoter (<=1kb)	AT1G19000.2	0	Homeodomain-like superfamily protein
Potra2n1c1197	Potri.001G140200	chr1	12093890	12094290	Promoter (<=1kb)	AT4G17790	0	SNARE associated Golgi protein family	Potra2n12c24342	Potri.012G073900	chr12	8163106	8163550	Promoter (1-2kb)	AT1G19000.2	0	Homeodomain-like superfamily protein
Potra2n1c1223	Potri.001G142800	chr1	12352275	12352708	Promoter (2-3kb)	AT4G17800	0	Predicted AT-hook DNA-binding family protein	Potra2n12c24342	Potri.012G073900	chr12	8169940	8170258	Distal Intergenic	AT1G19000.2	0	Homeodomain-like superfamily protein
Potra2n3c7697	Potri.003G091300	chr3	10472753	10473286	Distal Intergenic	AT4G17800	0	Predicted AT-hook DNA-binding family protein	Potra2n12c24369	Potri.012G076900	chr12	8419691	8419967	Promoter (<=1kb)	0	0	0
Potra2n3c7699	Potri.003G091100	chr3	10510734	10511415	Distal Intergenic	AT4G17830	0	Peptidase M20/M25/M40 family protein	Potra2n12c24373	Potri.012G077300	chr12	8454756	8454987	Promoter (<=1kb)	AT5G50090.1	0	0
Potra2n3c7682	Potri.003G092800	chr3	10311879	10312269	Promoter (2-3kb)	AT4G17900	0	PLATZ transcription factor family protein	Potra2n12c24373	Potri.012G077300	chr12	8457232	8457478	Promoter (3-4kb)	AT5G50090.1	0	0
Potra2n3c7682	Potri.003G092800	chr3	10324383	10324723	Distal Intergenic	AT4G17900	0	PLATZ transcription factor family protein	Potra2n12c24374	Potri.012G077400	chr12	8464404	8464698	3' UTR	AT5G62890.3	0	Xanthine/uracil permease family protein
Potra2n1c1200	Potri.001G140500	chr1	12108194	12108500	Promoter (<=1kb)	AT4G17940	0	Tetratricopeptide repeat (TPR)-like superfamily protein	Potra2n12c24374	Potri.012G077400	chr12	8472316	8472640	Promoter (<=1kb)	AT5G62890.3	0	Xanthine/uracil permease family protein
Potra2n1c1200	Potri.001G140500	chr1	12110515	12110796	Promoter (1-2kb)	AT4G17940	0	Tetratricopeptide repeat (TPR)-like superfamily protein	Potra2n12c24374	Potri.012G077400	chr12	8479128	8479496	Distal Intergenic	AT5G62890.3	0	Xanthine/uracil permease family protein
Potra2n1c1260	Potri.001G146400	chr1	12701734	12702043	Distal Intergenic	AT4G18030	0	S-adenosyl-L-methionine-dependent methyltransferases superfamily protein	Potra2n12c24375	Potri.012G077700	chr12	8500146	8500569	Promoter (<=1kb)	AT3G48050.2	0	BAH domain ;TFIIS helical bundle-like domain
Potra2n1c1260	Potri.001G146400	chr1	12709614	12710093	3' UTR	AT4G18030	0	S-adenosyl-L-methionine-dependent methyltransferases superfamily protein	Potra2n12c24375	Potri.012G077700	chr12	8510264	8510678	3' UTR	AT3G48050.2	0	BAH domain ;TFIIS helical bundle-like domain
Potra2n2c5583	Potri.005G170300	chr2	16992053	16992325	Promoter (1-2kb)	AT4G18520	0	Pentatricopeptide repeat (PPR) superfamily protein	Potra2n12c24382	Potri.012G078500	chr12	8592471	8592779	Promoter (1-2kb)	AT1G23870.1	ATTPS9,TPS9	trehalose-phosphatase/synthase 9
Potra2n19c33943	Potri.019G053000	chr19	8399466	8399793	Promoter (<=1kb)	AT4G18530	0	Protein of unknown function (DUF707)	Potra2n12c24385	Potri.012G078900	chr12	8645057	8645462	Promoter (<=1kb)	AT1G60190.1	0	ARM repeat superfamily protein
Potra2n4c8971	Potri.004G061700	chr4	5048831	5049654	Distal Intergenic	AT4G18820	0	AAA-type ATPase family protein	Potra2n12c24388	Potri.012G079200	chr12	8693184	8693699	Promoter (1-2kb)	AT1G70370.2	PG2	polygalacturonase 2
Potra2n4c10483	Potri.004G236300	chr4	20634174	20634505	Promoter (1-2kb)	AT4G19190	0	zinc knuckle (CCHC-type) family protein	Potra2n12c24393	Potri.012G080000	chr12	8761462	8761704	Promoter (2-3kb)	AT1G62400.1	HT1	Protein kinase superfamily protein
Potra2n14c26617	Potri.014G039000	chr14	2478552	2479422	Promoter (<=1kb)	AT4G19390	0	Uncharacterised protein family (UPF0114)	Potra2n12c24393	Potri.012G080000	chr12	8764281	8764612	Promoter (<=1kb)	AT1G62400.1	HT1	Protein kinase superfamily protein
Potra2n1c1107	Potri.001G128200	chr1	11096451	11096807	Promoter (<=1kb)	AT4G19450	0	Major facilitator superfamily protein	Potra2n12c24396	Potri.012G080200	chr12	8793319	8793676	Distal Intergenic	AT3G57430.1	OTP84	Tetratricopeptide repeat (TPR)-like superfamily protein
Potra2n3c7079	Potri.003G157800	chr3	5376900	5377285	Distal Intergenic	AT4G20310	0	Peptidase M50 family protein	Potra2n12c24402	Potri.012G081000	chr12	8859768	8860062	Promoter (2-3kb)	AT1G70420.1	0	Protein of unknown function (DUF1645)
Potra2n3c7079	Potri.003G157800	chr3	5377942	5378374	Distal Intergenic	AT4G20310	0	Peptidase M50 family protein	Potra2n12c24404	Potri.012G081300	chr12	8885698	8885923	Distal Intergenic	AT5G62940.1	DOF5.6,HCA2	Dof-type zinc finger DNA-binding family protein
Potra2n1c904	Potri.001G107500	chr1	9209397	9209712	Distal Intergenic	AT4G20330	0	Transcription initiation factor TFIIE, beta subunit	Potra2n12c24404	Potri.012G081300	chr12	8887445	8887790	Distal Intergenic	AT5G62940.1	DOF5.6,HCA2	Dof-type zinc finger DNA-binding family protein
Potra2n15c28549	Potri.015G074500	chr15	5171387	5172630	Distal Intergenic	AT4G20970	0	basic helix-loop-helix (bHLH) DNA-binding superfamily protein	Potra2n12c24404	Potri.012G081300	chr12	8898187	8898772	Promoter (<=1kb)	AT5G62940.1	DOF5.6,HCA2	Dof-type zinc finger DNA-binding family protein
Potra2n15c28549	Potri.015G074500	chr15	5184021	5184585	Promoter (<=1kb)	AT4G20970	0	basic helix-loop-helix (bHLH) DNA-binding superfamily protein	Potra2n12c24416	Potri.012G084600	chr12	9262607	9263337	Distal Intergenic	AT1G55150.1	0	DEA(D/H)-box RNA helicase family protein
Potra2n4c8786	Potri.004G044400	chr4	3226634	3227249	Promoter (1-2kb)	AT4G20970	0	basic helix-loop-helix (bHLH) DNA-binding superfamily protein	Potra2n12c24421	Potri.012G084900	chr12	9297281	9297714	Distal Intergenic	AT1G15530.1	0	Concanavalin A-like lectin protein kinase family protein
Potra2n15c28896	Potri.015G034900	chr15	9836675	9837177	Promoter (2-3kb)	AT4G21065	0	Tetratricopeptide repeat (TPR)-like superfamily protein	Potra2n12c24422	Potri.012G085000	chr12	9301639	9301859	Distal Intergenic	AT5G63130.1	0	Octicosapeptide/Phox/Bem1p family protein
Potra2n15c28896	Potri.015G034900	chr15	9837892	9838220	Promoter (1-2kb)	AT4G21065	0	Tetratricopeptide repeat (TPR)-like superfamily protein	Potra2n12c24442	Potri.012G087100	chr12	9414488	9414870	Promoter (<=1kb)	AT1G23380.1	KNAT6,KNAT6L,KNAT6S	KNOTTED1-like homeobox gene 6
Potra2n124s34601	Potri.011G026900	scaffold124	207114	207427	Distal Intergenic	AT4G21215	0	0	Potra2n12c24449	Potri.012G088100	chr12	9524759	9525131	Promoter (3-4kb)	AT5G56040.2	0	Leucine-rich receptor-like protein kinase family protein
Potra2n1c2525	Potri.004G039000	chr1	30075890	30076466	Promoter (1-2kb)	AT4G21660	0	proline-rich spliceosome-associated (PSP) family protein	Potra2n12c24451	Potri.012G088300	chr12	9539590	9539825	Exon (Potra2n12c24451.1/Potra2n12c24451, exon 7 of 7)	AT5G50150.1	0	Protein of Unknown Function (DUF239)
Potra2n4c8441	Potri.004G003900	chr4	213956	214481	Promoter (2-3kb)	AT4G22190	0	0	Potra2n12c24459		chr12	9641336	9641831	Promoter (<=1kb)
Potra2n4c8441	Potri.004G003900	chr4	215609	215926	Promoter (1-2kb)	AT4G22190	0	0	Potra2n12c24484	Potri.012G090800	chr12	9820428	9820681	Promoter (<=1kb)	AT4G24760.1	0	alpha/beta-Hydrolases superfamily protein
Potra2n4c8441	Potri.004G003900	chr4	216239	216515	Promoter (<=1kb)	AT4G22190	0	0	Potra2n12c24489	Potri.012G091200	chr12	9852501	9852825	3' UTR	AT5G63160.1	BT1	BTB and TAZ domain protein 1
Potra2n148s34721	Potri.011G015500	scaffold148	10319	11240	Distal Intergenic	AT4G22190	0	0	Potra2n12c24493	Potri.012G091700	chr12	9899137	9899626	Promoter (<=1kb)	AT4G24790.2	0	AAA-type ATPase family protein
Potra2n1c977	Potri.001G114600	chr1	9804828	9805105	Promoter (<=1kb)	AT4G22850	0	SNARE associated Golgi protein family	Potra2n12c24528	Potri.012G097600	chr12	10319231	10319466	Promoter (<=1kb)	AT1G67340.1	0	HCP-like superfamily protein with MYND-type zinc finger
Potra2n3c7442	Potri.003G117400	chr3	8157039	8157311	Promoter (2-3kb)	AT4G22850	0	SNARE associated Golgi protein family	Potra2n12c24531	Potri.012G097900	chr12	10345616	10345911	Distal Intergenic
Potra2n12c24816	Potri.012G133500	chr12	12902642	12903099	Distal Intergenic	AT4G23030	0	MATE efflux family protein	Potra2n12c24531	Potri.012G097900	chr12	10351377	10351634	Promoter (1-2kb)
Potra2n1c870	Potri.001G103800	chr1	8924713	8924998	Distal Intergenic	AT4G23330	0	0	Potra2n12c24568	Potri.012G101500	chr12	10592934	10593284	Distal Intergenic	AT1G08510.1	FATB	fatty acyl-ACP thioesterases B
Potra2n3c7328	Potri.003G129600	chr3	7335256	7335725	Promoter (<=1kb)	AT4G23440	0	Disease resistance protein (TIR-NBS class)	Potra2n12c24584	Potri.015G101100	chr12	10714081	10714427	Promoter (<=1kb)	AT3G48730.1	GSA2	glutamate-1-semialdehyde 2,1-aminomutase 2
Potra2n3c7328	Potri.003G129600	chr3	7336086	7336517	Promoter (1-2kb)	AT4G23440	0	Disease resistance protein (TIR-NBS class)	Potra2n12c24593	Potri.012G103900	chr12	10792135	10792486	Distal Intergenic	AT5G50860.1	0	Protein kinase superfamily protein
Potra2n1c831	Potri.001G100000	chr1	8570887	8571187	Promoter (<=1kb)	AT4G23500	0	Pectin lyase-like superfamily protein	Potra2n12c24600	Potri.012G104700	chr12	10844702	10844928	Promoter (<=1kb)	AT5G23680.1	0	Sterile alpha motif (SAM) domain-containing protein
Potra2n15c28999	Potri.015G023500	chr15	11068289	11068553	Promoter (1-2kb)	AT4G23740	0	Leucine-rich repeat protein kinase family protein	Potra2n12c24607	Potri.012G105500	chr12	10903842	10904183	Promoter (<=1kb)	AT1G28110.2	SCPL45	serine carboxypeptidase-like 45
Potra2n1c710	Potri.001G086400	chr1	7456438	7456742	Distal Intergenic	AT4G24060	0	Dof-type zinc finger DNA-binding family protein	Potra2n12c24611	Potri.012G106000	chr12	10946504	10946772	Promoter (2-3kb)	AT3G26744.2	ATICE1,ICE1,SCRM	basic helix-loop-helix (bHLH) DNA-binding superfamily protein
Potra2n3c7191	Potri.003G144500	chr3	6254272	6254627	Distal Intergenic	AT4G24060	0	Dof-type zinc finger DNA-binding family protein	Potra2n12c24612	Potri.012G106100	chr12	10962529	10963014	Promoter (<=1kb)	AT5G62000.2	ARF1-BP,ARF2,HSS,ORE14	auxin response factor 2
Potra2n1c694	Potri.001G084500	chr1	7343527	7343835	Promoter (3-4kb)	AT4G24090	0	0	Potra2n12c24612	Potri.012G106100	chr12	10964118	10964422	Promoter (2-3kb)	AT5G62000.2	ARF1-BP,ARF2,HSS,ORE14	auxin response factor 2
Potra2n1c694	Potri.001G084500	chr1	7344792	7345290	Promoter (1-2kb)	AT4G24090	0	0	Potra2n12c24613	Potri.015G105600	chr12	10973729	10973999	Distal Intergenic	AT5G61970.1	0	signal recognition particle-related / SRP-related
Potra2n3c7163	Potri.001G083400	chr3	6058152	6058584	3' UTR	AT4G24140	0	alpha/beta-Hydrolases superfamily protein	Potra2n12c24621		chr12	11088010	11088325	Distal Intergenic
Potra2n2c6198	Potri.002G027300	chr2	21649113	21649453	Distal Intergenic	AT4G24160	0	alpha/beta-Hydrolases superfamily protein	Potra2n12c24622	Potri.012G107100	chr12	11091032	11091565	Distal Intergenic	AT5G61960.1	AML1,ML1	MEI2-like protein 1
Potra2n2c6267	Potri.002G020000	chr2	22161881	22162187	Promoter (3-4kb)	AT4G24200	0	Transcription elongation factor (TFIIS) family protein	Potra2n12c24659	Potri.012G113100	chr12	11355676	11356006	Promoter (<=1kb)	AT1G02170.1	AMC1,ATMC1,ATMCPB1,LOL3,MCP1B	metacaspase 1
Potra2n13c25438	Potri.013G100700	chr13	4743765	4744034	Distal Intergenic	AT4G24340	0	Phosphorylase superfamily protein	Potra2n12c24663	Potri.012G113500	chr12	11377135	11377365	Promoter (1-2kb)	AT5G07440.2	GDH2	glutamate dehydrogenase 2
Potra2n484s35780	Potri.019G050200	scaffold484	36937	37317	Distal Intergenic	AT4G24340	0	Phosphorylase superfamily protein	Potra2n12c24683	Potri.012G116900	chr12	11636717	11637072	Distal Intergenic	AT5G45160.1	0	Root hair defective 3 GTP-binding protein (RHD3)
Potra2n13c25440	Potri.013G100700	chr13	4779545	4779802	Distal Intergenic	AT4G24350	0	Phosphorylase superfamily protein	Potra2n12c24704	Potri.012G119100	chr12	11937159	11938150	Promoter (<=1kb)	AT1G31260.1	ZIP10	zinc transporter 10 precursor
Potra2n13c25440	Potri.013G100700	chr13	4796594	4796890	Distal Intergenic	AT4G24350	0	Phosphorylase superfamily protein	Potra2n12c24704	Potri.012G119100	chr12	11938637	11939814	Promoter (2-3kb)	AT1G31260.1	ZIP10	zinc transporter 10 precursor
Potra2n2c5472	Potri.002G104100	chr2	16021336	16022509	Promoter (<=1kb)	AT4G24610	0	0	Potra2n12c24704	Potri.012G119100	chr12	11940762	11941085	Distal Intergenic	AT1G31260.1	ZIP10	zinc transporter 10 precursor
Potra2n12c24484	Potri.012G090800	chr12	9820354	9820641	Promoter (<=1kb)	AT4G24760	0	alpha/beta-Hydrolases superfamily protein	Potra2n12c24704	Potri.012G119100	chr12	11941695	11942047	Distal Intergenic	AT1G31260.1	ZIP10	zinc transporter 10 precursor
Potra2n12c24490	Potri.012G091500	chr12	9866415	9866869	Distal Intergenic	AT4G24780	0	Pectin lyase-like superfamily protein	Potra2n12c24705	Potri.012G119200	chr12	11948476	11949010	Promoter (<=1kb)	AT5G45100.1	0	SBP (S-ribonuclease binding protein) family protein
Potra2n15c28407	Potri.015G087800	chr15	3954674	3955903	Promoter (1-2kb)	AT4G24780	0	Pectin lyase-like superfamily protein	Potra2n12c24716	Potri.012G120900	chr12	12042271	12042537	Promoter (<=1kb)	AT2G32210.1	0	0
Potra2n15c28407	Potri.015G087800	chr15	3959670	3960445	Promoter (2-3kb)	AT4G24780	0	Pectin lyase-like superfamily protein	Potra2n12c24720	Potri.015G121300	chr12	12065198	12065478	Promoter (<=1kb)	0	0	0
Potra2n15c28407	Potri.015G087800	chr15	3961080	3961640	Distal Intergenic	AT4G24780	0	Pectin lyase-like superfamily protein	Potra2n12c24728	Potri.012G123900	chr12	12169083	12169341	Distal Intergenic	AT3G54950.1	PLA IIIA,PLP7	patatin-like protein 6
Potra2n12c24493	Potri.012G091700	chr12	9899201	9899591	Promoter (<=1kb)	AT4G24790	0	AAA-type ATPase family protein	Potra2n12c24746	Potri.012G126100	chr12	12299846	12300270	Promoter (3-4kb)	AT5G51460.2	ATTPPA	Haloacid dehalogenase-like hydrolase (HAD) superfamily protein
Potra2n15c28401	Potri.015G088400	chr15	3911884	3912219	Promoter (1-2kb)	AT4G24805	0	S-adenosyl-L-methionine-dependent methyltransferases superfamily protein	Potra2n12c24750	Potri.012G126500	chr12	12333492	12333764	Promoter (2-3kb)	AT1G12260.1	ANAC007,EMB2749,NAC007,VND4	NAC 007
Potra2n12c24780	Potri.012G129800	chr12	12548045	12548776	Distal Intergenic	AT4G25370	0	Double Clp-N motif protein	Potra2n12c24758	Potri.012G127500	chr12	12379246	12379503	Promoter (1-2kb)	AT5G62350.1	0	Plant invertase/pectin methylesterase inhibitor superfamily protein
Potra2n18c32429	Potri.T093600	chr18	3842226	3842607	Promoter (<=1kb)	AT4G25780	0	CAP (Cysteine-rich secretory proteins, Antigen 5, and Pathogenesis-related 1 protein) superfamily protein	Potra2n12c24760	Potri.012G127700	chr12	12396819	12397253	Promoter (<=1kb)	AT4G12350.1	AtMYB42,MYB42	myb domain protein 42
Potra2n11c22703	Potri.011G129400	chr11	3095485	3096260	Distal Intergenic	AT4G27270	0	Quinone reductase family protein	Potra2n12c24764	Potri.012G128100	chr12	12435033	12435280	Promoter (3-4kb)	AT5G51550.1	EXL3	EXORDIUM like 3
Potra2n1c3571	Potri.001G414600	chr1	44722644	44722907	Distal Intergenic	AT4G27280	0	Calcium-binding EF-hand family protein	Potra2n12c24765		chr12	12438563	12439388	Promoter (<=1kb)
Potra2n11c22713	Potri.T022600	chr11	3305599	3306082	Promoter (<=1kb)	AT4G27290	0	S-locus lectin protein kinase family protein	Potra2n12c24766	Potri.012G128200	chr12	12441423	12441806	Promoter (<=1kb)	AT1G02000.1	GAE2	UDP-D-glucuronate 4-epimerase 2
Potra2n11c22780	Potri.011G122100	chr11	3924909	3925331	Distal Intergenic	AT4G27450	0	Aluminium induced protein with YGL and LRDR motifs	Potra2n12c24768	Potri.012G128600	chr12	12459298	12459718	Promoter (<=1kb)	AT4G00100.1	ATRPS13A,PFL2,RPS13,RPS13A	ribosomal protein S13A
Potra2n11c23355	Potri.011G049900	chr11	12327040	12327446	Promoter (<=1kb)	AT4G27450	0	Aluminium induced protein with YGL and LRDR motifs	Potra2n12c24771	Potri.012G128900	chr12	12478133	12478442	Promoter (1-2kb)	AT5G62280.1	0	Protein of unknown function (DUF1442)
Potra2n15c29118	Potri.015G011900	chr15	12089340	12089628	Promoter (<=1kb)	AT4G27810	0	0	Potra2n12c24773	Potri.012G129100	chr12	12487288	12487553	Promoter (2-3kb)
Potra2n12c23772	Potri.012G004000	chr12	1190698	1191353	Promoter (<=1kb)	AT4G27870	0	Vacuolar iron transporter (VIT) family protein	Potra2n12c24816	Potri.012G133500	chr12	12902643	12903091	Distal Intergenic	AT4G23030.1	0	MATE efflux family protein
Potra2n19c33378	Potri.019G116300	chr19	1057307	1057607	Promoter (<=1kb)	AT4G28240	0	Wound-responsive family protein	Potra2n12c24843	Potri.012G136200	chr12	13074875	13075119	Promoter (3-4kb)	AT5G52120.1	AtPP2-A14,PP2-A14	phloem protein 2-A14
Potra2n19c33378	Potri.019G116300	chr19	1058227	1058507	Promoter (<=1kb)	AT4G28240	0	Wound-responsive family protein	Potra2n12c24853	Potri.012G137500	chr12	13141947	13142206	Promoter (2-3kb)	AT4G38180.1	FRS5	FAR1-related sequence 5
Potra2n6c14633	Potri.006G081400	chr6	17701149	17701575	Promoter (<=1kb)	AT4G28400	0	Protein phosphatase 2C family protein	Potra2n12c24855	Potri.017G125800	chr12	13168064	13168330	Promoter (<=1kb)	AT1G66370.1	AtMYB113,MYB113	myb domain protein 113
Potra2n18c32551	Potri.018G083800	chr18	5232239	5232563	Distal Intergenic	AT4G28830	0	S-adenosyl-L-methionine-dependent methyltransferases superfamily protein	Potra2n12c24856	Potri.017G125800	chr12	13173971	13174211	Promoter (1-2kb)	AT1G66370.1	AtMYB113,MYB113	myb domain protein 113
Potra2n18c32523	Potri.018G086500	chr18	4974806	4975196	Promoter (1-2kb)	AT4G29110	0	0	Potra2n12c24858	Potri.017G126000	chr12	13194546	13194799	Promoter (3-4kb)	AT1G66370.1	AtMYB113,MYB113	myb domain protein 113
Potra2n8c16695	Potri.T176700	chr8	295323	295642	Promoter (3-4kb)	AT4G29905	0	0	Potra2n12c24916		chr12	13570037	13570358	Promoter (<=1kb)
Potra2n6c13799	Potri.006G177000	chr6	8372709	8373006	Promoter (<=1kb)	AT4G30410	0	sequence-specific DNA binding transcription factors	Potra2n12c24917	Potri.012G144000	chr12	13573382	13573633	Promoter (<=1kb)	AT1G02260.1	0	Divalent ion symporter
Potra2n18c32349	Potri.018G102800	chr18	3189612	3189934	Promoter (1-2kb)	AT4G30780	0	0	Potra2n12c24917	Potri.012G144000	chr12	13576817	13577067	Promoter (3-4kb)	AT1G02260.1	0	Divalent ion symporter
Potra2n6c13765	Potri.006G180500	chr6	8002655	8002968	Promoter (<=1kb)	AT4G30780	0	0	Potra2n12c24919	Potri.012G144300	chr12	13582483	13583142	Promoter (<=1kb)	AT5G52440.1	HCF106	Bacterial sec-independent translocation protein mttA/Hcf106
Potra2n6c12851	Potri.006G278900	chr6	293659	293967	Promoter (<=1kb)	AT4G31310	0	AIG2-like (avirulence induced gene) family protein	Potra2n12c24922	Potri.012G144600	chr12	13602268	13602511	Promoter (<=1kb)	AT5G23950.1	0	Calcium-dependent lipid-binding (CaLB domain) family protein
Potra2n1c352	Potri.001G043000	chr1	3488382	3488713	Distal Intergenic	AT4G31860	0	Protein phosphatase 2C family protein	Potra2n13c24929	Potri.013G161600	chr13	19961	20409	Promoter (<=1kb)	AT4G20350.2	0	oxidoreductases
Potra2n6c13010	Potri.006G260000	chr6	1582234	1582524	Distal Intergenic	AT4G32020	0	0	Potra2n13c24940	Potri.013G159200	chr13	88904	89213	Promoter (3-4kb)	AT1G06840.1	0	Leucine-rich repeat protein kinase family protein
Potra2n18c33059	Potri.018G023400	chr18	11656700	11657010	Distal Intergenic	AT4G32060	0	calcium-binding EF hand family protein	Potra2n13c24944	Potri.013G159800	chr13	118706	119343	Promoter (<=1kb)	AT2G38610.1	0	RNA-binding KH domain-containing protein
Potra2n18c32163	Potri.018G127400	chr18	1636674	1636939	Promoter (1-2kb)	AT4G32272	0	Nucleotide/sugar transporter family protein	Potra2n13c24949	Potri.013G159000	chr13	147106	147332	Promoter (<=1kb)	AT2G30520.1	RPT2	Phototropic-responsive NPH3 family protein
Potra2n6c14781	Potri.006G066900	chr6	18805477	18805843	3' UTR	AT4G32285	0	ENTH/ANTH/VHS superfamily protein	Potra2n13c24952	Potri.013G158500	chr13	167078	167374	Promoter (<=1kb)	AT4G27950.1	CRF4	cytokinin response factor 4
Potra2n6c13062	Potri.006G254800	chr6	1938640	1939362	Promoter (1-2kb)	AT4G32290	0	Core-2/I-branching beta-1,6-N-acetylglucosaminyltransferase family protein	Potra2n13c24952	Potri.013G158500	chr13	171949	172176	3' UTR	AT4G27950.1	CRF4	cytokinin response factor 4
Potra2n18c33021	Potri.018G027100	chr18	11362384	11362713	Promoter (3-4kb)	AT4G32295	0	0	Potra2n13c24953	Potri.013G158400	chr13	175149	175584	Distal Intergenic	AT5G20920.3	EIF2 BETA,EMB1401	eukaryotic translation initiation factor 2 beta subunit
Potra2n18c33021	Potri.018G027100	chr18	11373479	11373773	Distal Intergenic	AT4G32295	0	0	Potra2n13c24963	Potri.013G157500	chr13	237811	238188	Distal Intergenic	AT2G30470.1	HSI2,VAL1	high-level expression of sugar-inducible gene 2
Potra2n6c13063	Potri.006G254700	chr6	1941132	1941516	Promoter (<=1kb)	AT4G32295	0	0	Potra2n13c24964	Potri.013G157200	chr13	252194	252507	Promoter (2-3kb)	AT4G39950.1	CYP79B2	cytochrome P450, family 79, subfamily B, polypeptide 2
Potra2n6c13063	Potri.006G254700	chr6	1944318	1944681	Promoter (3-4kb)	AT4G32295	0	0	Potra2n13c24966	Potri.013G157300	chr13	283721	283981	Promoter (1-2kb)	AT4G39950.1	CYP79B2	cytochrome P450, family 79, subfamily B, polypeptide 2
Potra2n6c13065	Potri.006G254400	chr6	1959718	1959997	Distal Intergenic	AT4G32330	0	TPX2 (targeting protein for Xklp2) protein family	Potra2n13c24984	Potri.013G155500	chr13	387808	388118	Promoter (1-2kb)	AT2G30370.1	CHAL,EPFL6	allergen-related
Potra2n11c23326	Potri.011G053300	chr11	12013636	12013956	Distal Intergenic	AT4G32480	0	Protein of unknown function (DUF506)	Potra2n13c24990	Potri.013G154900	chr13	416250	416488	Promoter (2-3kb)	AT3G51620.2	0	PAP/OAS1 substrate-binding domain superfamily
Potra2n11c23326	Potri.011G053300	chr11	12030697	12031116	Exon (Potra2n11c23327.4/Potra2n11c23327, exon 2 of 2)	AT4G32480	0	Protein of unknown function (DUF506)	Potra2n13c24991	Potri.013G154800	chr13	434409	434748	Distal Intergenic	AT1G06890.1	0	nodulin MtN21 /EamA-like transporter family protein
Potra2n13c25442	Potri.013G100500	chr13	4818903	4819519	Promoter (1-2kb)	AT4G32480	0	Protein of unknown function (DUF506)	Potra2n13c24992	Potri.013G154700	chr13	447072	447416	Promoter (3-4kb)	AT2G40610.1	ATEXP8,ATEXPA8,ATHEXP ALPHA 1.11,EXP8,EXPA8	expansin A8
Potra2n4c8785	Potri.004G044300	chr4	3218900	3219205	Promoter (<=1kb)	AT4G32480	0	Protein of unknown function (DUF506)	Potra2n13c25002	Potri.019G125900	chr13	535611	536139	Promoter (1-2kb)
Potra2n6c13181	Potri.006G241000	chr6	2889938	2890228	Promoter (3-4kb)	AT4G32760	0	ENTH/VHS/GAT family protein	Potra2n13c25014	Potri.013G152400	chr13	622214	622502	Promoter (<=1kb)	AT4G03210.1	XTH9	xyloglucan endotransglucosylase/hydrolase 9
Potra2n6c13221	Potri.006G236800	chr6	3277312	3277764	Promoter (<=1kb)	AT4G32870	0	Polyketide cyclase/dehydrase and lipid transport superfamily protein	Potra2n13c25014	Potri.013G152400	chr13	624786	625267	Promoter (1-2kb)	AT4G03210.1	XTH9	xyloglucan endotransglucosylase/hydrolase 9
Potra2n6c13221	Potri.006G236800	chr6	3278058	3278385	Promoter (<=1kb)	AT4G32870	0	Polyketide cyclase/dehydrase and lipid transport superfamily protein	Potra2n13c25014	Potri.013G152400	chr13	626174	626511	Promoter (2-3kb)	AT4G03210.1	XTH9	xyloglucan endotransglucosylase/hydrolase 9
Potra2n6c13339	Potri.006G224800	chr6	4129074	4129682	Promoter (<=1kb)	AT4G33080	0	AGC (cAMP-dependent, cGMP-dependent and protein kinase C) kinase family protein	Potra2n13c25014	Potri.013G152400	chr13	629495	629931	Distal Intergenic	AT4G03210.1	XTH9	xyloglucan endotransglucosylase/hydrolase 9
Potra2n6c13405	Potri.006G217500	chr6	4749844	4750156	Promoter (<=1kb)	AT4G33160	0	F-box family protein	Potra2n13c25015	Potri.013G152200	chr13	635506	635749	Promoter (2-3kb)	AT5G06920.1	FLA21	FASCICLIN-like arabinogalactan protein 21 precursor
Potra2n6c13405	Potri.006G217500	chr6	4750605	4750912	Promoter (<=1kb)	AT4G33160	0	F-box family protein	Potra2n13c25072	Potri.013G145500	chr13	1070603	1070981	Promoter (3-4kb)	AT1G03520.1	0	Core-2/I-branching beta-1,6-N-acetylglucosaminyltransferase family protein
Potra2n6c14687	Potri.006G076100	chr6	18134636	18134919	Promoter (3-4kb)	AT4G33170	0	Tetratricopeptide repeat (TPR)-like superfamily protein	Potra2n13c25079	Potri.013G144600	chr13	1136426	1136648	Distal Intergenic	AT4G03390.1	SRF3	STRUBBELIG-receptor family 3
Potra2n2c5487	Potri.002G102300	chr2	16168337	16168758	Distal Intergenic	AT4G33590	0	0	Potra2n13c25080	Potri.019G103800	chr13	1137392	1137954	Distal Intergenic	AT1G11120.2	0	0
Potra2n1c2543	Potri.001G292100	chr1	30362895	30363257	Promoter (<=1kb)	AT4G33800	0	0	Potra2n13c25080	Potri.019G103800	chr13	1138434	1138802	Distal Intergenic	AT1G11120.2	0	0
Potra2n14c26420	Potri.014G015000	chr14	787981	788388	Promoter (1-2kb)	AT4G33800	0	0	Potra2n13c25081	Potri.013G144400	chr13	1151911	1152175	Promoter (1-2kb)	0	0	0
Potra2n14c26420	Potri.014G015000	chr14	794077	794424	Distal Intergenic	AT4G33800	0	0	Potra2n13c25082	Potri.013G144300	chr13	1171592	1171944	Promoter (1-2kb)	AT4G03400.1	DFL2,GH3-10	Auxin-responsive GH3 family protein
Potra2n2c5347	Potri.002G117600	chr2	14828199	14828486	Distal Intergenic	AT4G33800	0	0	Potra2n13c25099	Potri.013G135700	chr13	1338991	1339401	Promoter (2-3kb)	AT2G14830.1	0	Regulator of Vps4 activity in the MVB pathway protein
Potra2n2c5347	Potri.002G117600	chr2	14834688	14835015	Promoter (2-3kb)	AT4G33800	0	0	Potra2n13c25106	Potri.013G134700	chr13	1410678	1411076	Distal Intergenic	AT2G20770.1	GCL2	GCR2-like 2
Potra2n9c19307	Potri.009G092500	chr9	4732565	4733086	Distal Intergenic	AT4G34280	0	transducin family protein / WD-40 repeat family protein	Potra2n13c25110	Potri.013G133800	chr13	1420309	1420590	Promoter (3-4kb)	AT1G03670.1	0	ankyrin repeat family protein
Potra2n4c9807	Potri.004G154000	chr4	14605908	14606725	Distal Intergenic	AT4G34500	0	Protein kinase superfamily protein	Potra2n13c25149		chr13	2158402	2158700	Promoter (<=1kb)
Potra2n9c19103	Potri.009G115600	chr9	3299498	3299815	Promoter (2-3kb)	AT4G34500	0	Protein kinase superfamily protein	Potra2n13c25159	Potri.013G131100	chr13	2218387	2218618	Promoter (<=1kb)	AT4G03560.1	ATCCH1,ATTPC1,FOU2,TPC1	two-pore channel 1
Potra2n4c9899	Potri.004G164400	chr4	15494648	15494964	Distal Intergenic	AT4G34760	0	SAUR-like auxin-responsive protein family	Potra2n13c25170	Potri.013G130100	chr13	2288791	2289096	Promoter (<=1kb)	AT1G53035.1	0	0
Potra2n4c9899	Potri.004G164400	chr4	15510139	15510529	Promoter (<=1kb)	AT4G34760	0	SAUR-like auxin-responsive protein family	Potra2n13c25193	Potri.013G127200	chr13	2481989	2482398	Promoter (3-4kb)	AT3G59690.1	IQD13	IQ-domain 13
Potra2n4c9899	Potri.004G164400	chr4	15512957	15514154	Promoter (2-3kb)	AT4G34760	0	SAUR-like auxin-responsive protein family	Potra2n13c25193	Potri.013G127200	chr13	2485030	2485257	Distal Intergenic	AT3G59690.1	IQD13	IQ-domain 13
Potra2n9c19008	Potri.009G126000	chr9	2609563	2609968	Promoter (<=1kb)	AT4G34760	0	SAUR-like auxin-responsive protein family	Potra2n13c25199	Potri.013G126700	chr13	2537252	2537702	Distal Intergenic
Potra2n9c19008	Potri.009G126000	chr9	2613261	2613778	Promoter (3-4kb)	AT4G34760	0	SAUR-like auxin-responsive protein family	Potra2n13c25239	Potri.013G122900	chr13	2789173	2789482	Promoter (3-4kb)	AT4G35150.1	0	O-methyltransferase family protein
Potra2n9c19008	Potri.009G126000	chr9	2614252	2614951	Distal Intergenic	AT4G34760	0	SAUR-like auxin-responsive protein family	Potra2n13c25243	Potri.013G121800	chr13	2814940	2815199	Promoter (<=1kb)	AT4G35160.1	0	O-methyltransferase family protein
Potra2n9c18958	Potri.009G132800	chr9	2308521	2308824	Promoter (3-4kb)	AT4G34960	0	Cyclophilin-like peptidyl-prolyl cis-trans isomerase family protein	Potra2n13c25263		chr13	3091123	3091482	Distal Intergenic
Potra2n11c23280	Potri.011G059500	chr11	11415682	11416361	Distal Intergenic	AT4G35160	0	O-methyltransferase family protein	Potra2n13c25272	Potri.013G118900	chr13	3150642	3150939	Promoter (<=1kb)	AT1G06230.2	GTE4	global transcription factor group E4
Potra2n13c25239	Potri.013G122900	chr13	2789202	2789517	Promoter (3-4kb)	AT4G35160	0	O-methyltransferase family protein	Potra2n13c25310	Potri.013G115800	chr13	3400058	3400356	Promoter (2-3kb)	AT1G34300.1	0	lectin protein kinase family protein
Potra2n5c10595	Potri.005G249400	chr5	613487	613745	Promoter (2-3kb)	AT4G35240	0	Protein of unknown function (DUF630 and DUF632)	Potra2n13c25313	Potri.013G115600	chr13	3448798	3449112	Promoter (1-2kb)	AT1G71870.1	0	MATE efflux family protein
Potra2n5c10595	Potri.005G249400	chr5	620173	620537	Exon (Potra2n5c10595.1/Potra2n5c10595, exon 5 of 5)	AT4G35240	0	Protein of unknown function (DUF630 and DUF632)	Potra2n13c25314	Potri.013G115500	chr13	3461131	3461437	Distal Intergenic	AT1G71850.1	0	Ubiquitin carboxyl-terminal hydrolase family protein
Potra2n19c33724	Potri.019G069500	chr19	5283674	5283977	Distal Intergenic	AT4G36150	0	disease resistance protein (TIR-NBS-LRR class), putative	Potra2n13c25317	Potri.013G115200	chr13	3506230	3506496	Distal Intergenic	AT1G22710.1	ATSUC2,SUC2,SUT1	sucrose-proton symporter 2
Potra2n7c16509	Potri.007G014700	chr7	12834628	12835162	Promoter (3-4kb)	AT4G36180	0	Leucine-rich receptor-like protein kinase family protein	Potra2n13c25337	Potri.013G113100	chr13	3674810	3675130	Promoter (<=1kb)	AT1G71930.1	ANAC030,VND7	vascular related NAC-domain protein 7
Potra2n5c11732	Potri.005G120700	chr5	12297664	12298075	Promoter (2-3kb)	AT4G36520	0	Chaperone DnaJ-domain superfamily protein	Potra2n13c25348	Potri.013G111900	chr13	3768559	3769167	Promoter (1-2kb)	AT1G71960.1	ABCG25,ATABCG25	ATP-binding casette family G25
Potra2n7c16438	Potri.007G022600	chr7	12197574	12197900	Distal Intergenic	AT4G36520	0	Chaperone DnaJ-domain superfamily protein	Potra2n13c25348	Potri.013G111900	chr13	3773989	3774340	Promoter (3-4kb)	AT1G71960.1	ABCG25,ATABCG25	ATP-binding casette family G25
Potra2n7c16438	Potri.007G022600	chr7	12199222	12199514	Promoter (3-4kb)	AT4G36520	0	Chaperone DnaJ-domain superfamily protein	Potra2n13c25360	Potri.013G110700	chr13	3898306	3898679	Promoter (2-3kb)	AT1G35560.1	0	TCP family transcription factor
Potra2n7c16357	Potri.007G030800	chr7	11610161	11610427	Distal Intergenic	AT4G36790	0	Major facilitator superfamily protein	Potra2n13c25368	Potri.013G109300	chr13	3962202	3962891	Distal Intergenic	AT1G22640.1	ATMYB3,MYB3	myb domain protein 3
Potra2n7c16357	Potri.007G030800	chr7	11612438	11612767	Distal Intergenic	AT4G36790	0	Major facilitator superfamily protein	Potra2n13c25423	Potri.013G102600	chr13	4543088	4543429	Distal Intergenic	AT1G71692.1	AGL12,XAL1	AGAMOUS-like 12
Potra2n7c16347	Potri.007G031800	chr7	11482727	11483138	Promoter (1-2kb)	AT4G36850	0	PQ-loop repeat family protein / transmembrane family protein	Potra2n13c25440	Potri.013G100700	chr13	4779503	4779726	Distal Intergenic	AT4G24340.1	0	Phosphorylase superfamily protein
Potra2n5c11630	Potri.005G134600	chr5	11187517	11188063	Distal Intergenic	AT4G37180	0	Homeodomain-like superfamily protein	Potra2n13c25440	Potri.013G100700	chr13	4796568	4796807	Distal Intergenic	AT4G24340.1	0	Phosphorylase superfamily protein
Potra2n7c16164	Potri.005G145400	chr7	8562390	8563210	Promoter (<=1kb)	AT4G37560	0	Acetamidase/Formamidase family protein	Potra2n13c25442	Potri.013G100500	chr13	4819172	4819467	Promoter (1-2kb)	AT4G32480.1	0	Protein of unknown function (DUF506)
Potra2n1c2217	Potri.001G257300	chr1	26491809	26492383	Promoter (2-3kb)	AT4G37860	0	SPT2 chromatin protein	Potra2n13c25569	Potri.013G083600	chr13	6514880	6515303	Promoter (3-4kb)	AT5G05340.1	0	Peroxidase superfamily protein
Potra2n5c11901	Potri.005G102300	chr5	13669130	13669500	Promoter (<=1kb)	AT4G38250	0	Transmembrane amino acid transporter family protein	Potra2n13c25571	Potri.013G083400	chr13	6549883	6550232	Promoter (<=1kb)	AT2G40540.2	ATKT2,ATKUP2,KT2,KUP2,SHY3,TRK2	potassium transporter 2
Potra2n4c9998	Potri.004G176100	chr4	16340763	16341252	Promoter (<=1kb)	AT4G38550	0	Arabidopsis phospholipase-like protein (PEARLI 4) family	Potra2n13c25572	Potri.013G083300	chr13	6562608	6562924	Promoter (1-2kb)	AT3G10960.1	ATAZG1,AZG1	AZA-guanine resistant1
Potra2n9c18922	Potri.009G136400	chr9	2083068	2083480	Promoter (<=1kb)	AT4G38550	0	Arabidopsis phospholipase-like protein (PEARLI 4) family	Potra2n13c25573	Potri.013G083200	chr13	6583769	6584202	Promoter (<=1kb)	AT2G40490.1	HEME2	Uroporphyrinogen decarboxylase
Potra2n9c18922	Potri.009G136400	chr9	2085831	2086416	Promoter (2-3kb)	AT4G38550	0	Arabidopsis phospholipase-like protein (PEARLI 4) family	Potra2n13c25574	Potri.013G080900	chr13	6588454	6588857	Promoter (<=1kb)
Potra2n9c19002	Potri.009G126900	chr9	2579554	2580535	Promoter (1-2kb)	AT4G38840	0	SAUR-like auxin-responsive protein family	Potra2n13c25575	Potri.013G083000	chr13	6594652	6594929	Promoter (<=1kb)	AT4G13070.1	0	RNA-binding CRS1 / YhbY (CRM) domain protein
Potra2n4c9893	Potri.004G163800	chr4	15433396	15433667	Distal Intergenic	AT4G38900	0	Basic-leucine zipper (bZIP) transcription factor family protein	Potra2n13c25579	Potri.013G081600	chr13	6660589	6660927	Promoter (1-2kb)	AT3G03130.1	0	0
Potra2n4c9893	Potri.004G163800	chr4	15434191	15434505	Distal Intergenic	AT4G38900	0	Basic-leucine zipper (bZIP) transcription factor family protein	Potra2n13c25609	Potri.013G077700	chr13	7029295	7030194	Promoter (1-2kb)	AT4G27630.2	GTG2	GPCR-type G protein 2
Potra2n5c12169	Potri.005G076500	chr5	16084325	16084746	Promoter (<=1kb)	AT4G39840	0	0	Potra2n13c25610	Potri.013G077500	chr13	7057105	7057353	Distal Intergenic	AT3G13960.1	AtGRF5,GRF5	growth-regulating factor 5
Potra2n7c15902	Potri.007G091900	chr7	4128775	4129169	Promoter (<=1kb)	AT4G39840	0	0	Potra2n13c25610	Potri.013G077500	chr13	7059735	7060065	Promoter (3-4kb)	AT3G13960.1	AtGRF5,GRF5	growth-regulating factor 5
Potra2n7c15892	Potri.007G093200	chr7	4003089	4003483	Distal Intergenic	AT4G39900	0	0	Potra2n13c25611	Potri.013G077400	chr13	7066150	7066511	Promoter (1-2kb)	AT1G01320.2	0	Tetratricopeptide repeat (TPR)-like superfamily protein
Potra2n2c6202	Potri.005G235700	chr2	21688786	21689130	Promoter (2-3kb)	AT4G40040	0	Histone superfamily protein	Potra2n13c25613	Potri.013G077000	chr13	7096854	7097101	Promoter (<=1kb)	AT1G64970.1	G-TMT,TMT1,VTE4	gamma-tocopherol methyltransferase
Potra2n16c30568	Potri.016G143400	chr16	13309080	13309387	Promoter (<=1kb)	AT5G01015	0	0	Potra2n13c25635	Potri.013G073900	chr13	7479784	7480187	Promoter (<=1kb)	AT5G35970.1	0	P-loop containing nucleoside triphosphate hydrolases superfamily protein
Potra2n16c30568	Potri.016G143400	chr16	13309844	13310682	Promoter (<=1kb)	AT5G01015	0	0	Potra2n13c25666	Potri.013G069900	chr13	7845721	7846016	Promoter (3-4kb)	AT4G02600.1	ATMLO1,MLO1	Seven transmembrane MLO family protein
Potra2n16c30252	Potri.016G109200	chr16	10030679	10031026	Promoter (2-3kb)	AT5G01090	0	Concanavalin A-like lectin family protein	Potra2n13c25677	Potri.001G191800	chr13	8054436	8055023	Distal Intergenic	AT3G21330.1	0	basic helix-loop-helix (bHLH) DNA-binding superfamily protein
Potra2n9c19541	Potri.009G071200	chr9	6722008	6722390	Promoter (2-3kb)	AT5G01110	0	Tetratricopeptide repeat (TPR)-like superfamily protein	Potra2n13c25677	Potri.001G191800	chr13	8056795	8057187	Distal Intergenic	AT3G21330.1	0	basic helix-loop-helix (bHLH) DNA-binding superfamily protein
Potra2n16c30277	Potri.016G112400	chr16	10345979	10346593	Distal Intergenic	AT5G01210	0	HXXXD-type acyl-transferase family protein	Potra2n13c25677	Potri.001G191800	chr13	8067560	8067839	Promoter (1-2kb)	AT3G21330.1	0	basic helix-loop-helix (bHLH) DNA-binding superfamily protein
Potra2n16c30352	Potri.016G120100	chr16	11266360	11266644	Promoter (3-4kb)	AT5G01320	0	Thiamine pyrophosphate dependent pyruvate decarboxylase family protein	Potra2n13c25677	Potri.001G191800	chr13	8069007	8069382	Promoter (2-3kb)	AT3G21330.1	0	basic helix-loop-helix (bHLH) DNA-binding superfamily protein
Potra2n16c30352	Potri.016G120100	chr16	11267061	11267466	Downstream (<=300bp)	AT5G01320	0	Thiamine pyrophosphate dependent pyruvate decarboxylase family protein	Potra2n13c25681	Potri.001G191400	chr13	8109638	8109877	Promoter (<=1kb)	AT3G16370.1	0	GDSL-like Lipase/Acylhydrolase superfamily protein
Potra2n16c30423	Potri.016G128100	chr16	11943540	11943817	Distal Intergenic	AT5G01710	0	methyltransferases	Potra2n13c25693	Potri.013G067000	chr13	8359501	8359874	Distal Intergenic	AT5G17800.1	AtMYB56,MYB56	myb domain protein 56
Potra2n16c30448	Potri.016G130500	chr16	12241044	12241441	Promoter (<=1kb)	AT5G01750	0	Protein of unknown function (DUF567)	Potra2n13c25693	Potri.013G067000	chr13	8366070	8366481	Distal Intergenic	AT5G17800.1	AtMYB56,MYB56	myb domain protein 56
Potra2n16c30488	Potri.016G134900	chr16	12710603	12710961	Distal Intergenic	AT5G01850	0	Protein kinase superfamily protein	Potra2n13c25696	Potri.013G066700	chr13	8435135	8435363	Promoter (<=1kb)	AT3G47500.1	CDF3	cycling DOF factor 3
Potra2n16c30488	Potri.016G134900	chr16	12717091	12717514	Promoter (<=1kb)	AT5G01850	0	Protein kinase superfamily protein	Potra2n13c25699	Potri.013G066500	chr13	8492327	8492552	Promoter (1-2kb)	AT3G03680.1	0	C2 calcium/lipid-binding plant phosphoribosyltransferase family protein
Potra2n16c30540	Potri.016G140200	chr16	13107713	13108465	Promoter (<=1kb)	AT5G01950	0	Leucine-rich repeat protein kinase family protein	Potra2n13c25702		chr13	8525632	8526219	Promoter (<=1kb)
Potra2n19c33268	Potri.019G132200	chr19	110574	111072	Promoter (<=1kb)	AT5G01960	0	RING/U-box superfamily protein	Potra2n13c25703	Potri.013G066500	chr13	8527866	8528438	Promoter (1-2kb)	AT3G03680.1	0	C2 calcium/lipid-binding plant phosphoribosyltransferase family protein
Potra2n6c14610	Potri.006G083900	chr6	17510038	17510372	Distal Intergenic	AT5G02540	0	NAD(P)-binding Rossmann-fold superfamily protein	Potra2n13c25704	Potri.013G066200	chr13	8533108	8533436	Promoter (<=1kb)	AT3G03690.1	UNE7	Core-2/I-branching beta-1,6-N-acetylglucosaminyltransferase family protein
Potra2n6c13446	Potri.006G213500	chr6	5025033	5025973	Promoter (1-2kb)	AT5G02580	0	Plant protein 1589 of unknown function	Potra2n13c25708		chr13	8555609	8556136	Promoter (<=1kb)
Potra2n1c1248	Potri.001G337200	chr1	12623251	12623633	Promoter (1-2kb)	AT5G02930	0	FBD, F-box, Skp2-like and Leucine Rich Repeat domains containing protein	Potra2n13c25710	Potri.013G065800	chr13	8562670	8563108	Promoter (2-3kb)	AT5G17860.1	CAX7	calcium exchanger 7
Potra2n6c14164	Potri.006G130500	chr6	13397938	13398217	Distal Intergenic	AT5G03110	0	0	Potra2n13c25710	Potri.013G065800	chr13	8567699	8568063	Promoter (1-2kb)	AT5G17860.1	CAX7	calcium exchanger 7
Potra2n6c14193	Potri.006G127900	chr6	13655082	13655502	Promoter (<=1kb)	AT5G03230	0	Protein of unknown function, DUF584	Potra2n13c25744	Potri.013G062200	chr13	8970127	8970411	Promoter (<=1kb)	0	0	0
Potra2n16c30119	Potri.016G093100	chr16	7876015	7876350	Promoter (3-4kb)	AT5G03380	0	Heavy metal transport/detoxification superfamily protein	Potra2n13c25745	Potri.013G062000	chr13	8994493	8994773	Distal Intergenic	AT5G13530.2	KEG	protein kinases;ubiquitin-protein ligases
Potra2n10c20365	Potri.010G229000	chr10	1481091	1481382	Promoter (<=1kb)	AT5G04310	0	Pectin lyase-like superfamily protein	Potra2n13c25749	Potri.013G061200	chr13	9046084	9046621	Distal Intergenic	AT1G08570.1	ACHT4	atypical CYS HIS rich thioredoxin 4
Potra2n10c20365	Potri.010G229000	chr10	1482808	1483505	Promoter (1-2kb)	AT5G04310	0	Pectin lyase-like superfamily protein	Potra2n13c25750		chr13	9060000	9060274	Distal Intergenic
Potra2n8c16903	Potri.008G032700	chr8	1627666	1628849	3' UTR	AT5G04310	0	Pectin lyase-like superfamily protein	Potra2n13c25783	Potri.013G057500	chr13	9317273	9317602	Promoter (<=1kb)	AT5G56540.1	AGP14,ATAGP14	arabinogalactan protein 14
Potra2n10c20346	Potri.010G230900	chr10	1365726	1365993	Promoter (2-3kb)	AT5G04440	0	Protein of unknown function (DUF1997)	Potra2n13c25784	Potri.013G057200	chr13	9328197	9328413	Promoter (<=1kb)	AT5G18130.1	0	0
Potra2n10c20330	Potri.010G232700	chr10	1231988	1232326	Distal Intergenic	AT5G04500	0	glycosyltransferase family protein 47	Potra2n13c25784	Potri.013G057200	chr13	9329442	9329703	Promoter (<=1kb)	AT5G18130.1	0	0
Potra2n10c20330	Potri.010G232700	chr10	1234169	1234460	Promoter (1-2kb)	AT5G04500	0	glycosyltransferase family protein 47	Potra2n13c25816	Potri.013G054000	chr13	9607664	9607983	Promoter (<=1kb)	AT3G04070.1	anac047,NAC047	NAC domain containing protein 47
Potra2n10c20241	Potri.010G241200	chr10	796379	796968	Promoter (1-2kb)	AT5G04780	0	Pentatricopeptide repeat (PPR) superfamily protein	Potra2n13c25818	Potri.013G053900	chr13	9611386	9611748	Promoter (<=1kb)	0	0	0
Potra2n8c16743	Potri.008G013500	chr8	574877	575145	Promoter (<=1kb)	AT5G04885	0	Glycosyl hydrolase family protein	Potra2n13c25828		chr13	9692655	9692977	Promoter (<=1kb)
Potra2n8c16721	Potri.008G011000	chr8	451977	452351	Promoter (<=1kb)	AT5G04980	0	DNAse I-like superfamily protein	Potra2n13c25854	Potri.013G048800	chr13	9933454	9933861	Promoter (1-2kb)	AT1G08590.1	0	Leucine-rich receptor-like protein kinase family protein
Potra2n6c15106	Potri.006G035500	chr6	21632697	21633164	Distal Intergenic	AT5G05140	0	Transcription elongation factor (TFIIS) family protein	Potra2n13c25879		chr13	10141039	10141408	Distal Intergenic
Potra2n6c15106	Potri.006G035500	chr6	21641784	21642054	Promoter (<=1kb)	AT5G05140	0	Transcription elongation factor (TFIIS) family protein	Potra2n13c25880	Potri.019G018600	chr13	10150562	10150862	Promoter (<=1kb)	AT5G28490.1	LSH1	Protein of unknown function (DUF640)
Potra2n13c25525	Potri.013G090200	chr13	5798480	5798848	Promoter (<=1kb)	AT5G05220	0	0	Potra2n13c25885		chr13	10201339	10201709	Promoter (1-2kb)
Potra2n8c17257	Potri.008G071300	chr8	4189788	4190159	Promoter (<=1kb)	AT5G05550	0	sequence-specific DNA binding transcription factors	Potra2n13c25912	Potri.013G043700	chr13	10402676	10403370	Distal Intergenic	AT5G28640.1	AN3,ATGIF1,GIF,GIF1	SSXT family protein
Potra2n10c20763	Potri.010G188000	chr10	4216378	4216657	Promoter (3-4kb)	AT5G05600	0	2-oxoglutarate (2OG) and Fe(II)-dependent oxygenase superfamily protein	Potra2n13c25918	Potri.013G042900	chr13	10478233	10478479	Distal Intergenic	AT3G04620.1	0	Alba DNA/RNA-binding protein
Potra2n16c30322	Potri.016G117100	chr16	10964325	10964877	Distal Intergenic	AT5G05600	0	2-oxoglutarate (2OG) and Fe(II)-dependent oxygenase superfamily protein	Potra2n13c25919	Potri.013G042800	chr13	10479515	10479915	Distal Intergenic	AT1G54460.1	0	TPX2 (targeting protein for Xklp2) protein family
Potra2n6c14516	Potri.006G094000	chr6	16697954	16698282	Promoter (2-3kb)	AT5G05830	0	RING/FYVE/PHD zinc finger superfamily protein	Potra2n13c25934	Potri.013G041400	chr13	10575700	10576282	Distal Intergenic	AT3G04730.1	IAA16	indoleacetic acid-induced protein 16
Potra2n6c13548	Potri.006G203400	chr6	5794511	5794895	Promoter (<=1kb)	AT5G06360	0	Ribosomal protein S8e family protein	Potra2n13c25935	Potri.013G041300	chr13	10580892	10581150	Promoter (3-4kb)	AT5G43700.1	ATAUX2-11,IAA4	AUX/IAA transcriptional regulator family protein
Potra2n16c29848	Potri.016G067000	chr16	4868816	4869144	Promoter (<=1kb)	AT5G06440	0	0	Potra2n13c25935	Potri.013G041300	chr13	10582935	10583308	Promoter (<=1kb)	AT5G43700.1	ATAUX2-11,IAA4	AUX/IAA transcriptional regulator family protein
Potra2n10c20223	Potri.010G243400	chr10	689661	689971	Promoter (2-3kb)	AT5G06490	0	RING/U-box superfamily protein	Potra2n13c25943	Potri.013G040500	chr13	10652510	10652768	Promoter (<=1kb)	AT5G28830.1	0	calcium-binding EF hand family protein
Potra2n6c13632	Potri.006G194900	chr6	6597785	6598084	Promoter (<=1kb)	AT5G06670	0	P-loop containing nucleoside triphosphate hydrolases superfamily protein	Potra2n13c25959	Potri.013G039100	chr13	10745610	10746418	Promoter (<=1kb)	AT5G28300.1	0	Duplicated homeodomain-like superfamily protein
Potra2n16c29700	Potri.016G051600	chr16	3437508	3437904	Distal Intergenic	AT5G06940	0	Leucine-rich repeat receptor-like protein kinase family protein	Potra2n13c25959	Potri.013G039100	chr13	10750383	10750721	Distal Intergenic	AT5G28300.1	0	Duplicated homeodomain-like superfamily protein
Potra2n16c29700	Potri.016G051600	chr16	3438699	3438995	Distal Intergenic	AT5G06940	0	Leucine-rich repeat receptor-like protein kinase family protein	Potra2n13c25971	Potri.005G050600	chr13	10854066	10854289	Distal Intergenic	AT3G04880.1	DRT102	DNA-damage-repair/toleration protein (DRT102)
Potra2n1c261	Potri.001G031800	chr1	2716644	2717263	Promoter (<=1kb)	AT5G06980	0	0	Potra2n13c26003	Potri.013G033300	chr13	11641283	11641605	Promoter (<=1kb)	AT1G54570.1	0	Esterase/lipase/thioesterase family protein
Potra2n1c643	Potri.001G079600	chr1	6843686	6844426	Promoter (1-2kb)	AT5G07580	0	Integrase-type DNA-binding superfamily protein	Potra2n13c26007	Potri.013G033000	chr13	11674925	11675194	Intron (Potra2n13c26007.1/Potra2n13c26007, intron 1 of 14)	AT1G54570.1	0	Esterase/lipase/thioesterase family protein
Potra2n4c10457	Potri.004G232700	chr4	20387739	20387999	Promoter (1-2kb)	AT5G07610	0	F-box family protein	Potra2n13c26037	Potri.013G028800	chr13	11888253	11888700	Distal Intergenic	AT1G08880.1	G-H2AX,GAMMA-H2AX,H2AXA,HTA5	Histone superfamily protein
Potra2n4c10457	Potri.004G232700	chr4	20388398	20388777	Promoter (1-2kb)	AT5G07610	0	F-box family protein	Potra2n13c26038	Potri.013G028700	chr13	11890210	11890457	Distal Intergenic	AT5G27320.1	ATGID1C,GID1C	alpha/beta-Hydrolases superfamily protein
Potra2n2c5126	Potri.002G143200	chr2	13188941	13189425	Promoter (<=1kb)	AT5G07670	0	RNI-like superfamily protein	Potra2n13c26039	Potri.013G028600	chr13	11899824	11900124	Promoter (3-4kb)	AT5G27330.1	0	Prefoldin chaperone subunit family protein
Potra2n15c28776	Potri.012G065300	chr15	8409937	8410597	Distal Intergenic	AT5G08139	0	RING/U-box superfamily protein	Potra2n13c26042	Potri.013G028300	chr13	11917824	11918546	3' UTR	AT3G21510.1	AHP1	histidine-containing phosphotransmitter 1
Potra2n1c2868	Potri.001G329000	chr1	33981257	33981660	Promoter (3-4kb)	AT5G08391	0	Protein of unknown function (DUF 3339)	Potra2n13c26053	Potri.005G113900	chr13	11989362	11989817	Promoter (<=1kb)	AT3G51240.1	F3\'H,F3H,TT6	flavanone 3-hydroxylase
Potra2n9c19415	Potri.009G080200	chr9	5450201	5450529	Promoter (3-4kb)	AT5G09620	0	Octicosapeptide/Phox/Bem1p family protein	Potra2n13c26056	Potri.013G027100	chr13	12003008	12003333	Promoter (<=1kb)	AT1G54740.1	0	Protein of unknown function (DUF3049)
Potra2n9c19415	Potri.009G080200	chr9	5456577	5457438	Promoter (<=1kb)	AT5G09620	0	Octicosapeptide/Phox/Bem1p family protein	Potra2n13c26069	Potri.013G025800	chr13	12095463	12096037	Distal Intergenic	AT3G05200.1	ATL6	RING/U-box superfamily protein
Potra2n5c11502	Potri.005G148100	chr5	9650358	9650912	Distal Intergenic	AT5G09880	0	Splicing factor, CC1-like	Potra2n13c26069	Potri.013G025800	chr13	12108713	12108929	Promoter (<=1kb)	AT3G05200.1	ATL6	RING/U-box superfamily protein
Potra2n14c26540	Potri.014G028900	chr14	1808496	1808969	Promoter (<=1kb)	AT5G09890	0	Protein kinase family protein	Potra2n13c26071	Potri.013G025700	chr13	12118273	12118578	Promoter (1-2kb)	AT1G54820.1	0	Protein kinase superfamily protein
Potra2n2c5267	Potri.002G125800	chr2	14247218	14247686	Promoter (<=1kb)	AT5G09890	0	Protein kinase family protein	Potra2n13c26074		chr13	12133366	12133606	Promoter (1-2kb)
Potra2n2c5573	Potri.002G092100	chr2	16917510	16918080	Promoter (<=1kb)	AT5G10080	0	Eukaryotic aspartyl protease family protein	Potra2n13c26074		chr13	12135071	12135526	Promoter (<=1kb)
Potra2n7c15901	Potri.007G092100	chr7	4122143	4122605	Distal Intergenic	AT5G10200	0	ARM-repeat/Tetratricopeptide repeat (TPR)-like protein	Potra2n13c26112	Potri.013G021600	chr13	12343271	12343504	Promoter (<=1kb)	AT1G55000.2	0	peptidoglycan-binding LysM domain-containing protein
Potra2n1c2708	Potri.001G311600	chr1	32322414	32322728	Promoter (2-3kb)	AT5G10350	0	RNA-binding (RRM/RBD/RNP motifs) family protein	Potra2n13c26125	Potri.013G020300	chr13	12459248	12459505	Distal Intergenic	AT1G29150.1	ATS9,RPN6	non-ATPase subunit 9
Potra2n1c2708	Potri.001G311600	chr1	32323459	32323797	Promoter (3-4kb)	AT5G10350	0	RNA-binding (RRM/RBD/RNP motifs) family protein	Potra2n13c26142	Potri.013G018600	chr13	12577040	12577304	Promoter (1-2kb)	AT1G09070.1	(AT)SRC2,SRC2	soybean gene regulated by cold-2
Potra2n6c12878	Potri.006G276100	chr6	447585	448109	Promoter (1-2kb)	AT5G10625	0	0	Potra2n13c26148	Potri.013G017900	chr13	12613387	12613800	Promoter (<=1kb)	AT5G67470.1	ATFH6,FH6	formin homolog 6
Potra2n16c29234	Potri.016G000600	chr16	17394	18244	Promoter (<=1kb)	AT5G10770	0	Eukaryotic aspartyl protease family protein	Potra2n13c26170	Potri.013G014900	chr13	12748692	12749030	Promoter (<=1kb)	AT1G56220.3	0	Dormancy/auxin associated family protein
Potra2n2c5453	Potri.002G106200	chr2	15815926	15816370	Promoter (<=1kb)	AT5G10920	0	L-Aspartase-like family protein	Potra2n13c26170	Potri.013G014900	chr13	12750500	12751293	Promoter (<=1kb)	AT1G56220.3	0	Dormancy/auxin associated family protein
Potra2n1c384	Potri.001G047500	chr1	4225320	4226246	Distal Intergenic	AT5G10970	0	C2H2 and C2HC zinc fingers superfamily protein	Potra2n13c26172	Potri.013G014700	chr13	12762730	12763013	Promoter (<=1kb)	AT3G05580.1	0	Calcineurin-like metallo-phosphoesterase superfamily protein
Potra2n18c33079	Potri.018G021400	chr18	11833403	11833684	Promoter (2-3kb)	AT5G10970	0	C2H2 and C2HC zinc fingers superfamily protein	Potra2n13c26183	Potri.013G013100	chr13	12838009	12838331	Promoter (<=1kb)	AT5G27920.1	0	F-box family protein
Potra2n3c7904	Potri.006G259200	chr3	12378224	12378669	Distal Intergenic	AT5G11070	0	0	Potra2n13c26184	Potri.013G013000	chr13	12849833	12850076	Promoter (<=1kb)	AT1G56230.1	0	Protein of unknown function (DUF1399)
Potra2n18c32227	Potri.006G060800	chr18	2206551	2207015	Promoter (2-3kb)	AT5G11090	0	serine-rich protein-related	Potra2n13c26190	Potri.013G012200	chr13	12899309	12899567	Distal Intergenic	AT5G27930.2	0	Protein phosphatase 2C family protein
Potra2n18c33060	Potri.018G023300	chr18	11657389	11657852	Distal Intergenic	AT5G11090	0	serine-rich protein-related	Potra2n13c26197	Potri.013G011600	chr13	12964185	12964484	Promoter (1-2kb)	AT1G09160.2	0	Protein phosphatase 2C family protein
Potra2n10c22305	Potri.010G005400	chr10	19402752	19403158	Promoter (<=1kb)	AT5G11240	0	transducin family protein / WD-40 repeat family protein	Potra2n13c26209	Potri.013G010400	chr13	13061219	13062195	Promoter (1-2kb)	AT3G62630.1	0	Protein of unknown function (DUF1645)
Potra2n18c32956	Potri.006G247400	chr18	10817720	10818008	Distal Intergenic	AT5G11310	0	Pentatricopeptide repeat (PPR) superfamily protein	Potra2n13c26242	Potri.013G007000	chr13	13257937	13258196	Promoter (<=1kb)	AT1G56580.1	SVB	Protein of unknown function, DUF538
Potra2n18c32982	Potri.018G031100	chr18	11096995	11097617	Promoter (2-3kb)	AT5G11420	0	Protein of unknown function, DUF642	Potra2n13c26245	Potri.013G006600	chr13	13274017	13274360	Promoter (<=1kb)	AT1G56560.1	0	Plant neutral invertase family protein
Potra2n18c32982	Potri.018G031100	chr18	11100183	11100561	Promoter (<=1kb)	AT5G11420	0	Protein of unknown function, DUF642	Potra2n13c26252	Potri.013G005800	chr13	13319676	13319962	Promoter (1-2kb)	AT1G56600.1	AtGolS2,GolS2	galactinol synthase 2
Potra2n18c32982	Potri.018G031100	chr18	11102272	11102561	Promoter (1-2kb)	AT5G11420	0	Protein of unknown function, DUF642	Potra2n13c26253	Potri.002G191500	chr13	13327248	13327729	Intron (Potra2n13c26252.1/Potra2n13c26252, intron 4 of 7)	AT2G31430.1	0	Plant invertase/pectin methylesterase inhibitor superfamily protein
Potra2n6c13215	Potri.006G237600	chr6	3199870	3200375	Promoter (2-3kb)	AT5G11640	0	Thioredoxin superfamily protein	Potra2n13c26281	Potri.013G003400	chr13	13480122	13480433	Promoter (<=1kb)	AT5G26770.2	0	0
Potra2n6c13219	Potri.006G237200	chr6	3257342	3257894	Promoter (2-3kb)	AT5G11650	0	alpha/beta-Hydrolases superfamily protein	Potra2n13c26289	Potri.013G002600	chr13	13526610	13526828	Promoter (<=1kb)
Potra2n6c13252	Potri.006G233400	chr6	3545161	3545477	Promoter (2-3kb)	AT5G11730	0	Core-2/I-branching beta-1,6-N-acetylglucosaminyltransferase family protein	Potra2n13c26298	Potri.013G001600	chr13	13594743	13594960	Promoter (<=1kb)	AT3G05880.1	RCI2A	Low temperature and salt responsive protein family
Potra2n1c2401	Potri.001G276400	chr1	28813471	28813826	Distal Intergenic	AT5G12340	0	0	Potra2n13c26299		chr13	13601126	13601667	Promoter (2-3kb)
Potra2n1c2401	Potri.001G276400	chr1	28834238	28834588	Promoter (2-3kb)	AT5G12340	0	0	Potra2n13c26299		chr13	13602789	13603107	Promoter (1-2kb)
Potra2n9c19680	Potri.009G050700	chr9	7774974	7775418	Promoter (2-3kb)	AT5G12440	0	Zinc finger (CCCH-type) family protein / RNA recognition motif (RRM)-containing protein	Potra2n13c26299		chr13	13604100	13604776	Promoter (<=1kb)
Potra2n9c19680	Potri.009G050700	chr9	7782288	7782547	3' UTR	AT5G12440	0	Zinc finger (CCCH-type) family protein / RNA recognition motif (RRM)-containing protein	Potra2n13c26303	Potri.013G001000	chr13	13626752	13627111	Promoter (2-3kb)	AT1G09540.1	ATMYB61,MYB61	myb domain protein 61
Potra2n9c19680	Potri.009G050700	chr9	7782842	7783369	3' UTR	AT5G12440	0	Zinc finger (CCCH-type) family protein / RNA recognition motif (RRM)-containing protein	Potra2n14c26366	Potri.014G008400	chr14	391272	391631	Promoter (<=1kb)	AT3G49800.1	0	BSD domain-containing protein
Potra2n9c19680	Potri.009G050700	chr9	7785269	7785955	Distal Intergenic	AT5G12440	0	Zinc finger (CCCH-type) family protein / RNA recognition motif (RRM)-containing protein	Potra2n14c26371	Potri.014G007100	chr14	429584	429872	Promoter (<=1kb)	AT2G22850.1	AtbZIP6,bZIP6	basic leucine-zipper 6
Potra2n3c6597	Potri.003G210200	chr3	1006556	1006911	Promoter (<=1kb)	AT5G12900	0	0	Potra2n14c26391	Potri.014G012200	chr14	567407	567633	Promoter (3-4kb)	AT4G37750.1	ANT,CKC,CKC1,DRG	Integrase-type DNA-binding superfamily protein
Potra2n14c27650	Potri.014G155500	chr14	10915865	10916164	Promoter (2-3kb)	AT5G12980	0	Cell differentiation, Rcd1-like protein	Potra2n14c26391	Potri.014G012200	chr14	569729	569982	Promoter (<=1kb)	AT4G37750.1	ANT,CKC,CKC1,DRG	Integrase-type DNA-binding superfamily protein
Potra2n1c492	Potri.001G059700	chr1	5310289	5310709	Promoter (<=1kb)	AT5G13100	0	0	Potra2n14c26392	Potri.014G012300	chr14	581831	582088	Promoter (<=1kb)	AT3G49750.1	AtRLP44,RLP44	receptor like protein 44
Potra2n1c500	Potri.001G060500	chr1	5381457	5381781	Promoter (<=1kb)	AT5G13140	0	Pollen Ole e 1 allergen and extensin family protein	Potra2n14c26393	Potri.014G012400	chr14	586988	587241	Distal Intergenic	AT2G14520.1	0	CBS domain-containing protein with a domain of unknown function (DUF21)
Potra2n3c6983	Potri.003G167100	chr3	4621750	4622118	Promoter (<=1kb)	AT5G13140	0	Pollen Ole e 1 allergen and extensin family protein	Potra2n14c26394	Potri.014G012500	chr14	600513	600803	Distal Intergenic	AT3G49710.1	0	Pentatricopeptide repeat (PPR) superfamily protein
Potra2n1c518	Potri.001G062600	chr1	5587816	5588264	Distal Intergenic	AT5G13230	0	Tetratricopeptide repeat (TPR)-like superfamily protein	Potra2n14c26397	Potri.014G012800	chr14	628093	628649	Distal Intergenic	AT2G22840.1	AtGRF1,GRF1	growth-regulating factor 1
Potra2n1c551	Potri.001G068600	chr1	5909914	5910475	Promoter (<=1kb)	AT5G13400	0	Major facilitator superfamily protein	Potra2n14c26397	Potri.014G012800	chr14	631668	631957	Promoter (3-4kb)	AT2G22840.1	AtGRF1,GRF1	growth-regulating factor 1
Potra2n3c6712	Potri.003G195600	chr3	2473707	2474088	Distal Intergenic	AT5G13500	0	0	Potra2n14c26397	Potri.014G012800	chr14	632373	632996	Promoter (2-3kb)	AT2G22840.1	AtGRF1,GRF1	growth-regulating factor 1
Potra2n9c19528	Potri.009G070000	chr9	6624729	6625039	Promoter (<=1kb)	AT5G13500	0	0	Potra2n14c26397	Potri.014G012800	chr14	634023	634286	Promoter (<=1kb)	AT2G22840.1	AtGRF1,GRF1	growth-regulating factor 1
Potra2n1c1361	Potri.001G155600	chr1	13700845	13701275	Promoter (3-4kb)	AT5G13620	0	0	Potra2n14c26420	Potri.014G015000	chr14	788040	788439	Promoter (1-2kb)	AT4G33800.1	0	0
Potra2n17c31405	Potri.017G062000	chr17	9555279	9555651	Distal Intergenic	AT5G14020	0	Endosomal targeting BRO1-like domain-containing protein	Potra2n14c26420	Potri.014G015000	chr14	794090	794356	Distal Intergenic	AT4G33800.1	0	0
Potra2n17c31405	Potri.017G062000	chr17	9557602	9557980	Distal Intergenic	AT5G14020	0	Endosomal targeting BRO1-like domain-containing protein	Potra2n14c26423	Potri.014G015300	chr14	811246	811744	Promoter (<=1kb)	AT1G27461.1	0	0
Potra2n18c32226	Potri.018G116500	chr18	2205421	2205717	Promoter (2-3kb)	AT5G14600	0	S-adenosyl-L-methionine-dependent methyltransferases superfamily protein	Potra2n14c26435	Potri.014G016400	chr14	867810	868173	Promoter (<=1kb)	AT3G01400.1	0	ARM repeat superfamily protein
Potra2n11c22421	Potri.001G466700	chr11	491663	491933	Promoter (1-2kb)	AT5G14980	0	alpha/beta-Hydrolases superfamily protein	Potra2n14c26436	Potri.014G016500	chr14	883372	883600	Distal Intergenic	AT3G03990.1	0	alpha/beta-Hydrolases superfamily protein
Potra2n17c31259	Potri.017G076400	chr17	6992259	6992652	Distal Intergenic	AT5G15070	0	Phosphoglycerate mutase-like family protein	Potra2n14c26447	Potri.014G017400	chr14	974759	975116	Promoter (2-3kb)	AT3G49940.1	LBD38	LOB domain-containing protein 38
Potra2n17c31259	Potri.017G076400	chr17	6993097	6993426	Distal Intergenic	AT5G15070	0	Phosphoglycerate mutase-like family protein	Potra2n14c26447	Potri.014G017400	chr14	977418	977889	Promoter (<=1kb)	AT3G49940.1	LBD38	LOB domain-containing protein 38
Potra2n17c30924	Potri.017G114400	chr17	3170717	3171269	Promoter (2-3kb)	AT5G15270	0	RNA-binding KH domain-containing protein	Potra2n14c26448		chr14	979343	979561	Promoter (<=1kb)
Potra2n255s35130	Potri.012G064200	scaffold255	3098	3407	Promoter (<=1kb)	AT5G15740	0	O-fucosyltransferase family protein	Potra2n14c26457		chr14	1036894	1037231	Promoter (2-3kb)
Potra2n17c30942	Potri.017G112600	chr17	3342051	3342581	Distal Intergenic	AT5G16030	0	0	Potra2n14c26461	Potri.014G019300	chr14	1058366	1058587	Promoter (3-4kb)	AT4G24220.1	AWI31,VEP1	NAD(P)-binding Rossmann-fold superfamily protein
Potra2n15c28782	Potri.015G047100	chr15	8479435	8479777	Promoter (2-3kb)	AT5G16110	0	0	Potra2n14c26469	Potri.014G020600	chr14	1125858	1126130	Intron (Potra2n14c26469.1/Potra2n14c26469, intron 6 of 9)	AT4G37370.1	CYP81D8	cytochrome P450, family 81, subfamily D, polypeptide 8
Potra2n17c30921	Potri.017G114700	chr17	3137889	3138239	Promoter (2-3kb)	AT5G16110	0	0	Potra2n14c26469	Potri.014G020600	chr14	1128394	1128796	Intron (Potra2n14c26469.1/Potra2n14c26469, intron 6 of 9)	AT4G37370.1	CYP81D8	cytochrome P450, family 81, subfamily D, polypeptide 8
Potra2n7c15437	Potri.007G142400	chr7	355214	355535	Promoter (<=1kb)	AT5G16990	0	Zinc-binding dehydrogenase family protein	Potra2n14c26480	Potri.014G022100	chr14	1234601	1235033	Promoter (<=1kb)	AT4G24210.1	SLY1	F-box family protein
Potra2n3c8269	Potri.003G019900	chr3	20125614	20125943	Promoter (<=1kb)	AT5G17540	0	HXXXD-type acyl-transferase family protein	Potra2n14c26484	Potri.014G022500	chr14	1252946	1253355	Promoter (<=1kb)	AT4G37260.1	ATMYB73,MYB73	myb domain protein 73
Potra2n13c25784	Potri.013G057200	chr13	9329477	9329808	Promoter (<=1kb)	AT5G18130	0	0	Potra2n14c26484	Potri.014G022500	chr14	1256468	1256746	Distal Intergenic	AT4G37260.1	ATMYB73,MYB73	myb domain protein 73
Potra2n19c34083	Potri.019G035600	chr19	10825085	10825587	Distal Intergenic	AT5G18130	0	0	Potra2n14c26485	Potri.014G022600	chr14	1259728	1260147	Distal Intergenic	AT3G53010.1	0	Domain of unknown function (DUF303)
Potra2n5c11077	Potri.005G198900	chr5	4280161	4280492	Promoter (<=1kb)	AT5G18400	0	Cytokine-induced anti-apoptosis inhibitor 1, Fe-S biogenesis	Potra2n14c26485	Potri.014G022600	chr14	1261621	1262111	Distal Intergenic	AT3G53010.1	0	Domain of unknown function (DUF303)
Potra2n2c5477	Potri.002G103600	chr2	16053328	16053846	Promoter (2-3kb)	AT5G18475	0	Pentatricopeptide repeat (PPR) superfamily protein	Potra2n14c26487	Potri.014G022900	chr14	1287963	1288203	Promoter (1-2kb)	AT3G16150.1	0	N-terminal nucleophile aminohydrolases (Ntn hydrolases) superfamily protein
Potra2n8c18566	Potri.008G214900	chr8	15741180	15741534	Promoter (1-2kb)	AT5G18590	0	Galactose oxidase/kelch repeat superfamily protein	Potra2n14c26488	Potri.014G023000	chr14	1307613	1308024	Promoter (<=1kb)	AT4G34160.1	CYCD3,CYCD3;1	CYCLIN D3;1
Potra2n10c21475	Potri.010G110600	chr10	9370896	9371165	Distal Intergenic	AT5G19120	0	Eukaryotic aspartyl protease family protein	Potra2n14c26488	Potri.014G023000	chr14	1311401	1311634	Promoter (3-4kb)	AT4G34160.1	CYCD3,CYCD3;1	CYCLIN D3;1
Potra2n1c222	Potri.001G026900	chr1	2352263	2352700	Promoter (<=1kb)	AT5G19420	0	Regulator of chromosome condensation (RCC1) family with FYVE zinc finger domain	Potra2n14c26489	Potri.014G023400	chr14	1317249	1317669	3' UTR	AT3G46630.1	0	Protein of unknown function (DUF3223)
Potra2n16c29475	Potri.016G029700	chr16	1635881	1636270	Distal Intergenic	AT5G19750	0	Peroxisomal membrane 22 kDa (Mpv17/PMP22) family protein	Potra2n14c26489	Potri.014G023400	chr14	1318121	1318611	3' UTR	AT3G46630.1	0	Protein of unknown function (DUF3223)
Potra2n18c32643	Potri.018G073000	chr18	6114382	6114653	Distal Intergenic	AT5G19930	0	Protein of unknown function DUF92, transmembrane	Potra2n14c26491	Potri.014G023800	chr14	1344451	1344871	Promoter (2-3kb)	AT4G07390.1	0	Mannose-P-dolichol utilization defect 1 protein
Potra2n5c10916	Potri.005G216200	chr5	2872558	2873335	Distal Intergenic	AT5G20030	0	Plant Tudor-like RNA-binding protein	Potra2n14c26493	Potri.014G024000	chr14	1346121	1346581	Promoter (1-2kb)	AT1G60060.1	0	Serine/threonine-protein kinase WNK (With No Lysine)-related
Potra2n18c32658	Potri.018G070800	chr18	6367190	6367549	Distal Intergenic	AT5G20050	0	Protein kinase superfamily protein	Potra2n14c26493	Potri.014G024000	chr14	1349840	1350361	Promoter (<=1kb)	AT1G60060.1	0	Serine/threonine-protein kinase WNK (With No Lysine)-related
Potra2n18c32132	Potri.018G130300	chr18	1417488	1418060	Promoter (2-3kb)	AT5G20190	0	Tetratricopeptide repeat (TPR)-like superfamily protein	Potra2n14c26494	Potri.014G024100	chr14	1362082	1362377	Distal Intergenic	AT5G43060.1	0	Granulin repeat cysteine protease family protein
Potra2n18c32134	Potri.018G130100	chr18	1436546	1436991	Promoter (2-3kb)	AT5G20190	0	Tetratricopeptide repeat (TPR)-like superfamily protein	Potra2n14c26498	Potri.014G024400	chr14	1394393	1394720	Promoter (<=1kb)	AT5G43020.1	0	Leucine-rich repeat protein kinase family protein
Potra2n18c32180	Potri.018G125000	chr18	1802121	1802560	Promoter (1-2kb)	AT5G20260	0	Exostosin family protein	Potra2n14c26500	Potri.014G024700	chr14	1413184	1413627	Promoter (1-2kb)	AT5G47820.2	FRA1	P-loop containing nucleoside triphosphate hydrolases superfamily protein
Potra2n18c32180	Potri.018G125000	chr18	1806055	1806326	Promoter (1-2kb)	AT5G20260	0	Exostosin family protein	Potra2n14c26501	Potri.014G024800	chr14	1416707	1416944	Promoter (1-2kb)
Potra2n6c14103	Potri.006G137000	chr6	12769839	12770265	Distal Intergenic	AT5G20820	0	SAUR-like auxin-responsive protein family	Potra2n14c26504	Potri.014G025200	chr14	1442379	1442844	Promoter (<=1kb)	AT1G46768.1	RAP2.1	related to AP2 1
Potra2n9c18768	Potri.005G059200	chr9	974744	975053	Distal Intergenic	AT5G20950	0	Glycosyl hydrolase family protein	Potra2n14c26505		chr14	1453028	1453414	Promoter (<=1kb)
Potra2n9c18776	Potri.009G153900	chr9	1034861	1035311	Promoter (2-3kb)	AT5G20950	0	Glycosyl hydrolase family protein	Potra2n14c26515	Potri.014G025700	chr14	1524912	1525460	Promoter (1-2kb)	AT4G27410.2	ANAC072,RD26	NAC (No Apical Meristem) domain transcriptional regulator superfamily protein
Potra2n1c1905	Potri.009G018800	chr1	22537629	22538002	Distal Intergenic	AT5G21090	0	Leucine-rich repeat (LRR) family protein	Potra2n14c26518	Potri.014G026100	chr14	1548433	1548656	Promoter (3-4kb)	AT4G02630.1	0	Protein kinase superfamily protein
Potra2n6c13403	Potri.006G217900	chr6	4730819	4731268	Distal Intergenic	AT5G21280	0	hydroxyproline-rich glycoprotein family protein	Potra2n14c26518	Potri.014G026100	chr14	1555604	1556003	3' UTR	AT4G02630.1	0	Protein kinase superfamily protein
Potra2n16c29630	Potri.016G047300	chr16	2896702	2896998	Promoter (1-2kb)	AT5G22355	0	Cysteine/Histidine-rich C1 domain family protein	Potra2n14c26519	Potri.006G010000	chr14	1558109	1558395	Distal Intergenic	AT1G07250.1	UGT71C4	UDP-glucosyl transferase 71C4
Potra2n1c1850	Potri.001G213600	chr1	21642044	21642322	Distal Intergenic	AT5G22850	0	Eukaryotic aspartyl protease family protein	Potra2n14c26522	Potri.014G026700	chr14	1579154	1579599	Promoter (<=1kb)	AT5G67090.1	0	Subtilisin-like serine endopeptidase family protein
Potra2n1c1847	Potri.001G212900	chr1	21533321	21533948	Promoter (1-2kb)	AT5G22860	0	Serine carboxypeptidase S28 family protein	Potra2n14c26521	Potri.014G026600	chr14	1583343	1583569	Promoter (2-3kb)	AT5G67360.1	ARA12	Subtilase family protein
Potra2n1c1847	Potri.001G212900	chr1	21535730	21536102	Promoter (<=1kb)	AT5G22860	0	Serine carboxypeptidase S28 family protein	Potra2n14c26534	Potri.014G028000	chr14	1766977	1767483	3' UTR	AT1G45231.2	0	S-adenosyl-L-methionine-dependent methyltransferases superfamily protein
Potra2n18c33104	Potri.018G018500	chr18	12094362	12094797	Distal Intergenic	AT5G22860	0	Serine carboxypeptidase S28 family protein	Potra2n14c26539	Potri.014G028800	chr14	1802683	1802927	Promoter (<=1kb)	AT2G29120.1	ATGLR2.7,GLR2.7	glutamate receptor 2.7
Potra2n9c20088	Potri.009G002200	chr9	11861980	11862430	Distal Intergenic	AT5G22860	0	Serine carboxypeptidase S28 family protein	Potra2n14c26540	Potri.014G028900	chr14	1808551	1808955	Promoter (<=1kb)	AT5G09890.1	0	Protein kinase family protein
Potra2n9c20067	Potri.009G005700	chr9	11625853	11626256	Promoter (<=1kb)	AT5G22920	0	CHY-type/CTCHY-type/RING-type Zinc finger protein	Potra2n14c26542	Potri.014G029100	chr14	1829680	1830059	Distal Intergenic	AT3G19270.1	CYP707A4	cytochrome P450, family 707, subfamily A, polypeptide 4
Potra2n9c20064	Potri.009G006000	chr9	11572310	11572611	Distal Intergenic	AT5G22930	0	Protein of unknown function (DUF1635)	Potra2n14c26543	Potri.014G029200	chr14	1841724	1842279	Distal Intergenic	AT1G07700.1	0	Thioredoxin superfamily protein
Potra2n12c24201	Potri.012G058300	chr12	6112985	6113244	Promoter (<=1kb)	AT5G23100	0	Protein of unknown function, DUF617	Potra2n14c26546	Potri.014G029800	chr14	1872152	1872559	Promoter (<=1kb)	AT2G26570.1	0	Plant protein of unknown function (DUF827)
Potra2n2c4988	Potri.002G157800	chr2	12093584	12094064	Promoter (<=1kb)	AT5G23850	0	Arabidopsis thaliana protein of unknown function (DUF821)	Potra2n14c26558	Potri.014G031200	chr14	1946536	1947583	Promoter (<=1kb)	AT1G47380.1	0	Protein phosphatase 2C family protein
Potra2n15c27976	Potri.015G145400	chr15	135347	135861	Promoter (<=1kb)	AT5G23870	0	Pectinacetylesterase family protein	Potra2n14c26558	Potri.014G031200	chr14	1954216	1954445	Promoter (1-2kb)	AT1G47380.1	0	Protein phosphatase 2C family protein
Potra2n17c30690	Potri.017G143000	chr17	871669	871942	Promoter (<=1kb)	AT5G24010	0	Protein kinase superfamily protein	Potra2n14c26558	Potri.014G031200	chr14	1955306	1955738	Promoter (2-3kb)	AT1G47380.1	0	Protein phosphatase 2C family protein
Potra2n15c29062	Potri.015G017300	chr15	11629839	11630202	Distal Intergenic	AT5G24170	0	Got1/Sft2-like vescicle transport protein family	Potra2n14c26582	Potri.014G034700	chr14	2153805	2154169	Promoter (1-2kb)	AT2G26540.1	ATDUF3,ATUROS,DUF3,HEMD,UROS	uroporphyrinogen-III synthase family protein
Potra2n15c29103	Potri.015G013400	chr15	11981905	11982280	Distal Intergenic	AT5G24260	0	prolyl oligopeptidase family protein	Potra2n14c26583	Potri.014G034800	chr14	2164173	2164676	Distal Intergenic	AT5G42690.1	0	Protein of unknown function, DUF547
Potra2n3c7192	Potri.003G144400	chr3	6256100	6256368	Distal Intergenic	AT5G24320	0	Transducin/WD40 repeat-like superfamily protein	Potra2n14c26583	Potri.014G034800	chr14	2176047	2176265	3' UTR	AT5G42690.1	0	Protein of unknown function, DUF547
Potra2n15c29186	Potri.015G003900	chr15	12582476	12582830	Promoter (1-2kb)	AT5G24580	0	Heavy metal transport/detoxification superfamily protein	Potra2n14c26583	Potri.014G034800	chr14	2176488	2176712	3' UTR	AT5G42690.1	0	Protein of unknown function, DUF547
Potra2n6c12908	Potri.006G273100	chr6	780394	780741	Promoter (<=1kb)	AT5G24890	0	0	Potra2n14c26585	Potri.014G035000	chr14	2190390	2190956	Promoter (<=1kb)	AT5G42680.2	0	Protein of unknown function, DUF617
Potra2n18c33077	Potri.018G021700	chr18	11813662	11814104	Promoter (2-3kb)	AT5G25170	0	PPPDE putative thiol peptidase family protein	Potra2n14c26586	Potri.014G035100	chr14	2196271	2196678	Promoter (3-4kb)	AT4G37260.1	ATMYB73,MYB73	myb domain protein 73
Potra2n6c13024	Potri.006G258600	chr6	1682882	1683253	Promoter (1-2kb)	AT5G25280	0	serine-rich protein-related	Potra2n14c26598	Potri.014G036400	chr14	2274874	2275129	Promoter (2-3kb)	AT1G06870.1	0	Peptidase S24/S26A/S26B/S26C family protein
Potra2n6c13080	Potri.006G252500	chr6	2079581	2079931	Distal Intergenic	AT5G25400	0	Nucleotide-sugar transporter family protein	Potra2n14c26599	Potri.014G036500	chr14	2283032	2283270	Promoter (1-2kb)	AT1G47670.1	0	Transmembrane amino acid transporter family protein
Potra2n18c32981	Potri.018G031400	chr18	11091247	11091594	Promoter (<=1kb)	AT5G25450	0	Cytochrome bd ubiquinol oxidase, 14kDa subunit	Potra2n14c26600	Potri.014G036600	chr14	2295672	2296055	Promoter (3-4kb)	AT1G47655.1	0	Dof-type zinc finger DNA-binding family protein
Potra2n6c13104	Potri.006G250000	chr6	2240197	2240580	Distal Intergenic	AT5G25450	0	Cytochrome bd ubiquinol oxidase, 14kDa subunit	Potra2n14c26600	Potri.014G036600	chr14	2297136	2297380	Distal Intergenic	AT1G47655.1	0	Dof-type zinc finger DNA-binding family protein
Potra2n6c13130	Potri.006G247100	chr6	2477837	2478104	Promoter (3-4kb)	AT5G25510	0	Protein phosphatase 2A regulatory B subunit family protein	Potra2n14c26601	Potri.014G036700	chr14	2298268	2298659	Distal Intergenic	AT2G15880.1	0	Leucine-rich repeat (LRR) family protein
Potra2n6c13146	Potri.006G245100	chr6	2594282	2594595	Distal Intergenic	AT5G25570	0	0	Potra2n14c26604	Potri.002G130100	chr14	2329106	2329562	Distal Intergenic	AT1G47640.1	0	0
Potra2n6c13232	Potri.006G235800	chr6	3375523	3375873	Promoter (2-3kb)	AT5G25930	0	Protein kinase family protein with leucine-rich repeat domain	Potra2n14c26606	Potri.014G037200	chr14	2333920	2334382	Promoter (1-2kb)	AT5G42630.1	ATS,KAN4	Homeodomain-like superfamily protein
Potra2n4c10060	Potri.004G184000	chr4	16906753	16907069	Promoter (<=1kb)	AT5G25940	0	early nodulin-related	Potra2n14c26606	Potri.014G037200	chr14	2335757	2335978	Promoter (<=1kb)	AT5G42630.1	ATS,KAN4	Homeodomain-like superfamily protein
Potra2n13c26281	Potri.013G003400	chr13	13480060	13480373	Promoter (<=1kb)	AT5G26770	0	0	Potra2n14c26611	Potri.014G038300	chr14	2426404	2426804	Promoter (<=1kb)	AT3G13690.1	0	Protein kinase protein with adenine nucleotide alpha hydrolases-like domain
Potra2n5c12469	Potri.005G044200	chr5	18247215	18247564	Promoter (2-3kb)	AT5G27230	0	Frigida-like protein	Potra2n14c26612	Potri.014G038500	chr14	2439200	2439556	Promoter (2-3kb)	0	0	0
Potra2n13c26183	Potri.013G013100	chr13	12838027	12838368	Promoter (<=1kb)	AT5G27920	0	F-box family protein	Potra2n14c26615	Potri.014G038800	chr14	2468139	2468798	Promoter (<=1kb)	AT1G48460.1	0	0
Potra2n5c12640	Potri.005G022600	chr5	19461713	19462219	Promoter (1-2kb)	AT5G27920	0	F-box family protein	Potra2n14c26627		chr14	2566728	2567009	Promoter (2-3kb)
Potra2n13c26190	Potri.013G012200	chr13	12899273	12899587	Distal Intergenic	AT5G27930	0	Protein phosphatase 2C family protein	Potra2n14c26632	Potri.014G040800	chr14	2617228	2617759	Distal Intergenic	AT5G42620.2	0	metalloendopeptidases;zinc ion binding
Potra2n13c25959	Potri.013G039100	chr13	10746045	10746307	Promoter (<=1kb)	AT5G28300	0	Duplicated homeodomain-like superfamily protein	Potra2n14c26634	Potri.014G041000	chr14	2640581	2640935	Distal Intergenic	AT5G42610.1	0	Protein of unknown function (DUF607)
Potra2n18c32255	Potri.018G113100	chr18	2410955	2411362	Promoter (<=1kb)	AT5G35180	0	Protein of unknown function (DUF1336)	Potra2n14c26635	Potri.014G041200	chr14	2649782	2650189	3' UTR	AT1G75060.1	0	0
Potra2n6c14051	Potri.006G143000	chr6	12089570	12090008	Promoter (2-3kb)	AT5G35560	0	DENN (AEX-3) domain-containing protein	Potra2n14c26635	Potri.014G041200	chr14	2659595	2659839	Distal Intergenic	AT1G75060.1	0	0
Potra2n14c27711	Potri.014G162000	chr14	11563017	11563317	Promoter (1-2kb)	AT5G35735	0	Auxin-responsive family protein	Potra2n14c26645	Potri.014G042300	chr14	2717243	2717861	Distal Intergenic	AT1G47740.1	0	PPPDE putative thiol peptidase family protein
Potra2n13c25635	Potri.013G073900	chr13	7479733	7480163	Promoter (<=1kb)	AT5G35970	0	P-loop containing nucleoside triphosphate hydrolases superfamily protein	Potra2n14c26646	Potri.014G042600	chr14	2723642	2723866	Promoter (<=1kb)	AT1G75100.1	JAC1	J-domain protein required for chloroplast accumulation response 1
Potra2n229s35029	Potri.011G012000	scaffold229	25234	25522	Promoter (3-4kb)	AT5G36930	0	Disease resistance protein (TIR-NBS-LRR class) family	Potra2n14c26655	Potri.014G043800	chr14	2785343	2785825	Distal Intergenic	AT2G44600.1	0	0
Potra2n430s35649	Potri.T074100	scaffold430	34110	34400	Promoter (1-2kb)	AT5G36930	0	Disease resistance protein (TIR-NBS-LRR class) family	Potra2n14c26655	Potri.014G043800	chr14	2792076	2792386	Promoter (2-3kb)	AT2G44600.1	0	0
Potra2n17c30895	Potri.T064100	chr17	2921059	2921327	Promoter (1-2kb)	AT5G38210	0	Protein kinase family protein	Potra2n14c26667	Potri.014G045000	chr14	2861591	2862116	Distal Intergenic	AT3G04610.1	FLK	RNA-binding KH domain-containing protein
Potra2n17c30939	Potri.017G112900	chr17	3320932	3321302	Promoter (<=1kb)	AT5G38510	0	Rhomboid-related intramembrane serine protease family protein	Potra2n14c26668	Potri.014G045100	chr14	2862738	2863071	Distal Intergenic	AT3G60390.1	HAT3	homeobox-leucine zipper protein 3
Potra2n17c30830	Potri.017G125400	chr17	2292324	2292734	Promoter (<=1kb)	AT5G39790	0	5\'-AMP-activated protein kinase-related	Potra2n14c26668	Potri.014G045100	chr14	2863810	2864415	Distal Intergenic	AT3G60390.1	HAT3	homeobox-leucine zipper protein 3
Potra2n5c11414	Potri.005G161600	chr5	8234611	8235030	Promoter (<=1kb)	AT5G39800	0	Mitochondrial ribosomal protein L27	Potra2n14c26668	Potri.014G045100	chr14	2865402	2865783	Distal Intergenic	AT3G60390.1	HAT3	homeobox-leucine zipper protein 3
Potra2n15c28559	Potri.015G073600	chr15	5294623	5295161	Promoter (<=1kb)	AT5G40250	0	RING/U-box superfamily protein	Potra2n14c26671	Potri.014G045500	chr14	2884964	2885402	Promoter (<=1kb)	AT2G35680.1	0	Phosphotyrosine protein phosphatases superfamily protein
Potra2n1c3029	Potri.001G345300	chr1	36007199	36008142	Distal Intergenic	AT5G40450	0	0	Potra2n14c26687	Potri.014G047300	chr14	2959581	2959873	Promoter (<=1kb)	AT1G02100.1	0	Leucine carboxyl methyltransferase
Potra2n10c22036	Potri.010G045200	chr10	14414938	14415237	Promoter (1-2kb)	AT5G40460	0	0	Potra2n14c26689	Potri.014G047500	chr14	2977996	2978455	Distal Intergenic	AT2G44830.1	0	Protein kinase superfamily protein
Potra2n10c22036	Potri.010G045200	chr10	14415656	14415921	Promoter (<=1kb)	AT5G40460	0	0	Potra2n14c26689	Potri.014G047500	chr14	2985037	2985254	Promoter (<=1kb)	AT2G44830.1	0	Protein kinase superfamily protein
Potra2n8c18353	Potri.008G187300	chr8	12722335	12722821	Promoter (<=1kb)	AT5G40460	0	0	Potra2n14c26692	Potri.014G047700	chr14	3009700	3010364	Promoter (3-4kb)	AT2G44810.1	DAD1	alpha/beta-Hydrolases superfamily protein
Potra2n1c2973	Potri.001G338900	chr1	35069326	35069640	Promoter (<=1kb)	AT5G40640	0	0	Potra2n14c26692	Potri.014G047700	chr14	3012333	3012822	Promoter (<=1kb)	AT2G44810.1	DAD1	alpha/beta-Hydrolases superfamily protein
Potra2n14c27077	Potri.014G093400	chr14	6092354	6092748	Promoter (<=1kb)	AT5G41620	0	0	Potra2n14c26709	Potri.014G049800	chr14	3269263	3269516	Promoter (1-2kb)	AT2G44770.1	0	ELMO/CED-12 family protein
Potra2n2c4905	Potri.002G166600	chr2	11398658	11399111	Promoter (1-2kb)	AT5G41620	0	0	Potra2n14c26711	Potri.014G050000	chr14	3290305	3290546	Promoter (3-4kb)	AT2G44745.1	0	WRKY family transcription factor
Potra2n2c4905	Potri.002G166600	chr2	11401949	11402230	Distal Intergenic	AT5G41620	0	0	Potra2n14c26732	Potri.014G052100	chr14	3417314	3417665	Downstream (<=300bp)	AT5G47080.1	CKB1	casein kinase II beta chain 1
Potra2n2c4891	Potri.002G167900	chr2	11264392	11264654	Promoter (1-2kb)	AT5G41761	0	0	Potra2n14c26739	Potri.014G052900	chr14	3482246	3482719	Promoter (<=1kb)	AT2G44670.1	0	Protein of unknown function (DUF581)
Potra2n1c776	Potri.001G093500	chr1	7978115	7978693	Distal Intergenic	AT5G41810	0	0	Potra2n14c26745		chr14	3533686	3534169	3' UTR
Potra2n2c5777	Potri.002G070300	chr2	18620998	18621326	Promoter (<=1kb)	AT5G42140	0	Regulator of chromosome condensation (RCC1) family with FYVE zinc finger domain	Potra2n14c26776		chr14	3745780	3746005	Promoter (2-3kb)
Potra2n2c5777	Potri.002G070300	chr2	18625397	18625688	Distal Intergenic	AT5G42140	0	Regulator of chromosome condensation (RCC1) family with FYVE zinc finger domain	Potra2n14c26777	Potri.014G057700	chr14	3752357	3752637	Promoter (<=1kb)	AT1G02065.1	SPL8	squamosa promoter binding protein-like 8
Potra2n5c10641	Potri.005G244500	chr5	938197	938535	Promoter (2-3kb)	AT5G42200	0	RING/U-box superfamily protein	Potra2n14c26777	Potri.014G057700	chr14	3760494	3760779	Distal Intergenic	AT1G02065.1	SPL8	squamosa promoter binding protein-like 8
Potra2n2c6308	Potri.002G016200	chr2	22407667	22408095	Distal Intergenic	AT5G42210	0	Major facilitator superfamily protein	Potra2n14c26779		chr14	3775199	3775753	Promoter (<=1kb)
Potra2n2c6334	Potri.002G013500	chr2	22571896	22572211	Promoter (1-2kb)	AT5G42220	0	Ubiquitin-like superfamily protein	Potra2n14c26782	Potri.014G058300	chr14	3803227	3803601	Distal Intergenic	AT3G60520.1	0	0
Potra2n2c5833	Potri.002G065400	chr2	19051839	19052175	Promoter (1-2kb)	AT5G42440	0	Protein kinase superfamily protein	Potra2n14c26782	Potri.014G058300	chr14	3807890	3808225	Distal Intergenic	AT3G60520.1	0	0
Potra2n14c26632	Potri.014G040800	chr14	2616874	2617825	Distal Intergenic	AT5G42620	0	metalloendopeptidases;zinc ion binding	Potra2n14c26783	Potri.014G058400	chr14	3817153	3817676	Exon (Potra2n14c26783.3/Potra2n14c26783, exon 3 of 3)	AT4G00030.1	0	Plastid-lipid associated protein PAP / fibrillin family protein
Potra2n2c5203	Potri.002G133300	chr2	13773704	13774159	Distal Intergenic	AT5G42620	0	metalloendopeptidases;zinc ion binding	Potra2n14c26791	Potri.014G059300	chr14	3878286	3879018	Promoter (2-3kb)	AT3G60670.1	0	PLATZ transcription factor family protein
Potra2n2c5203	Potri.002G133300	chr2	13786499	13786904	Exon (Potra2n2c5203.3/Potra2n2c5203, exon 16 of 18)	AT5G42620	0	metalloendopeptidases;zinc ion binding	Potra2n14c26791	Potri.014G059300	chr14	3884033	3884326	Promoter (<=1kb)	AT3G60670.1	0	PLATZ transcription factor family protein
Potra2n14c26585	Potri.014G035000	chr14	2190308	2190715	Promoter (<=1kb)	AT5G42680	0	Protein of unknown function, DUF617	Potra2n14c26797	Potri.014G060100	chr14	3933678	3934175	Downstream (<=300bp)	AT2G45150.1	CDS4	cytidinediphosphate diacylglycerol synthase 4
Potra2n14c26583	Potri.014G034800	chr14	2164184	2164597	Distal Intergenic	AT5G42690	0	Protein of unknown function, DUF547	Potra2n14c26799	Potri.014G060300	chr14	3940900	3941118	Promoter (3-4kb)	AT4G16520.2	ATG8F	Ubiquitin-like superfamily protein
Potra2n14c26583	Potri.014G034800	chr14	2165730	2166096	Distal Intergenic	AT5G42690	0	Protein of unknown function, DUF547	Potra2n14c26800	Potri.014G060400	chr14	3963111	3963513	Promoter (3-4kb)	AT3G60650.1	0	0
Potra2n14c26583	Potri.014G034800	chr14	2169250	2169977	Promoter (1-2kb)	AT5G42690	0	Protein of unknown function, DUF547	Potra2n14c26800	Potri.014G060400	chr14	3964694	3965075	Promoter (1-2kb)	AT3G60650.1	0	0
Potra2n14c26498	Potri.014G024400	chr14	1394357	1394754	Promoter (<=1kb)	AT5G43020	0	Leucine-rich repeat protein kinase family protein	Potra2n14c26802	Potri.014G060800	chr14	3989108	3989486	Distal Intergenic	AT1G05030.1	0	Major facilitator superfamily protein
Potra2n2c5312	Potri.002G120800	chr2	14597481	14597880	Promoter (<=1kb)	AT5G43120	0	ARM-repeat/Tetratricopeptide repeat (TPR)-like protein	Potra2n14c26811	Potri.014G065200	chr14	4064230	4064472	Promoter (<=1kb)	0	0	0
Potra2n1c310	Potri.001G037400	chr1	3050347	3050621	Promoter (1-2kb)	AT5G43150	0	0	Potra2n14c26821	Potri.014G066300	chr14	4156189	4156527	Promoter (1-2kb)	AT1G65680.1	ATEXPB2,ATHEXP BETA 1.4,EXPB2	expansin B2
Potra2n16c30513	Potri.016G137800	chr16	12914428	12914923	Distal Intergenic	AT5G43180	0	Protein of unknown function, DUF599	Potra2n14c26823	Potri.014G066500	chr14	4178322	4178601	Promoter (3-4kb)	AT4G00050.1	UNE10	basic helix-loop-helix (bHLH) DNA-binding superfamily protein
Potra2n10c21812	Potri.010G072700	chr10	12119999	12120296	Promoter (3-4kb)	AT5G43420	0	RING/U-box superfamily protein	Potra2n14c26826	Potri.014G066700	chr14	4201576	4201911	Promoter (<=1kb)	AT2G45190.1	AFO,FIL,YAB1	Plant-specific transcription factor YABBY family protein
Potra2n8c18110	Potri.008G160700	chr8	10770387	10770681	Promoter (<=1kb)	AT5G43745	0	Protein of unknown function (DUF1012)	Potra2n14c26827	Potri.014G066800	chr14	4214723	4214989	3' UTR	AT2G45200.1	ATGOS12,GOS12	golgi snare 12
Potra2n3c7090	Potri.003G156500	chr3	5497917	5498370	Promoter (<=1kb)	AT5G44680	0	DNA glycosylase superfamily protein	Potra2n14c26827	Potri.014G066800	chr14	4225668	4225925	Distal Intergenic	AT2G45200.1	ATGOS12,GOS12	golgi snare 12
Potra2n3c7090	Potri.003G156500	chr3	5499867	5500144	Promoter (1-2kb)	AT5G44680	0	DNA glycosylase superfamily protein	Potra2n14c26828	Potri.014G066900	chr14	4228720	4228952	Distal Intergenic	AT3G60690.1	0	SAUR-like auxin-responsive protein family
Potra2n1c1098	Potri.001G127100	chr1	11023132	11023495	Promoter (<=1kb)	AT5G45290	0	RING/U-box superfamily protein	Potra2n14c26866	Potri.014G070600	chr14	4514377	4514651	Promoter (<=1kb)	AT3G60860.1	0	SEC7-like guanine nucleotide exchange family protein
Potra2n4c10468	Potri.004G234300	chr4	20482399	20483175	3' UTR	AT5G45310	0	0	Potra2n14c26868	Potri.014G070900	chr14	4539353	4539600	Promoter (<=1kb)	AT1G01950.1	ARK2	armadillo repeat kinesin 2
Potra2n1c1151	Potri.001G133400	chr1	11439945	11440388	Promoter (<=1kb)	AT5G45580	0	Homeodomain-like superfamily protein	Potra2n14c26870	Potri.014G071200	chr14	4558833	4559364	Promoter (2-3kb)	AT3G60890.2	ZPR2	protein binding
Potra2n3c7619	Potri.003G100100	chr3	9699946	9700397	Promoter (<=1kb)	AT5G45580	0	Homeodomain-like superfamily protein	Potra2n14c26873	Potri.014G071700	chr14	4580009	4580265	Promoter (<=1kb)	AT3G60900.1	FLA10	FASCICLIN-like arabinogalactan-protein 10
Potra2n11c23127	Potri.011G076700	chr11	9022062	9022380	Distal Intergenic	AT5G45650	0	subtilase family protein	Potra2n14c26873	Potri.014G071700	chr14	4583029	4583272	Promoter (3-4kb)	AT3G60900.1	FLA10	FASCICLIN-like arabinogalactan-protein 10
Potra2n6c13858	Potri.006G166800	chr6	9382377	9382674	Distal Intergenic	AT5G45670	0	GDSL-like Lipase/Acylhydrolase superfamily protein	Potra2n14c26877	Potri.014G072300	chr14	4626117	4626384	Intron (Potra2n14c26877.1/Potra2n14c26877, intron 11 of 18)	AT2G45510.1	CYP704A2	cytochrome P450, family 704, subfamily A, polypeptide 2
Potra2n6c13858	Potri.006G166800	chr6	9394518	9394839	Distal Intergenic	AT5G45670	0	GDSL-like Lipase/Acylhydrolase superfamily protein	Potra2n14c26880	Potri.002G150600	chr14	4667313	4667578	Promoter (<=1kb)	AT1G08500.1	AtENODL18,ENODL18	early nodulin-like protein 18
Potra2n4c8973	Potri.004G061700	chr4	5069122	5069447	Distal Intergenic	AT5G45720	0	AAA-type ATPase family protein	Potra2n14c26882	Potri.014G072900	chr14	4689475	4689814	Distal Intergenic	AT2G45590.1	0	Protein kinase superfamily protein
Potra2n11c23254	Potri.011G063800	chr11	11050202	11050531	Promoter (<=1kb)	AT5G45920	0	SGNH hydrolase-type esterase superfamily protein	Potra2n14c26883	Potri.014G073000	chr14	4698295	4698601	Promoter (3-4kb)	AT2G45600.1	0	alpha/beta-Hydrolases superfamily protein
Potra2n4c8861	Potri.004G051900	chr4	3850428	3850780	Promoter (1-2kb)	AT5G45950	0	GDSL-like Lipase/Acylhydrolase superfamily protein	Potra2n14c26895	Potri.014G074200	chr14	4785381	4785709	Promoter (<=1kb)	AT2G45660.1	AGL20,ATSOC1,SOC1	AGAMOUS-like 20
Potra2n4c8836	Potri.004G049200	chr4	3641851	3642137	3' UTR	AT5G46080	0	Protein kinase superfamily protein	Potra2n14c26895	Potri.014G074200	chr14	4793064	4793415	Distal Intergenic	AT2G45660.1	AGL20,ATSOC1,SOC1	AGAMOUS-like 20
Potra2n1c1171	Potri.001G137500	chr1	11798887	11799680	Promoter (3-4kb)	AT5G46160	0	Ribosomal protein L14p/L23e family protein	Potra2n14c26896	Potri.014G074300	chr14	4805192	4805662	Distal Intergenic	AT2G45670.1	0	calcineurin B subunit-related
Potra2n4c9019	Potri.004G065900	chr4	5530727	5531011	Distal Intergenic	AT5G46170	0	F-box family protein	Potra2n14c26906		chr14	4872633	4873116	Promoter (<=1kb)
Potra2n1c1173	Potri.001G137700	chr1	11847070	11847374	Distal Intergenic	AT5G46910	0	Transcription factor jumonji (jmj) family protein / zinc finger (C5HC2 type) family protein	Potra2n14c26907	Potri.014G075200	chr14	4879120	4879594	3' UTR	AT4G00730.1	AHDP,ANL2	Homeobox-leucine zipper family protein / lipid-binding START domain-containing protein
Potra2n3c7648	Potri.003G096100	chr3	10054365	10054819	Promoter (1-2kb)	AT5G46910	0	Transcription factor jumonji (jmj) family protein / zinc finger (C5HC2 type) family protein	Potra2n14c26907	Potri.014G075200	chr14	4879955	4880195	Exon (Potra2n14c26907.1/Potra2n14c26907, exon 9 of 11)	AT4G00730.1	AHDP,ANL2	Homeobox-leucine zipper family protein / lipid-binding START domain-containing protein
Potra2n3c7648	Potri.003G096100	chr3	10056378	10056936	Promoter (3-4kb)	AT5G46910	0	Transcription factor jumonji (jmj) family protein / zinc finger (C5HC2 type) family protein	Potra2n14c26908		chr14	4894947	4895347	Promoter (<=1kb)
Potra2n1c1374	Potri.001G156700	chr1	13829988	13830449	Promoter (<=1kb)	AT5G47440	0	Plant protein of unknown function (DUF828) with plant pleckstrin homology-like region	Potra2n14c26921	Potri.014G076300	chr14	4984945	4985239	Promoter (<=1kb)	AT4G00755.2	0	F-box family protein
Potra2n16c29319	Potri.016G010900	chr16	504752	505276	Distal Intergenic	AT5G47530	0	Auxin-responsive family protein	Potra2n14c26925	Potri.002G153500	chr14	5021267	5021666	Promoter (<=1kb)	AT5G19790.1	RAP2.11	related to AP2 11
Potra2n1c3824	Potri.001G453800	chr1	50050241	50050708	Promoter (1-2kb)	AT5G47610	0	RING/U-box superfamily protein	Potra2n14c26931	Potri.002G152700	chr14	5052748	5052984	Promoter (1-2kb)	AT4G00770.1	0	0
Potra2n1c2773	Potri.001G319600	chr1	33061899	33062205	Promoter (3-4kb)	AT5G48610	0	0	Potra2n14c26937	Potri.014G078000	chr14	5090964	5091244	Promoter (<=1kb)	AT4G22990.2	0	Major Facilitator Superfamily with SPX (SYG1/Pho81/XPR1) domain-containing protein
Potra2n14c27856	Potri.014G178100	chr14	13345684	13345984	Promoter (2-3kb)	AT5G48900	0	Pectin lyase-like superfamily protein	Potra2n14c26942	Potri.014G078500	chr14	5118557	5118903	Distal Intergenic	AT2G45680.1	0	TCP family transcription factor
Potra2n14c27856	Potri.014G178100	chr14	13348459	13348769	Promoter (<=1kb)	AT5G48900	0	Pectin lyase-like superfamily protein	Potra2n14c26942	Potri.014G078500	chr14	5119140	5119413	Distal Intergenic	AT2G45680.1	0	TCP family transcription factor
Potra2n8c18613	Potri.008G220700	chr8	16538932	16539654	Promoter (2-3kb)	AT5G49100	0	0	Potra2n14c26944		chr14	5127254	5127533	Promoter (<=1kb)
Potra2n2c5464	Potri.002G105000	chr2	15939663	15940140	Promoter (<=1kb)	AT5G49700	0	Predicted AT-hook DNA-binding family protein	Potra2n14c26964	Potri.014G081100	chr14	5273358	5273886	3' UTR	AT4G00660.1	ATRH8,RH8	RNAhelicase-like 8
Potra2n4c10448	Potri.004G232400	chr4	20302281	20302677	Intron (Potra2n4c10448.15/Potra2n4c10448, intron 12 of 18)	AT5G49760	0	Leucine-rich repeat protein kinase family protein	Potra2n14c26965	Potri.014G081200	chr14	5276495	5276872	Distal Intergenic	AT3G61250.1	AtMYB17,MYB17	myb domain protein 17
Potra2n4c10427	Potri.004G229400	chr4	20083563	20083910	Promoter (1-2kb)	AT5G49840	0	ATP-dependent Clp protease	Potra2n14c26966	Potri.014G081300	chr14	5289141	5289515	Promoter (<=1kb)	AT3G61260.1	0	Remorin family protein
Potra2n5c11439	Potri.005G158100	chr5	8614145	8614563	Promoter (3-4kb)	AT5G50010	0	sequence-specific DNA binding transcription factors;transcription regulators	Potra2n14c26968		chr14	5300700	5301137	Promoter (<=1kb)
Potra2n5c12069	Potri.T164300	chr5	15297506	15297797	Distal Intergenic	AT5G50020	0	DHHC-type zinc finger family protein	Potra2n14c26972	Potri.014G082100	chr14	5329899	5330254	Promoter (<=1kb)	AT2G45850.2	0	AT hook motif DNA-binding family protein
Potra2n12c24373	Potri.012G077300	chr12	8450727	8451025	Promoter (2-3kb)	AT5G50090	0	0	Potra2n14c26973	Potri.014G082400	chr14	5332018	5332234	Promoter (<=1kb)	AT4G00710.1	BSK3	BR-signaling kinase 3
Potra2n12c24373	Potri.012G077300	chr12	8451611	8451868	Promoter (2-3kb)	AT5G50090	0	0	Potra2n14c26973	Potri.014G082400	chr14	5333332	5333738	Promoter (<=1kb)	AT4G00710.1	BSK3	BR-signaling kinase 3
Potra2n12c24373	Potri.012G077300	chr12	8457239	8457521	Promoter (3-4kb)	AT5G50090	0	0	Potra2n14c26986	Potri.014G083800	chr14	5399943	5400183	Promoter (<=1kb)	AT4G00490.1	BAM2,BMY9	beta-amylase 2
Potra2n15c28569	Potri.012G077300	chr15	5408844	5409200	Promoter (2-3kb)	AT5G50090	0	0	Potra2n14c26987	Potri.014G083900	chr14	5415347	5415996	Distal Intergenic	AT5G41315.1	GL3,MYC6.2	basic helix-loop-helix (bHLH) DNA-binding superfamily protein
Potra2n15c28373	Potri.015G091000	chr15	3730058	3730425	Promoter (<=1kb)	AT5G50330	0	Protein kinase superfamily protein	Potra2n14c26997	Potri.014G085300	chr14	5511275	5511524	Promoter (1-2kb)	AT1G01650.1	ATSPPL4,SPPL4	SIGNAL PEPTIDE PEPTIDASE-LIKE 4
Potra2n234s35055	Potri.012G094000	scaffold234	99793	100326	Promoter (2-3kb)	AT5G50335	0	0	Potra2n14c26999	Potri.014G085500	chr14	5534675	5534929	Distal Intergenic	AT4G00400.1	AtGPAT8,GPAT8	glycerol-3-phosphate acyltransferase 8
Potra2n15c28286	Potri.015G099500	chr15	3152934	3153213	Promoter (<=1kb)	AT5G50740	0	Heavy metal transport/detoxification superfamily protein	Potra2n14c27006	Potri.014G086300	chr14	5589579	5589796	Promoter (1-2kb)	AT3G61440.1	ARATH;BSAS3;1,ATCYSC1,CYSC1	cysteine synthase C1
Potra2n6c15337	Potri.006G006100	chr6	23421110	23421436	Promoter (1-2kb)	AT5G50740	0	Heavy metal transport/detoxification superfamily protein	Potra2n14c27006	Potri.014G086300	chr14	5590815	5591031	Promoter (<=1kb)	AT3G61440.1	ARATH;BSAS3;1,ATCYSC1,CYSC1	cysteine synthase C1
Potra2n6c15337	Potri.006G006100	chr6	23424266	23424626	Distal Intergenic	AT5G50740	0	Heavy metal transport/detoxification superfamily protein	Potra2n14c27009	Potri.014G086600	chr14	5624742	5624962	Promoter (2-3kb)	AT1G63800.1	UBC5	ubiquitin-conjugating enzyme 5
Potra2n12c24593	Potri.012G103900	chr12	10792159	10792435	Distal Intergenic	AT5G50860	0	Protein kinase superfamily protein	Potra2n14c27012	Potri.014G086900	chr14	5654228	5654499	Promoter (<=1kb)	AT4G00340.1	RLK4	receptor-like protein kinase 4
Potra2n12c24597	Potri.012G104400	chr12	10821185	10821476	Promoter (3-4kb)	AT5G50900	0	ARM repeat superfamily protein	Potra2n14c27018	Potri.014G087500	chr14	5702562	5702797	Promoter (1-2kb)	AT4G00310.2	EDA8,MEE46	Putative membrane lipoprotein
Potra2n12c24601	Potri.012G104900	chr12	10852098	10852379	Promoter (1-2kb)	AT5G50915	0	basic helix-loop-helix (bHLH) DNA-binding superfamily protein	Potra2n14c27021	Potri.014G087700	chr14	5726296	5726604	Promoter (2-3kb)	AT3G61460.1	BRH1	brassinosteroid-responsive RING-H2
Potra2n15c28221	Potri.015G105900	chr15	2640376	2640703	Distal Intergenic	AT5G50930	0	Histone superfamily protein	Potra2n14c27022	Potri.014G087800	chr14	5735928	5736366	Promoter (<=1kb)	0	0	0
Potra2n15c28221	Potri.015G105900	chr15	2641262	2641957	Distal Intergenic	AT5G50930	0	Histone superfamily protein	Potra2n14c27022	Potri.014G087800	chr14	5739022	5739584	Promoter (2-3kb)	0	0	0
Potra2n1c644	Potri.001G079800	chr1	6855822	6856409	Promoter (2-3kb)	AT5G51190	0	Integrase-type DNA-binding superfamily protein	Potra2n14c27024	Potri.014G088000	chr14	5757940	5758326	Promoter (2-3kb)	AT1G01580.1	ATFRO2,FRD1,FRO2	ferric reduction oxidase 2
Potra2n3c7135	Potri.003G150800	chr3	5845066	5845468	3' UTR	AT5G51190	0	Integrase-type DNA-binding superfamily protein	Potra2n14c27033	Potri.014G088600	chr14	5815049	5815460	Promoter (1-2kb)	AT2G46080.1	0	0
Potra2n3c7552	Potri.003G107200	chr3	9239107	9239381	Promoter (1-2kb)	AT5G51300	0	splicing factor-related	Potra2n14c27034	Potri.014G088800	chr14	5820366	5820744	Promoter (<=1kb)	AT1G01540.2	0	Protein kinase superfamily protein
Potra2n1c1074	Potri.001G124300	chr1	10820139	10820496	Promoter (2-3kb)	AT5G51410	0	LUC7 N_terminus domain-containing protein	Potra2n14c27042	Potri.014G089700	chr14	5883726	5883978	Distal Intergenic	AT1G01490.1	0	Heavy metal transport/detoxification superfamily protein
Potra2n12c24769	Potri.012G128700	chr12	12462372	12462700	Distal Intergenic	AT5G51560	0	Leucine-rich repeat protein kinase family protein	Potra2n14c27047	Potri.014G090300	chr14	5918108	5918567	Promoter (<=1kb)	AT4G01250.1	AtWRKY22,WRKY22	WRKY family transcription factor
Potra2n1c946	Potri.001G111600	chr1	9547484	9547744	Promoter (<=1kb)	AT5G51920	0	Pyridoxal phosphate (PLP)-dependent transferases superfamily protein	Potra2n14c27057	Potri.014G091200	chr14	5964640	5964857	Promoter (2-3kb)	AT2G46170.1	0	Reticulon family protein
Potra2n15c28039	Potri.015G137900	chr15	564346	564906	Promoter (<=1kb)	AT5G51920	0	Pyridoxal phosphate (PLP)-dependent transferases superfamily protein	Potra2n14c27063	Potri.014G091500	chr14	5996320	5996709	Promoter (3-4kb)	AT5G52900.1	0	0
Potra2n15c27991	Potri.015G143800	chr15	239422	240024	Promoter (<=1kb)	AT5G52280	0	Myosin heavy chain-related protein	Potra2n14c27066	Potri.014G091800	chr14	6009178	6009444	Promoter (<=1kb)	AT2G46210.1	0	Fatty acid/sphingolipid desaturase
Potra2n15c27991	Potri.015G143800	chr15	240547	240947	Promoter (<=1kb)	AT5G52280	0	Myosin heavy chain-related protein	Potra2n14c27066	Potri.014G091800	chr14	6010610	6011013	Promoter (1-2kb)	AT2G46210.1	0	Fatty acid/sphingolipid desaturase
Potra2n3c7330	Potri.003G129400	chr3	7352791	7353142	Promoter (<=1kb)	AT5G52430	0	hydroxyproline-rich glycoprotein family protein	Potra2n14c27082	Potri.014G094200	chr14	6141889	6142172	Distal Intergenic	AT2G46270.1	GBF3	G-box binding factor 3
Potra2n15c29048	Potri.015G019200	chr15	11494801	11495229	Promoter (2-3kb)	AT5G53140	0	Protein phosphatase 2C family protein	Potra2n14c27097	Potri.014G095700	chr14	6269338	6269634	Promoter (<=1kb)	AT3G61670.1	0	Protein of unknown function (DUF3133)
Potra2n15c29095	Potri.015G014000	chr15	11916007	11916901	Distal Intergenic	AT5G53420	0	CCT motif family protein	Potra2n14c27099	Potri.014G096000	chr14	6290144	6290448	Promoter (2-3kb)	AT4G01070.1	GT72B1,UGT72B1	UDP-Glycosyltransferase superfamily protein
Potra2n15c29095	Potri.015G014000	chr15	11917669	11917934	Distal Intergenic	AT5G53420	0	CCT motif family protein	Potra2n14c27100	Potri.014G096100	chr14	6304080	6304739	Promoter (<=1kb)	AT4G01070.1	GT72B1,UGT72B1	UDP-Glycosyltransferase superfamily protein
Potra2n1c2665	Potri.001G306300	chr1	31587169	31587527	Distal Intergenic	AT5G53590	0	SAUR-like auxin-responsive protein family	Potra2n14c27107	Potri.014G097100	chr14	6405495	6405933	Distal Intergenic	AT1G01360.1	PYL9,RCAR1	regulatory component of ABA receptor 1
Potra2n1c3518	Potri.001G403400	chr1	43972622	43972945	Distal Intergenic	AT5G54200	0	Transducin/WD40 repeat-like superfamily protein	Potra2n14c27109	Potri.014G097200	chr14	6407531	6407937	Distal Intergenic	AT3G61680.1	0	alpha/beta-Hydrolases superfamily protein
Potra2n1c3601	Potri.001G410300	chr1	45501508	45501889	Promoter (2-3kb)	AT5G54530	0	Protein of unknown function, DUF538	Potra2n14c27112	Potri.014G097700	chr14	6445411	6445766	Promoter (2-3kb)	AT5G08610.1	0	P-loop containing nucleoside triphosphate hydrolases superfamily protein
Potra2n1c3606	Potri.001G409800	chr1	45537281	45537749	Distal Intergenic	AT5G54580	0	RNA-binding (RRM/RBD/RNP motifs) family protein	Potra2n14c27129	Potri.014G099700	chr14	6588474	6588770	Distal Intergenic	AT1G01260.2	0	basic helix-loop-helix (bHLH) DNA-binding superfamily protein
Potra2n1041s36943	Potri.001G409800	scaffold1041	1226	1626	Distal Intergenic	AT5G54580	0	RNA-binding (RRM/RBD/RNP motifs) family protein	Potra2n14c27129	Potri.014G099700	chr14	6591259	6591479	Distal Intergenic	AT1G01260.2	0	basic helix-loop-helix (bHLH) DNA-binding superfamily protein
Potra2n1c3609	Potri.001G415600	chr1	45637820	45638526	Promoter (1-2kb)	AT5G54630	0	zinc finger protein-related	Potra2n14c27130		chr14	6596266	6596587	Distal Intergenic
Potra2n1c3609	Potri.001G415600	chr1	45645781	45646172	Promoter (2-3kb)	AT5G54630	0	zinc finger protein-related	Potra2n14c27130		chr14	6604927	6605219	Promoter (<=1kb)
Potra2n1c3640	Potri.001G419100	chr1	45947571	45948025	Promoter (<=1kb)	AT5G54780	0	Ypt/Rab-GAP domain of gyp1p superfamily protein	Potra2n14c27133	Potri.014G100000	chr14	6621420	6621773	Distal Intergenic	AT2G46520.1	0	cellular apoptosis susceptibility protein, putative / importin-alpha re-exporter, putative
Potra2n1c3643	Potri.001G419400	chr1	46010757	46011168	Distal Intergenic	AT5G54790	0	0	Potra2n14c27133	Potri.014G100000	chr14	6636696	6636956	Distal Intergenic	AT2G46520.1	0	cellular apoptosis susceptibility protein, putative / importin-alpha re-exporter, putative
Potra2n11c22987	Potri.011G089700	chr11	6555381	6555768	Distal Intergenic	AT5G55050	0	GDSL-like Lipase/Acylhydrolase superfamily protein	Potra2n14c27134	Potri.002G172800	chr14	6644078	6644745	Distal Intergenic	AT2G46530.1	ARF11	auxin response factor 11
Potra2n11c23018	Potri.011G094400	chr11	7152562	7153185	Promoter (<=1kb)	AT5G55180	0	O-Glycosyl hydrolases family 17 protein	Potra2n14c27135	Potri.014G100200	chr14	6665526	6665845	Promoter (<=1kb)	AT4G27810.1	0	0
Potra2n11c23018	Potri.011G094400	chr11	7154098	7154524	Promoter (1-2kb)	AT5G55180	0	O-Glycosyl hydrolases family 17 protein	Potra2n14c27144	Potri.014G100900	chr14	6716193	6716570	Promoter (1-2kb)	AT3G61850.1	DAG1	Dof-type zinc finger DNA-binding family protein
Potra2n2c4101	Potri.002G255700	chr2	793751	794075	Distal Intergenic	AT5G55690	0	MADS-box transcription factor family protein	Potra2n14c27162	Potri.014G103100	chr14	6910635	6911204	Intron (Potra2n14c27162.2/Potra2n14c27162, intron 5 of 6)	0	0	0
Potra2n12c24449	Potri.012G088100	chr12	9523360	9523711	Promoter (1-2kb)	AT5G56040	0	Leucine-rich receptor-like protein kinase family protein	Potra2n14c27166	Potri.014G103600	chr14	6972007	6972291	Promoter (<=1kb)	AT2G46710.1	0	Rho GTPase activating protein with PAK-box/P21-Rho-binding domain
Potra2n12c24449	Potri.012G088100	chr12	9524706	9525173	Promoter (3-4kb)	AT5G56040	0	Leucine-rich receptor-like protein kinase family protein	Potra2n14c27168	Potri.014G103900	chr14	6990331	6990547	Promoter (3-4kb)	AT4G00850.1	GIF3	GRF1-interacting factor 3
Potra2n3c6465	Potri.003G223900	chr3	8112	8499	Promoter (<=1kb)	AT5G56310	0	Pentatricopeptide repeat (PPR) superfamily protein	Potra2n14c27171	Potri.014G104200	chr14	7008817	7009381	Promoter (<=1kb)	AT1G01140.1	CIPK9,PKS6,SnRK3.12	CBL-interacting protein kinase 9
Potra2n6c13987	Potri.006G150300	chr6	11343284	11343642	Distal Intergenic	AT5G56840	0	myb-like transcription factor family protein	Potra2n14c27177	Potri.014G050300	chr14	7052815	7053061	Promoter (1-2kb)	AT1G02150.1	0	Tetratricopeptide repeat (TPR)-like superfamily protein
Potra2n6c13972	Potri.006G152200	chr6	11165176	11165670	Distal Intergenic	AT5G56980	0	0	Potra2n14c27178	Potri.014G104800	chr14	7070281	7070698	Promoter (<=1kb)	AT2G46770.1	ANAC043,EMB2301,NST1	NAC (No Apical Meristem) domain transcriptional regulator superfamily protein
Potra2n6c14701	Potri.006G074900	chr6	18237430	18237720	Distal Intergenic	AT5G57150	0	basic helix-loop-helix (bHLH) DNA-binding superfamily protein	Potra2n14c27180	Potri.014G105000	chr14	7090877	7091320	Promoter (<=1kb)	AT3G61930.1	0	0
Potra2n6c13872	Potri.006G165500	chr6	9613414	9613823	Distal Intergenic	AT5G57340	0	0	Potra2n14c27180	Potri.014G105000	chr14	7095980	7096409	Distal Intergenic	AT3G61930.1	0	0
Potra2n18c32433	Potri.018G095800	chr18	3896400	3896915	Promoter (1-2kb)	AT5G57610	0	Protein kinase superfamily protein with octicosapeptide/Phox/Bem1p domain	Potra2n14c27181	Potri.002G179100	chr14	7097702	7097949	Distal Intergenic	AT2G46780.1	0	RNA-binding (RRM/RBD/RNP motifs) family protein
Potra2n6c13826	Potri.006G170700	chr6	8981677	8982134	Distal Intergenic	AT5G57610	0	Protein kinase superfamily protein with octicosapeptide/Phox/Bem1p domain	Potra2n14c27181	Potri.002G179100	chr14	7100835	7101175	Promoter (2-3kb)	AT2G46780.1	0	RNA-binding (RRM/RBD/RNP motifs) family protein
Potra2n6c13811	Potri.006G175200	chr6	8568214	8568487	Distal Intergenic	AT5G57710	0	Double Clp-N motif-containing P-loop nucleoside triphosphate hydrolases superfamily protein	Potra2n14c27199	Potri.014G107200	chr14	7237575	7238212	Distal Intergenic	AT2G46870.1	NGA1	AP2/B3-like transcriptional factor family protein
Potra2n6c13811	Potri.006G175200	chr6	8568870	8569135	Distal Intergenic	AT5G57710	0	Double Clp-N motif-containing P-loop nucleoside triphosphate hydrolases superfamily protein	Potra2n14c27199	Potri.014G107200	chr14	7246517	7246747	Promoter (<=1kb)	AT2G46870.1	NGA1	AP2/B3-like transcriptional factor family protein
Potra2n18c31940	Potri.018G151900	chr18	40472	40814	Promoter (1-2kb)	AT5G58210	0	hydroxyproline-rich glycoprotein family protein	Potra2n14c27234	Potri.014G111000	chr14	7472836	7473287	Promoter (<=1kb)	AT2G46940.1	0	0
Potra2n19c33276	Potri.019G131500	chr19	148809	149102	Promoter (<=1kb)	AT5G58300	0	Leucine-rich repeat protein kinase family protein	Potra2n14c27234	Potri.014G111000	chr14	7473753	7474133	Promoter (1-2kb)	AT2G46940.1	0	0
Potra2n19c33865	Potri.019G062100	chr19	6956628	6956947	Promoter (2-3kb)	AT5G58300	0	Leucine-rich repeat protein kinase family protein	Potra2n14c27236	Potri.014G111200	chr14	7491065	7491953	Promoter (2-3kb)	AT4G01680.1	AtMYB55,MYB55	myb domain protein 55
Potra2n1c2448	Potri.001G280400	chr1	29310838	29311200	Promoter (<=1kb)	AT5G58530	0	Glutaredoxin family protein	Potra2n14c27236	Potri.014G111200	chr14	7500542	7500875	Distal Intergenic	AT4G01680.1	AtMYB55,MYB55	myb domain protein 55
Potra2n1c2196	Potri.001G252600	chr1	26241594	26241994	Promoter (3-4kb)	AT5G58620	0	zinc finger (CCCH-type) family protein	Potra2n14c27237	Potri.014G111400	chr14	7514453	7514859	Distal Intergenic	AT1G09530.2	PAP3,PIF3,POC1	phytochrome interacting factor 3
Potra2n1c2196	Potri.001G252600	chr1	26244523	26244864	Promoter (<=1kb)	AT5G58620	0	zinc finger (CCCH-type) family protein	Potra2n14c27237	Potri.014G111400	chr14	7515084	7515575	Distal Intergenic	AT1G09530.2	PAP3,PIF3,POC1	phytochrome interacting factor 3
Potra2n9c19732	Potri.009G045400	chr9	8151110	8151425	Distal Intergenic	AT5G58787	0	RING/U-box superfamily protein	Potra2n14c27237	Potri.014G111400	chr14	7527792	7528295	Promoter (<=1kb)	AT1G09530.2	PAP3,PIF3,POC1	phytochrome interacting factor 3
Potra2n9c19732	Potri.009G045400	chr9	8158443	8158898	Promoter (2-3kb)	AT5G58787	0	RING/U-box superfamily protein	Potra2n14c27237	Potri.014G111400	chr14	7531451	7532209	Promoter (3-4kb)	AT1G09530.2	PAP3,PIF3,POC1	phytochrome interacting factor 3
Potra2n9c19762	Potri.009G042600	chr9	8368521	8369142	Promoter (<=1kb)	AT5G58900	0	Homeodomain-like transcriptional regulator	Potra2n14c27240	Potri.014G111700	chr14	7547454	7547697	Promoter (2-3kb)	AT3G62100.1	IAA30	indole-3-acetic acid inducible 30
Potra2n5c12120	Potri.005G082200	chr5	15691051	15691388	Promoter (<=1kb)	AT5G58950	0	Protein kinase superfamily protein	Potra2n14c27242	Potri.014G111900	chr14	7587424	7587680	Promoter (<=1kb)	AT4G01720.1	AtWRKY47,WRKY47	WRKY family transcription factor
Potra2n673s36381	Potri.007G085300	scaffold673	118318	118823	Promoter (<=1kb)	AT5G58950	0	Protein kinase superfamily protein	Potra2n14c27242	Potri.014G111900	chr14	7588193	7588429	Promoter (<=1kb)	AT4G01720.1	AtWRKY47,WRKY47	WRKY family transcription factor
Potra2n10c20683	Potri.010G196400	chr10	3664288	3664566	Promoter (<=1kb)	AT5G59080	0	0	Potra2n14c27264	Potri.002G189200	chr14	7785227	7785473	Promoter (1-2kb)	AT4G01850.1	AtSAM2,MAT2,SAM-2,SAM2	S-adenosylmethionine synthetase 2
Potra2n9c19792	Potri.009G038300	chr9	8636895	8637243	Promoter (<=1kb)	AT5G59080	0	0	Potra2n14c27264	Potri.002G189200	chr14	7788241	7788522	Promoter (1-2kb)	AT4G01850.1	AtSAM2,MAT2,SAM-2,SAM2	S-adenosylmethionine synthetase 2
Potra2n9c19865	Potri.009G030200	chr9	9341888	9342231	Promoter (1-2kb)	AT5G59360	0	0	Potra2n14c27283	Potri.014G117000	chr14	7935698	7936041	Promoter (<=1kb)	AT2G47190.1	ATMYB2,MYB2	myb domain protein 2
Potra2n1c2100	Potri.001G242300	chr1	25245564	25245911	Promoter (1-2kb)	AT5G59480	0	Haloacid dehalogenase-like hydrolase (HAD) superfamily protein	Potra2n14c27286	Potri.014G117300	chr14	7962277	7962606	Distal Intergenic	AT1G02400.1	ATGA2OX4,ATGA2OX6,DTA1,GA2OX6	gibberellin 2-oxidase 6
Potra2n9c19834	Potri.009G033700	chr9	9081445	9081781	3' UTR	AT5G59500	0	protein C-terminal S-isoprenylcysteine carboxyl O-methyltransferases	Potra2n14c27297	Potri.014G118200	chr14	8029390	8029606	Promoter (2-3kb)	AT2G47260.1	ATWRKY23,WRKY23	WRKY DNA-binding protein 23
Potra2n5c10861	Potri.005G222300	chr5	2452423	2452738	Promoter (1-2kb)	AT5G59540	0	2-oxoglutarate (2OG) and Fe(II)-dependent oxygenase superfamily protein	Potra2n14c27335	Potri.014G122000	chr14	8272790	8273053	Promoter (<=1kb)	AT3G62550.1	0	Adenine nucleotide alpha hydrolases-like superfamily protein
Potra2n1c2017	Potri.001G233600	chr1	24420513	24420807	Distal Intergenic	AT5G59990	0	CCT motif family protein	Potra2n14c27336	Potri.014G122100	chr14	8278766	8279101	Promoter (<=1kb)	AT4G02090.1	0	0
Potra2n4c10262	Potri.004G211100	chr4	18615226	18615633	Promoter (1-2kb)	AT5G60680	0	Protein of unknown function, DUF584	Potra2n14c27338		chr14	8306477	8306907	Promoter (1-2kb)
Potra2n9c19992	Potri.009G014300	chr9	10842088	10842678	Distal Intergenic	AT5G60680	0	Protein of unknown function, DUF584	Potra2n14c27343	Potri.014G122700	chr14	8338340	8338752	Promoter (<=1kb)	AT5G49330.1	ATMYB111,MYB111,PFG3	myb domain protein 111
Potra2n9c19992	Potri.009G014300	chr9	10847889	10848582	Promoter (1-2kb)	AT5G60680	0	Protein of unknown function, DUF584	Potra2n14c27357	Potri.014G124400	chr14	8427593	8427881	Promoter (2-3kb)	AT5G49300.1	GATA16	GATA transcription factor 16
Potra2n16c29241	Potri.016G001300	chr16	52090	52689	Promoter (<=1kb)	AT5G60710	0	Zinc finger (C3HC4-type RING finger) family protein	Potra2n14c27362	Potri.014G124900	chr14	8457253	8457519	Promoter (<=1kb)	AT3G62650.1	0	0
Potra2n6c15385	Potri.006G000900	chr6	23720222	23721075	Promoter (<=1kb)	AT5G60710	0	Zinc finger (C3HC4-type RING finger) family protein	Potra2n14c27364	Potri.014G125000	chr14	8476235	8477280	Promoter (2-3kb)	AT3G62660.1	GATL7	galacturonosyltransferase-like 7
Potra2n4c10288	Potri.004G213500	chr4	18920794	18921260	Promoter (<=1kb)	AT5G60760	0	P-loop containing nucleoside triphosphate hydrolases superfamily protein	Potra2n14c27375	Potri.002G201400	chr14	8542456	8542872	Promoter (1-2kb)	AT1G33390.1	ATFAS4,FAS4	RNA helicase family protein
Potra2n10c21042	Potri.010G157800	chr10	6164317	6164661	Distal Intergenic	AT5G60980	0	Nuclear transport factor 2 (NTF2) family protein with RNA binding (RRM-RBD-RNP motifs) domain	Potra2n14c27384	Potri.014G126800	chr14	8584981	8585235	Promoter (2-3kb)	AT4G02280.1	ATSUS3,SUS3	sucrose synthase 3
Potra2n8c17491	Potri.008G096700	chr8	5795522	5795845	Distal Intergenic	AT5G60980	0	Nuclear transport factor 2 (NTF2) family protein with RNA binding (RRM-RBD-RNP motifs) domain	Potra2n14c27394	Potri.014G127800	chr14	8633776	8634096	Promoter (1-2kb)	AT2G47580.1	U1A	spliceosomal protein U1A
Potra2n8c17491	Potri.008G096700	chr8	5801290	5801663	Promoter (<=1kb)	AT5G60980	0	Nuclear transport factor 2 (NTF2) family protein with RNA binding (RRM-RBD-RNP motifs) domain	Potra2n14c27407	Potri.014G129000	chr14	8707196	8707465	Promoter (1-2kb)	AT3G62860.1	0	alpha/beta-Hydrolases superfamily protein
Potra2n12c24613	Potri.015G105600	chr12	10983018	10983341	Promoter (2-3kb)	AT5G61970	0	signal recognition particle-related / SRP-related	Potra2n14c27409	Potri.014G129200	chr14	8718442	8719156	Promoter (<=1kb)	AT3G62830.2	ATUXS2,AUD1,UXS2	NAD(P)-binding Rossmann-fold superfamily protein
Potra2n12c24834	Potri.012G135100	chr12	13014472	13014951	Promoter (2-3kb)	AT5G62150	0	peptidoglycan-binding LysM domain-containing protein	Potra2n14c27416	Potri.014G130300	chr14	8774785	8775010	Promoter (<=1kb)	AT1G02860.1	BAH1,NLA	SPX (SYG1/Pho81/XPR1) domain-containing protein
Potra2n15c28042	Potri.015G137500	chr15	584156	584550	Promoter (2-3kb)	AT5G62150	0	peptidoglycan-binding LysM domain-containing protein	Potra2n14c27442	Potri.014G133000	chr14	8964935	8965251	3' UTR	AT1G03000.1	PEX6	peroxin 6
Potra2n12c24768	Potri.012G128600	chr12	12459253	12459705	Promoter (<=1kb)	AT5G62290	0	nucleotide-sensitive chloride conductance regulator (ICln) family protein	Potra2n14c27466	Potri.014G135400	chr14	9148845	9149117	Distal Intergenic	AT4G03150.1	0	0
Potra2n12c24758	Potri.012G127500	chr12	12379038	12379522	Promoter (1-2kb)	AT5G62350	0	Plant invertase/pectin methylesterase inhibitor superfamily protein	Potra2n14c27466	Potri.014G135400	chr14	9150185	9150616	Distal Intergenic	AT4G03150.1	0	0
Potra2n15c28125	Potri.015G128300	chr15	1226832	1227245	Promoter (2-3kb)	AT5G62360	0	Plant invertase/pectin methylesterase inhibitor superfamily protein	Potra2n14c27467	Potri.014G135500	chr14	9159273	9159659	Promoter (1-2kb)	AT3G06350.1	EMB3004,MEE32	dehydroquinate dehydratase, putative / shikimate dehydrogenase, putative
Potra2n15c28604	Potri.015G069200	chr15	5724847	5725120	Promoter (2-3kb)	AT5G62580	0	ARM repeat superfamily protein	Potra2n14c27476	Potri.012G042800	chr14	9224711	9224964	Promoter (3-4kb)	AT1G05260.1	RCI3,RCI3A	Peroxidase superfamily protein
Potra2n12c24374	Potri.012G077400	chr12	8464073	8464696	3' UTR	AT5G62890	0	Xanthine/uracil permease family protein	Potra2n14c27481	Potri.014G135900	chr14	9279131	9280106	Promoter (1-2kb)	AT3G63010.1	ATGID1B,GID1B	alpha/beta-Hydrolases superfamily protein
Potra2n12c24374	Potri.012G077400	chr12	8472270	8472665	Promoter (<=1kb)	AT5G62890	0	Xanthine/uracil permease family protein	Potra2n14c27483	Potri.014G136100	chr14	9303968	9304249	Promoter (<=1kb)	AT1G03440.1	0	Leucine-rich repeat (LRR) family protein
Potra2n12c24374	Potri.012G077400	chr12	8479132	8479501	Distal Intergenic	AT5G62890	0	Xanthine/uracil permease family protein	Potra2n14c27484	Potri.014G136200	chr14	9310948	9311330	Distal Intergenic	AT1G03430.1	AHP5	histidine-containing phosphotransfer factor 5
Potra2n15c28494	Potri.015G080100	chr15	4578664	4579087	Promoter (<=1kb)	AT5G63060	0	Sec14p-like phosphatidylinositol transfer family protein	Potra2n14c27492	Potri.014G137000	chr14	9367572	9367864	Promoter (1-2kb)	AT1G65410.1	ATNAP11,NAP11,TGD3	non-intrinsic ABC protein 11
Potra2n12c24416	Potri.012G084600	chr12	9262542	9263185	Distal Intergenic	AT5G63120	0	DEA(D/H)-box RNA helicase family protein	Potra2n14c27497	Potri.014G137700	chr14	9427324	9427635	Promoter (1-2kb)	AT4G02940.1	0	oxidoreductase, 2OG-Fe(II) oxygenase family protein
Potra2n14c27112	Potri.014G097700	chr14	6442256	6442579	Promoter (<=1kb)	AT5G63630	0	P-loop containing nucleoside triphosphate hydrolases superfamily protein	Potra2n14c27497	Potri.014G137700	chr14	9428538	9428874	Promoter (2-3kb)	AT4G02940.1	0	oxidoreductase, 2OG-Fe(II) oxygenase family protein
Potra2n14c27112	Potri.014G097700	chr14	6445358	6445853	Promoter (2-3kb)	AT5G63630	0	P-loop containing nucleoside triphosphate hydrolases superfamily protein	Potra2n14c27508	Potri.014G138800	chr14	9509357	9510133	Distal Intergenic	AT2G48150.1	ATGPX4,GPX4	glutathione peroxidase 4
Potra2n2c4869	Potri.002G169800	chr2	11067011	11067380	Distal Intergenic	AT5G63630	0	P-loop containing nucleoside triphosphate hydrolases superfamily protein	Potra2n14c27509	Potri.014G139000	chr14	9512047	9512351	3' UTR	AT1G03290.2	0	0
Potra2n2c4869	Potri.002G169800	chr2	11069982	11070341	Distal Intergenic	AT5G63630	0	P-loop containing nucleoside triphosphate hydrolases superfamily protein	Potra2n14c27564	Potri.014G145100	chr14	9973329	9973725	Promoter (<=1kb)	AT5G13930.1	ATCHS,CHS,TT4	Chalcone and stilbene synthase family protein
Potra2n2c4869	Potri.002G169800	chr2	11072410	11073116	Promoter (2-3kb)	AT5G63630	0	P-loop containing nucleoside triphosphate hydrolases superfamily protein	Potra2n14c27569	Potri.014G145700	chr14	10012405	10012724	Promoter (1-2kb)	AT5G14060.1	CARAB-AK-LYS	Aspartate kinase family protein
Potra2n1c1809	Potri.001G209800	chr1	20987343	20987617	Promoter (<=1kb)	AT5G64090	0	0	Potra2n14c27586	Potri.014G147300	chr14	10146187	10146410	Promoter (<=1kb)	AT3G28040.1	0	Leucine-rich receptor-like protein kinase family protein
Potra2n17c31507	Potri.017G053200	chr17	10505679	10505947	Promoter (<=1kb)	AT5G64230	0	0	Potra2n14c27593	Potri.014G148200	chr14	10210863	10211374	Promoter (1-2kb)	AT3G25400.1	0	0
Potra2n17c31519	Potri.017G051800	chr17	10850477	10850934	Promoter (<=1kb)	AT5G64250	0	Aldolase-type TIM barrel family protein	Potra2n14c27598	Potri.002G235400	chr14	10282262	10282514	3' UTR	AT5G48560.1	0	basic helix-loop-helix (bHLH) DNA-binding superfamily protein
Potra2n7c15916	Potri.007G090500	chr7	4380800	4381228	3' UTR	AT5G65120	0	0	Potra2n14c27598	Potri.002G235400	chr14	10283786	10284233	Intron (Potra2n14c27599.1/Potra2n14c27599, intron 18 of 18)	AT5G48560.1	0	basic helix-loop-helix (bHLH) DNA-binding superfamily protein
Potra2n2c5548	Potri.002G094900	chr2	16655705	16656038	Promoter (3-4kb)	AT5G65170	0	VQ motif-containing protein	Potra2n14c27607	Potri.014G149900	chr14	10385001	10385542	Promoter (<=1kb)	AT5G48490.1	0	Bifunctional inhibitor/lipid-transfer protein/seed storage 2S albumin superfamily protein
Potra2n5c12206	Potri.005G073500	chr5	16333967	16334332	Promoter (2-3kb)	AT5G65250	0	0	Potra2n14c27612	Potri.014G150600	chr14	10438402	10438667	Promoter (<=1kb)	AT1G05805.1	0	basic helix-loop-helix (bHLH) DNA-binding superfamily protein
Potra2n7c16131	Potri.007G058200	chr7	8152091	8152517	Promoter (3-4kb)	AT5G65590	0	Dof-type zinc finger DNA-binding family protein	Potra2n14c27624	Potri.014G151900	chr14	10640322	10640690	Distal Intergenic	AT3G21710.2	0	0
Potra2n5c11688	Potri.005G125000	chr5	11945357	11945655	Promoter (<=1kb)	AT5G65650	0	Protein of unknown function (DUF1195)	Potra2n14c27629	Potri.014G153000	chr14	10725887	10726256	Distal Intergenic	AT1G05190.1	emb2394	Ribosomal protein L6 family
Potra2n2c5437	Potri.002G108100	chr2	15616651	15617505	Distal Intergenic	AT5G65660	0	hydroxyproline-rich glycoprotein family protein	Potra2n14c27633	Potri.014G153400	chr14	10772430	10772995	Promoter (<=1kb)	AT2G05710.1	ACO3	aconitase 3
Potra2n7c16576	Potri.007G008100	chr7	13323304	13323760	Promoter (2-3kb)	AT5G65760	0	Serine carboxypeptidase S28 family protein	Potra2n14c27648	Potri.014G155200	chr14	10897926	10898246	Distal Intergenic	AT2G32520.1	0	alpha/beta-Hydrolases superfamily protein
Potra2n5c11908	Potri.005G101500	chr5	13751635	13751918	Promoter (1-2kb)	AT5G66005	0	Expressed protein	Potra2n14c27650	Potri.014G155500	chr14	10915953	10916178	Promoter (2-3kb)	AT5G12980.1	0	Cell differentiation, Rcd1-like protein
Potra2n5c11877	Potri.005G105900	chr5	13504409	13504814	Distal Intergenic	AT5G66050	0	Wound-responsive family protein	Potra2n14c27653	Potri.014G155800	chr14	10949859	10950134	Promoter (3-4kb)	AT4G15440.1	CYP74B2,HPL1	hydroperoxide lyase 1
Potra2n5c10639	Potri.005G244800	chr5	925507	926115	Promoter (<=1kb)	AT5G66070	0	RING/U-box superfamily protein	Potra2n14c27667	Potri.014G157500	chr14	11076927	11077220	Promoter (2-3kb)	AT3G21670.1	0	Major facilitator superfamily protein
Potra2n5c11793	Potri.005G114600	chr5	12812345	12812644	Promoter (1-2kb)	AT5G66240	0	Transducin/WD40 repeat-like superfamily protein	Potra2n14c27669	Potri.014G157600	chr14	11086858	11087086	Promoter (<=1kb)	AT2G32990.1	AtGH9B8,GH9B8	glycosyl hydrolase 9B8
Potra2n7c16491	Potri.007G016800	chr7	12649160	12649514	Promoter (2-3kb)	AT5G66330	0	Leucine-rich repeat (LRR) family protein	Potra2n14c27669	Potri.014G157600	chr14	11095928	11096163	Distal Intergenic	AT2G32990.1	AtGH9B8,GH9B8	glycosyl hydrolase 9B8
Potra2n5c11650	Potri.005G130700	chr5	11422477	11422759	Promoter (<=1kb)	AT5G66560	0	Phototropic-responsive NPH3 family protein	Potra2n14c27670	Potri.014G157700	chr14	11099303	11099607	Distal Intergenic	AT2G05755.1	0	Nodulin MtN21 /EamA-like transporter family protein
Potra2n5c11650	Potri.005G130700	chr5	11426359	11427161	Promoter (<=1kb)	AT5G66560	0	Phototropic-responsive NPH3 family protein	Potra2n14c27673	Potri.014G158200	chr14	11142385	11142604	Distal Intergenic	AT2G32970.2	0	0
Potra2n7c16333	Potri.007G033900	chr7	11293461	11293933	Promoter (<=1kb)	AT5G66560	0	Phototropic-responsive NPH3 family protein	Potra2n14c27675	Potri.014G158400	chr14	11161356	11161646	Promoter (<=1kb)	AT2G05790.1	0	O-Glycosyl hydrolases family 17 protein
Potra2n5c11699	Potri.005G123800	chr5	12052620	12052941	Promoter (2-3kb)	AT5G66770	0	GRAS family transcription factor	Potra2n14c27681	Potri.014G176800	chr14	11206071	11206361	Distal Intergenic	0	0	0
Potra2n5c11699	Potri.005G123800	chr5	12057604	12058021	Promoter (2-3kb)	AT5G66770	0	GRAS family transcription factor	Potra2n14c27719	Potri.014G162800	chr14	11653583	11653892	Promoter (2-3kb)	0	0	0
Potra2n7c16400	Potri.007G026300	chr7	11955168	11955522	Distal Intergenic	AT5G66770	0	GRAS family transcription factor	Potra2n14c27724	Potri.014G163400	chr14	11717130	11717447	Promoter (3-4kb)	AT3G07890.1	0	Ypt/Rab-GAP domain of gyp1p superfamily protein
Potra2n7c16400	Potri.007G026300	chr7	11962566	11963162	Promoter (3-4kb)	AT5G66770	0	GRAS family transcription factor	Potra2n14c27733	Potri.014G164500	chr14	11820262	11820552	Promoter (2-3kb)	AT2G04900.1	0	0
Potra2n5c11614	Potri.005G136600	chr5	11001689	11002054	Distal Intergenic	AT5G66820	0	0	Potra2n14c27771	Potri.014G168700	chr14	12290028	12290249	3' UTR	AT5G48230.2	ACAT2,EMB1276	acetoacetyl-CoA thiolase 2
Potra2n14c26522	Potri.014G026700	chr14	1579158	1579451	Promoter (<=1kb)	AT5G67090	0	Subtilisin-like serine endopeptidase family protein	Potra2n14c27782		chr14	12425044	12425671	Distal Intergenic
Potra2n7c16235	Potri.007G046900	chr7	9471855	9472219	3' UTR	AT5G67200	0	Leucine-rich repeat protein kinase family protein	Potra2n14c27786	Potri.014G170700	chr14	12495273	12495494	Distal Intergenic	AT4G26550.1	0	Got1/Sft2-like vescicle transport protein family
Potra2n7c16231	Potri.007G047300	chr7	9433740	9434176	Distal Intergenic	AT5G67220	0	FMN-linked oxidoreductases superfamily protein	Potra2n14c27801	Potri.014G172400	chr14	12732821	12733176	Promoter (<=1kb)	AT1G61520.1	LHCA3	photosystem I light harvesting complex gene 3
Potra2n7c16171	Potri.007G053200	chr7	8760162	8760612	Promoter (<=1kb)	AT5G67385	0	Phototropic-responsive NPH3 family protein	Potra2n14c27853	Potri.014G177800	chr14	13319340	13319710	Promoter (<=1kb)	AT3G07470.1	0	Protein of unknown function, DUF538
Potra2n7c16171	Potri.007G053200	chr7	8764703	8765130	Distal Intergenic	AT5G67385	0	Phototropic-responsive NPH3 family protein	Potra2n14c27856	Potri.014G178100	chr14	13345679	13346102	Promoter (2-3kb)	AT4G13710.1	0	Pectin lyase-like superfamily protein
Potra2n7c16170	Potri.007G053300	chr7	8751047	8751400	Promoter (1-2kb)	AT5G67390	0	0	Potra2n14c27856	Potri.014G178100	chr14	13348389	13348855	Promoter (<=1kb)	AT4G13710.1	0	Pectin lyase-like superfamily protein
Potra2n2c4960	Potri.002G160700	chr2	11848713	11849007	Promoter (1-2kb)	AT4G00355	0	0	Potra2n14c27869	Potri.014G179400	chr14	13663194	13663696	Distal Intergenic	AT1G32450.1	NRT1.5	nitrate transporter 1.5
Potra2n2c5551	Potri.002G094600	chr2	16688750	16689075	Distal Intergenic	AT1G78100	0	F-box family protein	Potra2n15c27976	Potri.015G145400	chr15	135409	135762	Promoter (<=1kb)	AT5G23870.3	0	Pectinacetylesterase family protein
Potra2n5c11369	Potri.005G166500	chr5	7669734	7670032	Promoter (<=1kb)	AT1G78100	0	F-box family protein	Potra2n15c27981	Potri.015G145000	chr15	175059	175393	Promoter (<=1kb)	AT1G01730.1	0	0
Potra2n5c10781	Potri.005G230600	chr5	1875505	1875827	Promoter (1-2kb)	AT1G75380	0	Wound-responsive family protein	Potra2n15c27991	Potri.015G143800	chr15	239480	239977	Promoter (<=1kb)	AT5G52280.1	0	Myosin heavy chain-related protein
Potra2n10c21332	Potri.010G125100	chr10	8203783	8204251	Promoter (<=1kb)	AT1G25440	0	B-box type zinc finger protein with CCT domain	Potra2n15c27991	Potri.015G143800	chr15	240619	240903	Promoter (<=1kb)	AT5G52280.1	0	Myosin heavy chain-related protein
Potra2n15c28727	Potri.015G054600	chr15	7275025	7275680	Promoter (<=1kb)	AT1G25440	0	B-box type zinc finger protein with CCT domain	Potra2n15c27996	Potri.015G143200	chr15	284418	285221	Promoter (<=1kb)	AT5G23730.1	0	Transducin/WD40 repeat-like superfamily protein
Potra2n8c17734	Potri.008G120400	chr8	7608046	7608538	Promoter (2-3kb)	AT1G25440	0	B-box type zinc finger protein with CCT domain	Potra2n15c28000	Potri.015G142700	chr15	312587	312958	Promoter (<=1kb)	AT3G47640.3	PYE	basic helix-loop-helix (bHLH) DNA-binding superfamily protein
Potra2n5c11769	Potri.005G117100	chr5	12644220	12644745	Promoter (<=1kb)	AT2G21320	0	B-box type zinc finger family protein	Potra2n15c28010	Potri.015G141200	chr15	385013	385283	Promoter (2-3kb)	AT5G07280.1	EMS1,EXS	Leucine-rich repeat transmembrane protein kinase
Potra2n7c16505	Potri.005G117100	chr7	12800067	12800323	Promoter (<=1kb)	AT2G21320	0	B-box type zinc finger family protein	Potra2n15c28017	Potri.012G138800	chr15	408482	408780	Promoter (1-2kb)	AT5G13930.1	ATCHS,CHS,TT4	Chalcone and stilbene synthase family protein
Potra2n4c9884	Potri.004G162600	chr4	15301095	15301473	Promoter (<=1kb)	AT4G38960	0	B-box type zinc finger family protein	Potra2n15c28027	Potri.015G139500	chr15	461176	461491	Promoter (<=1kb)	AT3G03620.1	0	MATE efflux family protein
Potra2n4c9884	Potri.004G162600	chr4	15304057	15304589	Promoter (2-3kb)	AT4G38960	0	B-box type zinc finger family protein	Potra2n15c28035	Potri.015G138400	chr15	541927	542189	Promoter (<=1kb)	AT5G52110.1	CCB2,HCF208	Protein of unknown function (DUF2930)
Potra2n9c19026	Potri.009G124400	chr9	2715085	2715521	Promoter (2-3kb)	AT4G38960	0	B-box type zinc finger family protein	Potra2n15c28039	Potri.015G137900	chr15	564253	564869	Promoter (<=1kb)	AT5G51920.1	0	Pyridoxal phosphate (PLP)-dependent transferases superfamily protein
Potra2n11c23420	Potri.011G039700	chr11	13142543	13143190	Promoter (<=1kb)	AT4G27310	0	B-box type zinc finger family protein	Potra2n15c28042	Potri.015G137500	chr15	584248	584500	Promoter (2-3kb)	AT4G25433.1	0	peptidoglycan-binding LysM domain-containing protein
Potra2n11c22727	Potri.011G125400	chr11	3438463	3438731	Promoter (2-3kb)	AT5G54470	0	B-box type zinc finger family protein	Potra2n15c28050	Potri.015G136500	chr15	629785	630218	Promoter (2-3kb)	AT1G06010.1	0	0
Potra2n13c25028	Potri.013G150500	chr13	737748	738004	Promoter (2-3kb)	AT5G54470	0	B-box type zinc finger family protein	Potra2n15c28050	Potri.015G136500	chr15	632811	633102	Intron (Potra2n15c28051.1/Potra2n15c28051, intron 1 of 3)	AT1G06010.1	0	0
Potra2n14c27033	Potri.014G088600	chr14	5815003	5815458	Promoter (1-2kb)	AT2G46080	0	0	Potra2n15c28050	Potri.015G136500	chr15	633559	634241	Intron (Potra2n15c28051.1/Potra2n15c28051, intron 1 of 3)	AT1G06010.1	0	0
Potra2n12c24705	Potri.012G119200	chr12	11944236	11944684	Distal Intergenic	AT5G45100	0	SBP (S-ribonuclease binding protein) family protein	Potra2n15c28061	Potri.015G135500	chr15	767659	768100	Promoter (2-3kb)	AT5G52060.1	ATBAG1,BAG1	BCL-2-associated athanogene 1
Potra2n12c24705	Potri.012G119200	chr12	11948542	11949018	Promoter (<=1kb)	AT5G45100	0	SBP (S-ribonuclease binding protein) family protein	Potra2n15c28064	Potri.015G135200	chr15	792110	792478	Promoter (2-3kb)	AT5G62170.1	0	0
Potra2n12c24705	Potri.012G119200	chr12	11954815	11955080	Distal Intergenic	AT5G45100	0	SBP (S-ribonuclease binding protein) family protein	Potra2n15c28064	Potri.015G135200	chr15	797208	797487	Promoter (2-3kb)	AT5G62170.1	0	0
Potra2n81s34509	Potri.015G118000	scaffold81	283718	284214	Promoter (<=1kb)	AT5G45100	0	SBP (S-ribonuclease binding protein) family protein	Potra2n15c28070	Potri.015G134600	chr15	855590	855940	Promoter (2-3kb)	AT5G51810.1	AT2353,ATGA20OX2,GA20OX2	gibberellin 20 oxidase 2
Potra2n81s34509	Potri.015G118000	scaffold81	285793	286434	Promoter (2-3kb)	AT5G45100	0	SBP (S-ribonuclease binding protein) family protein	Potra2n15c28085	Potri.015G132800	chr15	956300	956565	Promoter (1-2kb)	AT4G39490.1	CYP96A10	cytochrome P450, family 96, subfamily A, polypeptide 10
Potra2n1c3729	Potri.001G439600	chr1	47199471	47200296	Distal Intergenic	AT3G12920	0	SBP (S-ribonuclease binding protein) family protein	Potra2n15c28085	Potri.015G132800	chr15	957498	957900	Promoter (2-3kb)	AT4G39490.1	CYP96A10	cytochrome P450, family 96, subfamily A, polypeptide 10
Potra2n1c3729	Potri.001G439600	chr1	47202690	47203117	Promoter (3-4kb)	AT3G12920	0	SBP (S-ribonuclease binding protein) family protein	Potra2n15c28091	Potri.015G132200	chr15	989955	990286	Promoter (3-4kb)	AT5G62230.1	ERL1	ERECTA-like 1
Potra2n1c3729	Potri.001G439600	chr1	47207384	47207822	Promoter (<=1kb)	AT3G12920	0	SBP (S-ribonuclease binding protein) family protein	Potra2n15c28094	Potri.015G131700	chr15	1027625	1027843	Promoter (<=1kb)	AT4G25370.1	0	Double Clp-N motif protein
Potra2n11c22598	Potri.011G142700	chr11	2104661	2104972	Promoter (1-2kb)	AT3G12920	0	SBP (S-ribonuclease binding protein) family protein	Potra2n15c28109	Potri.015G130000	chr15	1106192	1106821	Promoter (2-3kb)	AT4G00100.1	ATRPS13A,PFL2,RPS13,RPS13A	ribosomal protein S13A
Potra2n11c22598	Potri.011G142700	chr11	2105779	2106188	Promoter (2-3kb)	AT3G12920	0	SBP (S-ribonuclease binding protein) family protein	Potra2n15c28112	Potri.015G129700	chr15	1136255	1136509	Promoter (1-2kb)	AT5G51550.1	EXL3	EXORDIUM like 3
Potra2n11c22598	Potri.011G142700	chr11	2107041	2107322	Distal Intergenic	AT3G12920	0	SBP (S-ribonuclease binding protein) family protein	Potra2n15c28112	Potri.015G129700	chr15	1138252	1138535	Promoter (3-4kb)	AT5G51550.1	EXL3	EXORDIUM like 3
Potra2n11c22598	Potri.011G142700	chr11	2109741	2110184	Distal Intergenic	AT3G12920	0	SBP (S-ribonuclease binding protein) family protein	Potra2n15c28118	Potri.015G129100	chr15	1177688	1178037	Distal Intergenic	AT4G22680.1	AtMYB85,MYB85	myb domain protein 85
Potra2n4c9992	Potri.004G175500	chr4	16288868	16289295	Distal Intergenic	AT3G12920	0	SBP (S-ribonuclease binding protein) family protein	Potra2n15c28118	Potri.015G129100	chr15	1185920	1186378	Promoter (1-2kb)	AT4G22680.1	AtMYB85,MYB85	myb domain protein 85
Potra2n4c9992	Potri.004G175500	chr4	16291529	16291833	Promoter (1-2kb)	AT3G12920	0	SBP (S-ribonuclease binding protein) family protein	Potra2n15c28124	Potri.015G128400	chr15	1218398	1218788	Promoter (<=1kb)	AT5G62360.1	0	Plant invertase/pectin methylesterase inhibitor superfamily protein
Potra2n9c18933	Potri.004G175500	chr9	2135659	2136130	Promoter (<=1kb)	AT3G12920	0	SBP (S-ribonuclease binding protein) family protein	Potra2n15c28125	Potri.015G128300	chr15	1226874	1227229	Promoter (2-3kb)	AT5G62360.1	0	Plant invertase/pectin methylesterase inhibitor superfamily protein
Potra2n9c18933	Potri.004G175500	chr9	2137908	2138261	Promoter (2-3kb)	AT3G12920	0	SBP (S-ribonuclease binding protein) family protein	Potra2n15c28131	Potri.015G127500	chr15	1277901	1278214	Distal Intergenic	AT2G45220.1	0	Plant invertase/pectin methylesterase inhibitor superfamily
Potra2n4c10170	Potri.009G161500	chr4	18064056	18064394	Promoter (<=1kb)	AT5G22250	0	Polynucleotidyl transferase, ribonuclease H-like superfamily protein	Potra2n15c28151	Potri.015G121300	chr15	1690064	1690705	Promoter (<=1kb)	0	0	0
Potra2n2c5895	Potri.002G058500	chr2	19526377	19526673	Promoter (<=1kb)	AT3G59090	0	0	Potra2n15c28154	Potri.015G112200	chr15	2158322	2158593	Promoter (<=1kb)	AT2G44740.1	CYCP4;1	cyclin p4;1
Potra2n5c11037	Potri.005G203600	chr5	3899036	3899356	Promoter (2-3kb)	AT3G59090	0	0	Potra2n15c28174	Potri.015G110000	chr15	2302728	2303228	Promoter (2-3kb)	AT5G51070.1	CLPD,ERD1,SAG15	Clp ATPase
Potra2n6c13430	Potri.006G214900	chr6	4900196	4900517	Promoter (<=1kb)	AT5G18520	0	Lung seven transmembrane receptor family protein	Potra2n15c28209	Potri.015G106900	chr15	2573631	2574183	Distal Intergenic	AT5G61850.1	LFY,LFY3	floral meristem identity control protein LEAFY (LFY)
Potra2n4c8757	Potri.004G041000	chr4	3017952	3018258	Promoter (2-3kb)	AT4G27460	0	CBS domain-containing protein	Potra2n15c28209	Potri.015G106900	chr15	2579585	2580191	Promoter (<=1kb)	AT5G61850.1	LFY,LFY3	floral meristem identity control protein LEAFY (LFY)
Potra2n5c11308	Potri.005G173800	chr5	6829706	6830105	Promoter (<=1kb)	AT1G77710	0	0	Potra2n15c28220	Potri.015G106000	chr15	2637710	2638004	Distal Intergenic	AT5G61960.2	AML1,ML1	MEI2-like protein 1
Potra2n19c34009	Potri.019G042500	chr19	9817107	9817425	Promoter (1-2kb)	AT1G64980	0	Nucleotide-diphospho-sugar transferases superfamily protein	Potra2n15c28221	Potri.015G105900	chr15	2640438	2640675	Distal Intergenic	AT5G50930.1	0	Histone superfamily protein
Potra2n6c14138	Potri.006G133300	chr6	13114283	13114659	Promoter (<=1kb)	AT5G02800	0	Protein kinase superfamily protein	Potra2n15c28227	Potri.012G106100	chr15	2694796	2695334	Distal Intergenic	AT5G62000.2	ARF1-BP,ARF2,HSS,ORE14	auxin response factor 2
Potra2n8c18323	Potri.008G183100	chr8	12410902	12411648	Distal Intergenic	AT5G50260	0	Cysteine proteinases superfamily protein	Potra2n15c28228	Potri.015G105200	chr15	2711208	2711439	Promoter (<=1kb)	AT3G26744.2	ATICE1,ICE1,SCRM	basic helix-loop-helix (bHLH) DNA-binding superfamily protein
Potra2n10c21594	Potri.010G097800	chr10	10286868	10287179	Promoter (<=1kb)	AT2G37770	0	NAD(P)-linked oxidoreductase superfamily protein	Potra2n15c28228	Potri.015G105200	chr15	2713644	2713886	Promoter (2-3kb)	AT3G26744.2	ATICE1,ICE1,SCRM	basic helix-loop-helix (bHLH) DNA-binding superfamily protein
Potra2n9c19206	Potri.009G104400	chr9	4004672	4005217	Promoter (<=1kb)	AT3G48690	0	alpha/beta-Hydrolases superfamily protein	Potra2n15c28241	Potri.015G104100	chr15	2808067	2808441	Promoter (1-2kb)	AT3G48820.1	0	Glycosyltransferase family 29 (sialyltransferase) family protein
Potra2n9c19206	Potri.009G104400	chr9	4005516	4005780	Promoter (1-2kb)	AT3G48690	0	alpha/beta-Hydrolases superfamily protein	Potra2n15c28249	Potri.015G103400	chr15	2871516	2872029	Promoter (1-2kb)	AT5G50870.1	UBC27	ubiquitin-conjugating enzyme 27
Potra2n2c6026	Potri.002G046500	chr2	20433060	20434136	Distal Intergenic	AT1G03055	0	0	Potra2n15c28273		chr15	3058269	3058491	Promoter (1-2kb)
Potra2n11c22940	Potri.011G104000	chr11	5683981	5684311	Distal Intergenic	AT3G42170	0	BED zinc finger ;hAT family dimerisation domain	Potra2n15c28285	Potri.015G099600	chr15	3140132	3140492	Distal Intergenic	AT1G08510.1	FATB	fatty acyl-ACP thioesterases B
Potra2n15c28980	Potri.015G026400	chr15	10869697	10869990	Promoter (1-2kb)	AT4G18550	0	alpha/beta-Hydrolases superfamily protein	Potra2n15c28285	Potri.015G099600	chr15	3142514	3142730	Distal Intergenic	AT1G08510.1	FATB	fatty acyl-ACP thioesterases B
Potra2n1c603	Potri.001G074800	chr1	6357918	6358288	Promoter (3-4kb)	AT2G34920	0	0	Potra2n15c28286	Potri.015G099500	chr15	3152946	3153186	Promoter (<=1kb)	AT5G50740.1	0	Heavy metal transport/detoxification superfamily protein
Potra2n13c25955	Potri.013G039400	chr13	10732070	10732345	Promoter (<=1kb)	AT3G04790	0	Ribose 5-phosphate isomerase, type A protein	Potra2n15c28298	Potri.015G098400	chr15	3238968	3239327	Promoter (1-2kb)	AT4G22950.1	AGL19,GL19	AGAMOUS-like 19
Potra2n5c11318	Potri.005G172600	chr5	6957567	6958028	Distal Intergenic	AT5G14320	0	Ribosomal protein S13/S18 family	Potra2n15c28320	Potri.015G096500	chr15	3315911	3316239	Promoter (<=1kb)	AT3G48550.1	0	0
Potra2n5c10982	Potri.005G209100	chr5	3463661	3463948	Promoter (1-2kb)	AT4G02810	0	Protein of unknown function (DUF3049)	Potra2n15c28322	Potri.015G096300	chr15	3336241	3336649	Distal Intergenic	AT1G05350.1	0	NAD(P)-binding Rossmann-fold superfamily protein
Potra2n5c10982	Potri.005G209100	chr5	3468736	3469233	Distal Intergenic	AT4G02810	0	Protein of unknown function (DUF3049)	Potra2n15c28344	Potri.015G094100	chr15	3462411	3462853	Promoter (1-2kb)	AT4G02480.1	0	AAA-type ATPase family protein
Potra2n8c17997	Potri.008G149600	chr8	9868917	9869390	Promoter (1-2kb)	AT5G19260	0	Protein of unknown function (DUF3049)	Potra2n15c28347	Potri.015G093600	chr15	3502890	3503116	Promoter (<=1kb)	AT5G63420.1	emb2746	RNA-metabolising metallo-beta-lactamase family protein
Potra2n1c2330	Potri.001G270000	chr1	27685898	27686154	Distal Intergenic	AT2G42280	0	basic helix-loop-helix (bHLH) DNA-binding superfamily protein	Potra2n15c28362	Potri.015G091900	chr15	3615010	3615258	Distal Intergenic	AT5G50360.1	0	0
Potra2n16c29691	Potri.016G050500	chr16	3358227	3358535	Promoter (2-3kb)	AT2G42280	0	basic helix-loop-helix (bHLH) DNA-binding superfamily protein	Potra2n15c28373	Potri.015G091000	chr15	3730029	3730683	Promoter (<=1kb)	AT5G50330.1	0	Protein kinase superfamily protein
Potra2n6c14888	Potri.006G057600	chr6	19829373	19829816	Promoter (<=1kb)	AT2G42280	0	basic helix-loop-helix (bHLH) DNA-binding superfamily protein	Potra2n15c28389	Potri.015G089700	chr15	3808794	3809022	Promoter (<=1kb)	AT3G48460.1	0	GDSL-like Lipase/Acylhydrolase superfamily protein
Potra2n6c14888	Potri.006G057600	chr6	19830095	19830390	Promoter (<=1kb)	AT2G42280	0	basic helix-loop-helix (bHLH) DNA-binding superfamily protein	Potra2n15c28389	Potri.015G089700	chr15	3810390	3810621	Promoter (1-2kb)	AT3G48460.1	0	GDSL-like Lipase/Acylhydrolase superfamily protein
Potra2n2c5795	Potri.002G069000	chr2	18758636	18759108	Promoter (<=1kb)	AT1G43670	0	Inositol monophosphatase family protein	Potra2n15c28401	Potri.015G088400	chr15	3911856	3912162	Promoter (1-2kb)	AT1G24480.1	0	S-adenosyl-L-methionine-dependent methyltransferases superfamily protein
Potra2n5c11142	Potri.002G069000	chr5	4900272	4900677	Promoter (<=1kb)	AT1G43670	0	Inositol monophosphatase family protein	Potra2n15c28404	Potri.015G088100	chr15	3942333	3942615	Promoter (1-2kb)	AT4G24790.2	0	AAA-type ATPase family protein
Potra2n5c11835	Potri.005G110200	chr5	13135343	13135708	Promoter (<=1kb)	AT4G35930	0	F-box family protein	Potra2n15c28407	Potri.015G087800	chr15	3955783	3956031	Promoter (1-2kb)	AT5G63180.1	0	Pectin lyase-like superfamily protein
Potra2n5c11835	Potri.005G110200	chr5	13136068	13136481	Promoter (1-2kb)	AT4G35930	0	F-box family protein	Potra2n15c28407	Potri.015G087800	chr15	3961275	3961563	Distal Intergenic	AT5G63180.1	0	Pectin lyase-like superfamily protein
Potra2n19c33768	Potri.019G071000	chr19	5908378	5908796	Distal Intergenic	AT5G53390	0	O-acyltransferase (WSD1-like) family protein	Potra2n15c28415		chr15	4008306	4008607	Promoter (<=1kb)
Potra2n5c10503	Potri.005G258900	chr5	97355	97666	Promoter (2-3kb)	AT2G33570	0	Domain of unknown function (DUF23)	Potra2n15c28430	Potri.002G008500	chr15	4099030	4099281	Promoter (<=1kb)	AT3G25560.3	NIK2	NSP-interacting kinase 2
Potra2n1c601	Potri.001G074600	chr1	6337826	6338215	Promoter (3-4kb)	AT4G20170	0	Domain of unknown function (DUF23)	Potra2n15c28434	Potri.015G085600	chr15	4134764	4134990	Promoter (<=1kb)	AT3G48280.1	CYP71A25	cytochrome P450, family 71, subfamily A, polypeptide 25
Potra2n1c601	Potri.001G074600	chr1	6344594	6345053	Promoter (3-4kb)	AT4G20170	0	Domain of unknown function (DUF23)	Potra2n15c28467	Potri.015G082500	chr15	4407392	4407903	Distal Intergenic	AT5G63110.1	ATHDA6,AXE1,HDA6,RPD3B,RTS1,SIL1	histone deacetylase 6
Potra2n3c7089	Potri.003G156600	chr3	5491439	5491872	Distal Intergenic	AT4G20170	0	Domain of unknown function (DUF23)	Potra2n15c28486		chr15	4548542	4548906	Promoter (<=1kb)
Potra2n3c6997	Potri.003G165900	chr3	4743908	4744351	Distal Intergenic	AT5G13190	0	0	Potra2n15c28486		chr15	4549151	4549689	Promoter (<=1kb)
Potra2n10c20838	Potri.010G180000	chr10	4758806	4759335	Promoter (2-3kb)	AT1G65450	0	HXXXD-type acyl-transferase family protein	Potra2n15c28494	Potri.015G080100	chr15	4578741	4579062	Promoter (<=1kb)	AT5G63060.1	0	Sec14p-like phosphatidylinositol transfer family protein
Potra2n3c8342	Potri.003G009000	chr3	21251007	21251409	Distal Intergenic	AT1G15380	0	Lactoylglutathione lyase / glyoxalase I family protein	Potra2n15c28518	Potri.015G078200	chr15	4751537	4751762	Promoter (<=1kb)	AT5G62960.1	0	0
Potra2n5c11770	Potri.005G117000	chr5	12650042	12650497	Promoter (2-3kb)	AT1G15380	0	Lactoylglutathione lyase / glyoxalase I family protein	Potra2n15c28518	Potri.015G078200	chr15	4752182	4752484	Promoter (1-2kb)	AT5G62960.1	0	0
Potra2n11c22873	Potri.011G112700	chr11	4773636	4773903	Promoter (<=1kb)	AT3G14420	0	Aldolase-type TIM barrel family protein	Potra2n15c28529	Potri.015G077100	chr15	4862875	4863605	Promoter (<=1kb)	AT5G62940.1	DOF5.6,HCA2	Dof-type zinc finger DNA-binding family protein
Potra2n12c24320	Potri.012G071500	chr12	7947800	7948163	Promoter (<=1kb)	AT5G62680	0	Major facilitator superfamily protein	Potra2n15c28541	Potri.015G075300	chr15	5072966	5073244	Promoter (<=1kb)	AT1G27500.1	0	Tetratricopeptide repeat (TPR)-like superfamily protein
Potra2n1c536	Potri.001G067100	chr1	5768840	5769190	Promoter (2-3kb)	AT1G17100	0	SOUL heme-binding family protein	Potra2n15c28542	Potri.015G075200	chr15	5089121	5089358	Promoter (<=1kb)	AT1G62400.1	HT1	Protein kinase superfamily protein
Potra2n11c23052	Potri.011G097700	chr11	7507391	7507827	Promoter (1-2kb)	AT3G15095	0	0	Potra2n15c28549	Potri.015G074500	chr15	5171746	5172643	Distal Intergenic	AT4G20970.1	0	basic helix-loop-helix (bHLH) DNA-binding superfamily protein
Potra2n5c11833	Potri.005G110400	chr5	13123748	13124064	Promoter (<=1kb)	AT5G66110	0	Heavy metal transport/detoxification superfamily protein	Potra2n15c28549	Potri.015G074500	chr15	5184258	5184527	Promoter (<=1kb)	AT4G20970.1	0	basic helix-loop-helix (bHLH) DNA-binding superfamily protein
Potra2n7c16161	Potri.007G054200	chr7	8517234	8517943	Promoter (<=1kb)	AT4G37580	0	Acyl-CoA N-acyltransferases (NAT) superfamily protein	Potra2n15c28552	Potri.015G074200	chr15	5219938	5220163	Promoter (<=1kb)	AT1G60190.1	0	ARM repeat superfamily protein
Potra2n1c2638	Potri.001G302600	chr1	31281305	31281674	Promoter (1-2kb)	AT5G67210	0	Protein of unknown function (DUF579)	Potra2n15c28555	Potri.015G074000	chr15	5249244	5249734	Distal Intergenic	AT1G23870.1	ATTPS9,TPS9	trehalose-phosphatase/synthase 9
Potra2n3c7668	Potri.003G094100	chr3	10211315	10211609	Promoter (2-3kb)	AT5G16760	0	Inositol 1,3,4-trisphosphate 5/6-kinase family protein	Potra2n15c28559	Potri.015G073600	chr15	5294735	5295084	Promoter (<=1kb)	AT5G40250.1	0	RING/U-box superfamily protein
Potra2n10c21667	Potri.010G089600	chr10	10914119	10914412	3' UTR	AT4G14950	0	SNARE associated Golgi protein family	Potra2n15c28566	Potri.015G072800	chr15	5371371	5371976	Promoter (<=1kb)	AT3G48050.2	0	BAH domain ;TFIIS helical bundle-like domain
Potra2n8c18014	Potri.008G151300	chr8	10015622	10016013	3' UTR	AT4G14950	0	SNARE associated Golgi protein family	Potra2n15c28569	Potri.012G077300	chr15	5408860	5409167	Promoter (2-3kb)	AT5G50090.1	0	0
Potra2n7c15440	Potri.007G142000	chr7	371259	371539	Promoter (<=1kb)	AT1G65540	0	LETM1-like protein	Potra2n15c28577	Potri.015G071500	chr15	5470748	5471018	Promoter (<=1kb)	AT5G14920.1	0	Gibberellin-regulated family protein
Potra2n1c706	Potri.001G086000	chr1	7418612	7418914	Promoter (2-3kb)	AT2G27230	0	Serine/threonine-protein kinase WNK (With No Lysine)-related	Potra2n15c28595	Potri.015G069800	chr15	5652835	5653514	Promoter (<=1kb)	AT1G70140.1	ATFH8,FH8	formin 8
Potra2n17c31090	Potri.017G095000	chr17	4990266	4990647	Promoter (1-2kb)	AT5G15580	0	0	Potra2n15c28604	Potri.015G069200	chr15	5726309	5726627	Promoter (<=1kb)	AT5G62580.1	0	ARM repeat superfamily protein
Potra2n4c10040	Potri.004G181800	chr4	16695745	16696094	Promoter (1-2kb)	AT4G35190	0	Putative lysine decarboxylase family protein	Potra2n15c28606		chr15	5746336	5746702	Promoter (<=1kb)
Potra2n4c10040	Potri.004G181800	chr4	16696732	16697436	Promoter (2-3kb)	AT4G35190	0	Putative lysine decarboxylase family protein	Potra2n15c28607	Potri.015G069000	chr15	5749797	5750240	Promoter (2-3kb)	AT1G19000.1	0	Homeodomain-like superfamily protein
[truncated: 3,154 more rows]

## Sheet: Dataset S3B
Dataset S3B: 278 common genes (shown in Fig. 5C) that overlapped from AP2L ChIP-seq data and the up-regulated genes (Dataset S2D) identified in AP2L/TOEL mutants transcriptomes
[truncated: 279 more rows]

[truncated: 1 more sheets: Dataset S3C]
