# Supplementary material for: Genetic control of seasonal meristem arrest in trees
Source: Proc Natl Acad Sci U S A. 2025 Nov 26;122(48):e2505641122. doi: 10.1073/pnas.2505641122 (PMC12685071; doi:10.1073/pnas.2505641122)
Supplement: Supplementary file 5 — Dataset S04 (XLSX) [file pnas.2505641122.sd04.xlsx]

## Sheet: Dataset S4
Dataset S4: Primers used in this study
Primers for transformation constructs
oxAP2L1F	GGGGACAAGTTTGTACAAAAAAGCAGGCATGTGGAACTTAAATGACTC
oxAP2L1R	GGGGACCACTTTGTACAAGAAAGCTGGGTTTAAGAAGGTCTCATGAGAG
AP2L1F1	TGCAGCCAGCTCCGGATTCCAACAGCAGATTAGGACTCCA
AP2L1R1	TGGAATCCGGAGCTGGCTGCAGCATTTGCAAACCGGGGAG
AP2L1/2sgRNAT2F	GGTGTAACCTTGCACAAGTGgttttagagctatgctg
AP2L1/2sgRNAT2R	CACTTGTGCAAGGTTACACCaatcactacttcgactc
TOEL1/2sgRNAT1F	GCTCGCATGGGGCAGTTCCTgttttagagctatgctg
TOEL1/2sgRNAT1R	AGGAACTGCCCCATGCGAGCaatcactacttcgactc
TOEL1/2sgRNAT2F	GACTGCGAGCTTCTCGACCTgttttagagctatgctg
TOEL1/2sgRNAT2R	AGGTCGAGAAGCTCGCAGTCaatcactacttcgactc
TOEL3/4sgRNAT1F	GCTTCACAAATGTGGCAGATgttttagagctatgctg
TOEL3/4sgRNAT1R	ATCTGCCACATTTGTGAAGCaatcactacttcgactc
TOEL3/4sgRNAT2F	GTGGTTGAAGCTTTCACAGAgttttagagctatgctg
TOEL3/4sgRNAT2R	TCTGTGAAAGCTTCAACCACaatcactacttcgactc
oxmiR172bF	GGGGACAAGTTTGTACAAAAAAGCAGGC GTAGAGAGGAGGTAAAAAGATGG
oxmiR172bR	GGGGACCACTTTGTACAAGAAAGCTGGGTCCAAGTCCTTTTGTGTTGTATAGTC
oxAP2L1-FlagF	GGGGACAAGTTTGTACAAAAAAGCAGGCTACATGTGGAACTTAAATGACTC
oxAP2L1-sgRNA1R	TGACTGACAGAATTTAACTCCGACCCAGTGAGCCCGAGGGAATC
oxAP2L1-sgRNA2R	CACATTTATGTAATGTGACGCCTCTATACTTGGAACTACC
oxAP2L1-FlagR	GGGGACCACTTTGTACAAGAAAGCTGGGTCTACTTGTCATCGTCATCCT
Primers for qPCR
qAP2L1/2F	GAATTTGGTCAGGATAGGCA
qAP2L1/2R	GGAGATTGAATGTGGATTTTG
qTOEL1/2F	GCAACCAAAATCTTGACCTG
qTOEL1/2R	GTTGATTTTTCATCGTTGCAG
qTOEL3/4F	CCATTGTAGTTATGGTGGTTGT
qTOEL3/4R	CCAGCTTGAGAATCTCGGTG
BRC1a-F	TACTGGAGTCATCTGCACAGCAC
BRC1a-R	AGCACATGCTGCCAATGGTGCAT
BRC1b-F	GGCAAGTGGAGTCCCTCTCTTCCC
BRC1b-R	TCCCATGTTTTGTACAAAGGATAC
qAIL1-F	CTACCACTCACTACAACAGCC
qAIL1-R	CCTAAATGGTTCGTGAAGGTCG
qAIL2-F	GGCTGATGGTGTATGCTTAC
qAIL2-R	TGGCCTCAATGCTAGATTCC
qA-CYCD3.2-F	GGTTGAGCCACGTAATCAAC
qA-CYCD3.2-R	CAGCCCACGAATCATTTGAG
qA-CYCD6.1-F	CAGCCCTTCTTGTAGCATCC
qA-CYCD6.1-R	AACATTGACTCGTACCATTCC
qIPT9-F	GATGCATACCATGACCAAAC
qIPT9-R	TGCTTCGCCTTGAGTTGTTC
qARR3-F	ATGTCATCGGAGAACGTGGT
qARR3-R	AATAGAGGGTGGCGATGAAG
qYUC4-F	GGTTACAAAAGCAATGTGCC
qYUC4-R	GGGAATTGCAAGATTTATCG
qPIN1-F	GTTCATGGCATTGCAGCCTA
qPIN1-R	AATCCCTTGTGGAAGAGCTG
qYAB1-F	TGTTACCTTTGCTCAAATGG
qYAB1-R	AGTCCGAAATGGATATGTGG
qCLE16-F	GCTGCTAGAGCTGCGATTAT
qCLE16-R	TATACTGCGTCTGGATCTCC
qFT2aF	GGGCAAGAGGTTGTGTGCTAC
qFT2aR	GGCAAGAGGTTGTTTGTTAT
qFT2bF	CCTTCCACCATCGGGATTGA
qFT2bR	TAATATCGTATAAGCAGCCA
qmiR172a_Fw	CTCAATCTGAGCTCTGTTGC
qmiR172a_Rv	CGTAGATCCAACTACTTCAG
qSPL3aF	CCCATAAAGTGCCTCTTCCAAG
qSPL3aR	TGAAATCTTTCTCCTCACCC
qSPL3bF	CTCACAGAGCAAAAGAGGGAG
qSPL3bR	GAAGACTTCCAGCCGCATCCA
qSPL5aF	GCAAAGGCGTCAATGCTCCAT
qSPL5aR	GATCCCCTGTAGTGGTCGATC
qSPL5bF	GCAAAGGGGTTGGTACTCATC
qSPL5bR	CGATCCCACTAAAGTGTTCAC
qSPL5cF	CAGGCTGATGAAAGGGGAAGA
qSPL5cR	GGGAAAGAGTATCAGCATCAC
qmiR156aF	GTTTAGTGGGTGCACGAGGA
qmiR156aR	GGTTCCAGATCTGAGTGATG
qmiR156cF	GCCGAGTGACAGAAGAGAGT
qmiR156cR	ATCCAGTGCAGGGTCCGAGG
qmiR156fF	GAAGCGCATAGTTCTAGAAG
qmiR156fR	CACAAAGAGGTGATGACCTC
qIPS1Fw	GCAATGAAGACTGCAGAAGGC
qIPS1Rv	CACAAAGAACACACAACGCGC
qmiR172b_Fw	GCGGGTGGAGCATCATCAAG
qmiR172b_Rv	GTACTCACCTGACAGTAACAG
qAP2L1-F	GCTGTTGGAGAGAAAGGAAA
qAP2L1-R	CCAAAACTACCCCCACCGCC
qAP2L2-F	GGTTGTGGTGAGAAAGGGGA
qAP2L2-R	CCATCACCCCCTCCAACGCT
qTOEL1-F	CAATAATGATCATGATGACCGTG
qTOEL1-R	GATCCACCGGCTGCATCTGC
qTOEL2-F	GTGATGATAATAATGATGATGGTG
qTOEL2-R	CACCCGACCACTGCATCTGC
qTOEL3-F	GTCAAATGGAAGATTCAGCTG
qTOEL3-R	AGCCCGGCTGCAAGTTCAAT
qTOEL4-F	AACAAATGGAAGATTCTGCTA
qTOEL4-R	ATCCTGGCTGGAAATTCAGT
qUBQF	GTTGATTTTTGCTGGGAAGC
qUBQR	GATCTTGGCCTTCACGTTGT
ChIP-qPCR
ChIP_PAIL1_Fw	CCAGATGAACAAAGCAGAAA
ChIP_PAIL1_Rv	ACTGCTCCAATTTGGTTCAC
ChIP_PAIL2_Fw	GTCCCAACGCAACAAGTGTT
ChIP_PAIL2_Rv	AGCTATACAGGTTTCCCCAG
ChIP_PBRC1a_Fw	ATGATAGCATGGTGGATGAC
ChIP_PBRC1a_Rv	GCTTATCGGTTCAGGAGCTA
ChIP_PBRC1b-1_Fw	CAGAGAGAGCTCACCATGGA
ChIP_PBRC1b-1_Rv	CATGACCTGTGTAGACTGGC
ChIP_PBRC1b-2_Fw	CAGCTAGCCACGTGGAAGAT
ChIP_PBRC1b-2_Rv	CACTTCACGTGGTTGCAAGC
ChIP_PSPL3b_Fw	AGAAACTGCAGCCAAGCACG
ChIP_PSPL3b_Rv	ATGCTTATGGTACGGCATGC
ChIP_PSPL5c-1_Fw	GCAACAGTACTCACTCTTCA
ChIP_PSPL5c-1_Rv	CCTTCTAAACTTTGAGGACC
ChIP_PSPL5c-2_Fw	CAAGATGGCAGCTACAGCTC
ChIP_PSPL5c-2_Rv	GCATGCCATGTTGATTATCGC
ChIP_PCYCD1.1_Fw	ATGGCATGTGATTGACAATA
ChIP_PCYCD1.1_Rv	TGAGGAGTCGTATTCATGAC
ChIP_PCYCD3.1_Fw	TTATGGCATGATGACTGACG
ChIP_PCYCD3.1_Rv	TGGTGGGTCTTGTTTTATCA
ChIP_PFT2b-1_Fw	TTGACGCTGAAGTATGTGGT
ChIP_-FT2b-1_Rv	AGCATGATGGCTTTTTGATC
ChIP_PFT2a/b-2_Fw	GCTGTGAATATTGTCCGCCT
ChIP_-FT2a/b-2_Rv	CCATGTTCGCCTTCTGAAAA
ChIP_PFT2a/b-3_Fw	GATTGACAGCCTGTTCCTTT
ChIP_-FT2a/b-3_Rv	GCTACCCATTATCATCGTACA
ChIP_Pnegative_Fw	CATCTAAGCACACAATTGCG
ChIP_Pnegative_Rv	TGGTAATTTCCCTTAATCTGAC
ChIP_Pactin_Fw	TGGATCGTTTGATTTGAGAGCTTG
ChIP_Pactin_Rv	TGTCTTCTAATTCACACTGGCAGA
ChIP_PmiR172a_Fra1_Fw	ATTGGTACCGTATCCATAGC
ChIP_PmiR172a_Fra1_Rv	AGCGAGCTTCAGCTAGTGTC
ChIP_PmiR172a_Fra2_Fw	GACACTAGCTGAAGCTCGCT
ChIP_PmiR172a_Fra2_Rv	GTCAAATCAACACACGAAGCT
Primers for EMSA
GST_SPL5c_BamH I_Fw	TCCggatccGATGGTAAGGGGAAGCAA
GST_SPL5c_Sal I__Rv	ATTgtcgacCTCAGCTTATCTGGAAATGTT
miR172a_Probe1_Fw	GAAGCTCGCTGTAATCGAAGATCAAGTACCATTAT
miR172a_Probe1_Rv	CACGAAGCTAAGAAAAAAATAATGGTACTTGATCTTC
mutant_miR172a_Probe1_Fw	GAAGCTCGCTGTAATCGAAGATCAACCCCCATTAT
mutant_miR172a_Probe1_Rv	CACGAAGCTAAGAAAAAAATAATGGGGGTTGATCTTC
Primers for Y1H
AD_BamH I_SPL5c_Fw	TCCggatccTGGATGGTAAGGGGAAGCAA
AD_Sal I_SPL5c_Rv	ATTgtcgacCTCAGCTTATCTGGAAATGTT
miR172aPro_P1_Fw	CgagctcCTCTGCTTTATTGACACTAG
miR172aPro P1_Rv	GCgtcgacCTCATCAATTTCAGACATTG
miR172aPro_2_P2_Fw	CgagctcGAGAATTCAAAGAGACTCTC
miR172aPro_2_P2_Rv	GCgtcgacGTAAGCAGCCAAGCTGGCCT
miR172aPro_2_P3_Fw	CgagctcCGACAATATCCTTGATTATC
miR172aPro_2_P3_Rv	GCgtcgacCACATAAGATTATTGGACAT
Primers for dual-luciferase transcriptional activity assay
62SK_AP2L1_HindIII_Fw	GGCTGCAGGAATTCGATATCaagcttATGTGGAACTTAAATGACTC
62SK_AP2L1_KpnI _Rv	TGATTTCAGCGTACCGAATTggtaccTTAAGAAGGTCTCATGAGAG
FT2a_KpnI_Promoter_Fw	ATTggtaccCGAGTTACGTGTATTCTTCT
FT2a_SalⅠ_Promoter_Rv	TAGgtcgacCTATCCCTAGGCATTCTTGC
FT2b_KpnI_Promoter_Fw	ACTCACTATAGGGCGAATTGggtaccGGTTGCGATGAAAACAGACT
FT2b_HindIII_Promoter_Rv	GGCTGCAGGAATTCGATATCaagcttCCACCTTTTTCGCTTTTCTC
62SK_SPL5C_XbaI_Fw	GCtctagaATGGATGGTAAGGGGAAGCA
62SK_SPL5C_SalI_Rv	GTCgtcgacTCAGCTTATCTGGAAATGTT
miR172a_KpnI_Promoter_Fw	ATTggtaccGTATCCATAGCATAAGCCCA
miR172a_Sal I_Promoter_Rv	TAGgtcgacGTTGTCGATCCATGTCCATGC
primers for stem-loop qPCR
RTU6	GTGCAGGGTCCGAGGTTTTGGACCATTTCTCGAT
RT156	GTCGTATCCAGTGCAGGGTCCGAGGTATTCGCACTGGATACGACgtgctc
RT172	GTCGTATCCAGTGCAGGGTCCGAGGTATTCGCACTGGATACGACatgcag
qU6F	GGAACGATACAGAGAAGATTAGCA
qU6R	GGACCATTTCTCGATTTGTGCGTGTC
q156F	ggcggTGACAGAAGAGAGTGagc
q172F	ggcggGGAATCTTGATGATGctgc
qMirR	CCAGTGCAGGGTCCGAGGTattcg
TA cloning primers for screening of gene editing
gAP2L1F	TGCTGTTGGAGAGAAAGGAA
gAP2L1R	ATGAAATTGGGTTGATGTGT
gAP2L2F	ACATCGAGCGTTGGAGGTGG
gAP2L2R	GAGATTTGGGGTTGATGTAT
gTOEL1F	GTGGGTCCAGGAATTATGG
gTOEL1R	TCAATGTAAGAACACATGCA
gTOEL2F	AGTGCAGGGATCAAGGTTCC
gTOEL2R	GCTAGATAAAAGTCAAGAGA
gTOEL3F	TTCTCCTCAAAGAAGTGGGT
gTOEL3R	ACAATGCTTATCGAGTTTTG
gTOEL4F	TTTTCCTGAAAGCACCGGGC
gTOEL4R	AGAGTCTAATTGAAGTGTA
